# Supplementary material for: The development of brain pericytes requires expression of the transcription factor nkx3.1 in intermediate precursors
Source: PLoS Biol. 2024 Apr 29;22(4):e3002590. doi: 10.1371/journal.pbio.3002590 (PMC11081496; doi:10.1371/journal.pbio.3002590)
Supplement: S1 Table — (XLSX) [file pbio.3002590.s002.xlsx]

## Sheet: nkx31b_Seurat_30hpf_markers
p_val	avg_log2FC	pct.1	pct.2	p_val_adj	cluster	gene
6.25354e-240	2.6149	0.941	0.346	1.4814e-235	0	col1a1b
4.49007e-212	2.26266	0.751	0.174	1.06365e-207	0	col5a2a
6.74567e-197	2.54175	0.646	0.119	1.59798e-192	0	hapln1a
1.19751e-184	2.36509	0.554	0.078	2.83679e-180	0	vwde
1.48231e-178	1.91851	0.603	0.106	3.51144e-174	0	si:ch211-43f4.1
3.42989e-174	1.95773	0.951	0.503	8.12505e-170	0	col1a2
7.44415e-171	1.75044	0.428	0.039	1.76345e-166	0	cilp
3.51856e-155	1.88214	0.561	0.106	8.33512e-151	0	tcf15
3.28523e-152	1.77789	0.941	0.529	7.78237e-148	0	col5a1
4.47665e-141	1.71604	0.485	0.081	1.06047e-136	0	hoxc6b
5.70261e-141	1.78846	0.689	0.204	1.35089e-136	0	meox1
8.38312e-139	1.57658	0.332	0.025	1.98588e-134	0	col8a1a
1.26873e-133	1.4558	0.34	0.031	3.00548e-129	0	rbp7b
2.72097e-130	1.78787	0.618	0.164	6.44571e-126	0	nkx3-1
6.74856e-126	1.56033	0.912	0.483	1.59867e-121	0	col1a1a
6.58584e-123	1.27414	0.35	0.039	1.56012e-118	0	pax9
2.35039e-113	1.35094	0.449	0.086	5.56783e-109	0	thbs4b
5.96206e-111	1.53429	0.322	0.038	1.41235e-106	0	stc1
6.86291e-111	1.39088	0.365	0.053	1.62575e-106	0	hoxb8a
3.38101e-108	1.30704	0.449	0.09	8.00928e-104	0	hoxb9a
4.20876e-108	1.68357	0.747	0.314	9.97013e-104	0	postnb
1.21257e-95	1.64517	0.382	0.072	2.87246e-91	0	rdh10a
9.41012e-90	0.992508	0.263	0.03	2.22916e-85	0	fap
1.70156e-89	1.18148	0.433	0.105	4.03082e-85	0	tril
6.26673e-82	1.3405	0.662	0.305	1.48452e-77	0	emp2
6.0207e-79	1.16626	0.291	0.048	1.42624e-74	0	twist2
1.0936e-77	1.38752	0.382	0.094	2.59064e-73	0	emilin1a
4.97502e-77	1.04844	0.87	0.512	1.17853e-72	0	pmp22a
1.0016e-75	0.898726	0.939	0.703	2.37269e-71	0	marcksl1a
2.23763e-75	1.64067	0.515	0.182	5.30072e-71	0	tnn
2.0438e-74	1.12634	0.54	0.188	4.84155e-70	0	twist1b
1.75844e-71	1.2629	0.542	0.192	4.16557e-67	0	ebf2
2.47175e-71	1.2757	0.682	0.326	5.85533e-67	0	tgfbi
1.2859e-70	1.22588	0.271	0.047	3.04616e-66	0	pi15a
5.45502e-70	0.782599	0.455	0.13	1.29224e-65	0	angptl7
2.53831e-69	0.999171	0.338	0.078	6.01301e-65	0	pdlim4
4.17119e-69	1.18738	0.402	0.115	9.88114e-65	0	ndnf
4.33497e-69	1.24896	0.67	0.322	1.02691e-64	0	reck
3.89711e-68	1.39773	0.498	0.173	9.23186e-64	0	cxcl12b
4.46273e-64	1.27292	0.35	0.095	1.05718e-59	0	hoxc9a
2.09318e-61	1.06477	0.288	0.064	4.95854e-57	0	ntd5
2.68325e-61	0.99287	0.749	0.392	6.35634e-57	0	col11a1b
2.31449e-60	1.1683	0.535	0.243	5.48279e-56	0	cd82a
2.41966e-60	1.20434	0.32	0.078	5.73194e-56	0	aldh1a2
2.05777e-58	1.04536	0.704	0.371	4.87464e-54	0	si:ch211-286o17.1
2.17867e-58	1.16217	0.527	0.222	5.16106e-54	0	rbp5
1.35143e-57	1.14467	0.286	0.069	3.2014e-53	0	hoxc8a
6.5969e-57	1.0205	0.448	0.161	1.56274e-52	0	spry4
1.22297e-56	0.684643	0.433	0.141	2.8971e-52	0	vcanb
5.62371e-53	0.952231	0.327	0.091	1.3322e-48	0	zfp36l1b
1.65599e-48	1.03632	0.283	0.076	3.92286e-44	0	thbs2b
1.8397e-47	0.749121	0.759	0.439	4.35807e-43	0	serpinh1b
8.59294e-47	0.964664	0.684	0.369	2.03558e-42	0	ebf1a
1.24517e-46	1.05213	0.497	0.24	2.94968e-42	0	nr2f5
7.29405e-45	0.668215	0.864	0.608	1.72789e-40	0	tpm4a
3.02077e-44	0.756864	0.281	0.08	7.15591e-40	0	mxra5a
1.29731e-43	0.831495	0.266	0.075	3.07321e-39	0	hoxc3a
1.61119e-43	1.06237	0.402	0.156	3.81674e-39	0	CU929237.1
2.7597e-43	0.916519	0.438	0.185	6.53745e-39	0	znf503
1.30368e-42	0.69012	0.704	0.386	3.08829e-38	0	si:dkey-261h17.1
1.39834e-42	0.759375	0.418	0.166	3.31253e-38	0	marveld1
1.61128e-42	0.847502	0.761	0.49	3.81696e-38	0	fstl1b
3.78055e-41	0.786095	0.684	0.405	8.95575e-37	0	mfap2
4.53662e-41	0.73335	0.65	0.347	1.07468e-36	0	colec12
5.11454e-41	0.572037	0.702	0.392	1.21158e-36	0	her6
1.43011e-40	0.96465	0.38	0.152	3.38779e-36	0	XLOC-001964
1.5522e-40	0.828976	0.327	0.113	3.677e-36	0	pde3a
1.39003e-39	0.784248	0.263	0.078	3.29285e-35	0	kif21b
2.0689e-39	0.852903	0.436	0.189	4.90102e-35	0	BNC1
3.16669e-39	1.0559	0.562	0.313	7.50158e-35	0	midn
7.14105e-39	0.741551	0.461	0.203	1.69164e-34	0	foxc1a
3.02797e-38	0.825727	0.616	0.344	7.17296e-34	0	fbn2b
3.06803e-38	0.816407	0.322	0.114	7.26787e-34	0	loxl2a
3.50611e-38	0.639698	0.567	0.277	8.30563e-34	0	cd248b
4.12776e-38	0.777141	0.652	0.374	9.77826e-34	0	agrn
5.06586e-38	0.916464	0.601	0.366	1.20005e-33	0	sdc2
7.36415e-38	0.98438	0.274	0.088	1.74449e-33	0	pbx1b
9.54862e-38	0.875035	0.36	0.143	2.26197e-33	0	ramp2
1.13169e-37	0.786035	0.404	0.173	2.68085e-33	0	tmem119b
2.50524e-37	0.793203	0.286	0.093	5.93467e-33	0	kazald2
5.81464e-37	1.02199	0.493	0.259	1.37743e-32	0	tuba1b
9.82435e-37	0.785835	0.34	0.128	2.32729e-32	0	mir21-1
7.23981e-36	0.778017	0.424	0.189	1.71504e-31	0	col16a1
9.79543e-36	0.839873	0.397	0.176	2.32044e-31	0	si:ch211-204c21.1
1.21351e-35	0.763385	0.29	0.097	2.8747e-31	0	sfrp5
4.95587e-35	0.835942	0.428	0.197	1.174e-30	0	sox5
9.16999e-35	0.795837	0.38	0.17	2.17228e-30	0	sult1st1
1.56607e-34	0.75397	0.62	0.361	3.70986e-30	0	pdgfra
2.04466e-34	0.995007	0.296	0.107	4.8436e-30	0	cyp1c1
2.44542e-34	0.801804	0.355	0.144	5.79295e-30	0	hoxb3a
3.14473e-34	0.596052	0.273	0.09	7.44954e-30	0	fgfrl1a
4.69596e-34	0.698641	0.266	0.089	1.11243e-29	0	sipa1l2
8.46626e-34	0.714579	0.303	0.112	2.00557e-29	0	pbx1a
6.70869e-33	0.860931	0.369	0.157	1.58922e-28	0	ptch2
1.20683e-32	0.96418	0.507	0.303	2.85886e-28	0	rbms1b
7.05136e-32	0.769788	0.315	0.124	1.6704e-27	0	mir214a
1.26168e-31	0.682417	0.263	0.09	2.98879e-27	0	ncam1a
1.6008e-31	0.698824	0.269	0.095	3.79214e-27	0	sorbs1
3.92385e-31	0.703794	0.31	0.119	9.29521e-27	0	col4a1
3.97831e-31	0.687027	0.269	0.095	9.42423e-27	0	fndc3bb
7.83035e-31	0.855362	0.377	0.175	1.85493e-26	0	hspg2
2.09989e-30	0.66316	0.327	0.138	4.97444e-26	0	fkbp11
2.66699e-30	0.765652	0.355	0.152	6.31784e-26	0	itga9
6.54218e-30	0.656749	0.678	0.439	1.54978e-25	0	fkbp9
1.12473e-29	0.6483	0.298	0.115	2.66438e-25	0	CR381618.1
1.71689e-29	0.661284	0.362	0.157	4.06714e-25	0	foxd1
5.03141e-29	0.661828	0.254	0.09	1.19189e-24	0	mir199-3
5.50587e-29	0.833104	0.286	0.111	1.30429e-24	0	nkx3.2
7.83683e-29	0.695928	0.704	0.495	1.85647e-24	0	cd81a
2.14734e-28	0.64757	0.399	0.192	5.08684e-24	0	ets1
2.25552e-28	0.697906	0.318	0.132	5.34311e-24	0	CR382300.1
7.18015e-28	0.738112	0.372	0.175	1.70091e-23	0	lpar1
9.26581e-28	0.425302	0.97	0.931	2.19498e-23	0	si:ch73-1a9.3
1.57114e-27	0.418746	0.992	0.984	3.72187e-23	0	si:dkey-151g10.6
6.55043e-27	0.481855	0.958	0.901	1.55173e-22	0	mt-co1
6.83588e-27	0.723074	0.303	0.128	1.61935e-22	0	gulp1a
1.52188e-26	0.682577	0.273	0.108	3.60518e-22	0	lrp1aa
2.13553e-26	0.73384	0.338	0.156	5.05885e-22	0	si:dkey-40c11.2
3.57932e-26	0.701578	0.288	0.122	8.47904e-22	0	lemd3
3.94368e-26	0.637001	0.264	0.103	9.3422e-22	0	phldb2a
9.93243e-26	0.702713	0.411	0.209	2.35289e-21	0	meis1a
1.22487e-25	0.639258	0.475	0.26	2.90161e-21	0	palm2
5.96839e-25	0.667891	0.365	0.18	1.41385e-20	0	dusp6
5.97036e-25	0.881634	0.296	0.133	1.41432e-20	0	enc1
3.62566e-24	0.659254	0.338	0.162	8.58882e-20	0	nckap5l
4.07584e-24	0.578072	0.416	0.215	9.65525e-20	0	mrc2
4.27035e-24	0.510793	0.899	0.783	1.0116e-19	0	mt-nd1
4.41006e-24	0.607664	0.589	0.384	1.0447e-19	0	ppdpfb
5.57783e-24	0.449853	0.976	0.945	1.32133e-19	0	mt-cyb
5.75355e-24	0.615306	0.444	0.243	1.36296e-19	0	zfp36l2
1.06674e-23	0.450918	0.978	0.953	2.527e-19	0	mt-co2
1.25319e-23	0.55128	0.343	0.166	2.96869e-19	0	si:dkey-238c7.16
1.25601e-23	0.602203	0.423	0.228	2.97537e-19	0	mmp2
1.67384e-23	0.649097	0.345	0.168	3.96515e-19	0	rgmd
4.80767e-23	0.457363	0.715	0.506	1.13889e-18	0	sparc
5.47282e-23	0.418753	0.924	0.85	1.29646e-18	0	hmgn2
1.04909e-22	0.738713	0.335	0.166	2.48519e-18	0	pcdh7b
1.79292e-22	0.801491	0.322	0.155	4.24726e-18	0	itga4
2.39739e-22	0.701228	0.345	0.171	5.67918e-18	0	mir301b
3.60309e-22	0.734248	0.436	0.254	8.53536e-18	0	boc
3.70851e-22	0.506289	0.901	0.779	8.78509e-18	0	ppiaa
6.34267e-22	0.650276	0.49	0.286	1.50251e-17	0	tnc
8.46928e-22	0.507506	0.36	0.186	2.00629e-17	0	myl9b
1.07028e-21	0.67108	0.492	0.314	2.5354e-17	0	meis1b
1.61149e-21	0.52488	0.253	0.107	3.81745e-17	0	calub
2.74076e-21	0.449207	0.973	0.941	6.49259e-17	0	COX3
3.69161e-21	0.681242	0.476	0.288	8.74506e-17	0	zfhx3
3.89779e-21	0.594539	0.253	0.109	9.23348e-17	0	bcor
5.44161e-21	0.75348	0.291	0.142	1.28906e-16	0	CR847566.1
5.67418e-21	0.476636	0.842	0.761	1.34416e-16	0	ppib
6.21269e-21	0.694009	0.768	0.619	1.47172e-16	0	rn7sk
7.71977e-21	0.655174	0.34	0.172	1.82874e-16	0	ebf3a
9.0766e-21	0.495555	0.322	0.154	2.15015e-16	0	LOC110438108
1.0009e-20	0.464876	0.557	0.335	2.37104e-16	0	col12a1b
1.0733e-20	0.616061	0.456	0.275	2.54254e-16	0	p3h1
1.92138e-20	0.630407	0.535	0.34	4.55155e-16	0	tuba8l2
2.34308e-20	0.60416	0.386	0.212	5.55052e-16	0	mmp14a
3.41262e-20	0.54064	0.268	0.121	8.08416e-16	0	lama4
9.5021e-20	0.581186	0.279	0.134	2.25095e-15	0	itgb1a
1.61152e-19	0.431679	0.406	0.227	3.81753e-15	0	cyr61
1.89481e-19	0.764641	0.547	0.409	4.48862e-15	0	ost4
2.51924e-19	0.650449	0.507	0.332	5.96784e-15	0	hsp90b1
5.35822e-19	0.576392	0.308	0.159	1.26931e-14	0	fkbp10b
6.10098e-19	0.325889	0.938	0.903	1.44526e-14	0	CR383676.1
8.3436e-19	0.568242	0.268	0.129	1.97651e-14	0	zgc:113921
8.84577e-19	0.664419	0.481	0.326	2.09548e-14	0	arid3c
1.15462e-18	0.580659	0.987	0.957	2.73519e-14	0	zgc:158463
1.22818e-18	0.51473	0.295	0.145	2.90944e-14	0	zeb1b
1.32245e-18	0.531611	0.357	0.191	3.13274e-14	0	pcdh18b
3.07162e-18	0.644148	0.426	0.265	7.27635e-14	0	rrbp1b
3.16407e-18	0.532857	0.338	0.179	7.49536e-14	0	SCARF2
4.48632e-18	0.683388	0.359	0.203	1.06277e-13	0	rbms1a
6.33731e-18	0.381072	0.396	0.216	1.50125e-13	0	sox9a
7.38728e-18	0.541055	0.483	0.313	1.74997e-13	0	si:dkey-195m11.8
8.40974e-18	0.57179	0.281	0.138	1.99218e-13	0	lrrc17
1.14732e-17	0.478811	0.81	0.688	2.7179e-13	0	si:ch73-281n10.2
2.75508e-17	0.360527	0.513	0.309	6.52651e-13	0	twist1a
4.41249e-17	0.567138	0.635	0.519	1.04528e-12	0	pdia3
5.58372e-17	0.321321	0.764	0.545	1.32273e-12	0	hmga2
5.81081e-17	0.466166	0.418	0.246	1.37652e-12	0	soga1
5.97116e-17	0.569984	0.31	0.171	1.41451e-12	0	zgc:153675
7.01049e-17	0.613563	0.396	0.243	1.66072e-12	0	calua
1.53056e-16	0.515634	0.276	0.14	3.62574e-12	0	rcn3
2.30493e-16	0.60254	0.33	0.192	5.46016e-12	0	fkbp14
2.35271e-16	0.452313	0.338	0.19	5.57332e-12	0	tmpoa
3.42146e-16	0.298742	0.926	0.879	8.1051e-12	0	cirbpb
4.54249e-16	0.325965	0.939	0.895	1.07607e-11	0	cirbpa
4.64512e-16	0.434526	0.288	0.146	1.10038e-11	0	ccdc80l2
5.25425e-16	0.63142	0.311	0.171	1.24468e-11	0	tenm3
1.09233e-15	0.53692	0.394	0.249	2.58761e-11	0	fkbp7
1.87914e-15	0.596826	0.325	0.182	4.45151e-11	0	CABZ01075068.1
4.38564e-15	0.499575	0.261	0.133	1.03891e-10	0	rgl1
4.77164e-15	0.312409	0.825	0.697	1.13035e-10	0	hmgn7
8.67393e-15	0.640873	0.266	0.143	2.05477e-10	0	tns1b
1.00824e-14	0.312506	0.912	0.903	2.38842e-10	0	eef2b
1.29057e-14	0.714737	0.492	0.337	3.05723e-10	0	fabp3
1.56279e-14	0.352606	0.325	0.175	3.70209e-10	0	foxd2
2.08925e-14	0.498308	0.406	0.262	4.94921e-10	0	rbfox2
2.24052e-14	0.395845	0.384	0.231	5.30757e-10	0	lrp1ab
4.62573e-14	0.450021	0.51	0.352	1.09579e-09	0	ptprga
4.95116e-14	0.471456	0.49	0.331	1.17288e-09	0	fermt2
1.03945e-13	0.282564	0.872	0.781	2.46234e-09	0	hmgb2b
1.69968e-13	0.436697	0.444	0.294	4.02637e-09	0	angptl4
2.31196e-13	0.625161	0.67	0.525	5.47679e-09	0	CT027638.1
2.36578e-13	0.276969	0.896	0.82	5.6043e-09	0	khdrbs1a
2.47859e-13	0.320665	0.886	0.826	5.87154e-09	0	h3f3a
2.99721e-13	0.411752	0.355	0.217	7.10009e-09	0	sash1a
5.76143e-13	0.564672	0.359	0.232	1.36483e-08	0	surf4l
6.95449e-13	0.371915	0.305	0.173	1.64745e-08	0	sox4a
7.14714e-13	0.359454	0.79	0.689	1.69309e-08	0	mt-nd2
8.34433e-13	0.566916	0.286	0.17	1.97669e-08	0	sec23a
1.2404e-12	0.403374	0.414	0.269	2.93838e-08	0	ptprsa
1.64375e-12	0.439083	0.542	0.401	3.89388e-08	0	spred2b
4.01193e-12	0.486851	0.527	0.399	9.50385e-08	0	dut
4.17149e-12	0.346026	0.488	0.334	9.88185e-08	0	lin28a
5.7466e-12	0.301651	0.323	0.191	1.36131e-07	0	thbs1b
1.10899e-11	0.359563	0.848	0.775	2.62709e-07	0	mt-nd4
1.13663e-11	0.350017	0.295	0.172	2.69257e-07	0	dnmt1
1.23396e-11	0.272055	0.965	0.927	2.92314e-07	0	mt-atp6
1.23505e-11	0.43678	0.264	0.153	2.92571e-07	0	LOC101884451
1.24835e-11	0.335626	0.374	0.231	2.95721e-07	0	cdh11
1.58216e-11	0.490753	0.256	0.146	3.74797e-07	0	stom
1.58687e-11	0.399817	0.273	0.158	3.75915e-07	0	rarab
1.59544e-11	0.397054	0.273	0.157	3.77945e-07	0	aebp1
2.9056e-11	0.508046	0.497	0.382	6.88307e-07	0	p4hb
3.04446e-11	0.348549	0.402	0.263	7.21201e-07	0	efnb1
3.50749e-11	0.403387	0.503	0.381	8.3089e-07	0	2002-09-01
4.17083e-11	0.345472	0.335	0.213	9.88029e-07	0	plod3
4.82892e-11	0.36878	0.5	0.358	1.14392e-06	0	mcm7
5.15777e-11	0.418633	0.261	0.155	1.22182e-06	0	znf609a
6.36692e-11	0.44907	0.402	0.278	1.50826e-06	0	calr
8.42664e-11	0.377699	0.579	0.448	1.99619e-06	0	ewsr1b
1.22636e-10	0.415056	0.525	0.409	2.90513e-06	0	lmnb2
1.5332e-10	0.58417	0.436	0.328	3.632e-06	0	cxxc5a
1.73364e-10	0.488778	0.732	0.676	4.10681e-06	0	sec61g
1.88726e-10	0.364785	0.291	0.176	4.47074e-06	0	FO082781.1
1.98095e-10	0.410153	0.48	0.362	4.69268e-06	0	ccnd1
2.07262e-10	0.427946	0.293	0.186	4.90984e-06	0	si:dkey-187e18.1
2.07734e-10	0.445556	0.263	0.161	4.92101e-06	0	creb3l2
2.45485e-10	0.252218	0.406	0.257	5.81529e-06	0	fibina
2.56986e-10	0.343131	0.38	0.255	6.08774e-06	0	hcfc1b
2.62539e-10	0.51312	0.258	0.155	6.21928e-06	0	LOC110438079
2.626e-10	0.494177	0.497	0.386	6.22073e-06	0	rrbp1a
2.65516e-10	0.388871	0.473	0.35	6.28982e-06	0	XLOC-042222
3.05528e-10	0.576472	0.316	0.217	7.23765e-06	0	notch2
4.08557e-10	0.457602	0.253	0.153	9.6783e-06	0	rnd3a
4.69094e-10	0.42114	0.357	0.235	1.11124e-05	0	smo
4.91219e-10	0.418983	0.616	0.496	1.16365e-05	0	pbx4
5.48694e-10	0.44331	0.451	0.341	1.2998e-05	0	sec61a1
6.75872e-10	0.318168	0.359	0.235	1.60107e-05	0	mcm5
6.89413e-10	0.390854	0.419	0.291	1.63315e-05	0	cx43.4
8.08542e-10	0.471865	0.502	0.391	1.91536e-05	0	zfp36l1a
8.836e-10	0.392857	0.276	0.176	2.09316e-05	0	cdk2ap2
9.70709e-10	0.329163	0.604	0.483	2.29951e-05	0	smc1al
1.37945e-09	0.391738	0.261	0.158	3.26779e-05	0	fgfr1a
1.51248e-09	0.386994	0.386	0.27	3.58291e-05	0	lig1
1.52899e-09	0.310777	0.667	0.573	3.62202e-05	0	qkia
1.81476e-09	0.370976	0.343	0.235	4.29899e-05	0	pik3r2
2.11747e-09	0.342826	0.884	0.881	5.01607e-05	0	rpl29
2.21232e-09	0.426639	0.266	0.166	5.24077e-05	0	COLGALT1 (1 of many)
2.41624e-09	0.47691	0.343	0.237	5.72383e-05	0	rerea
3.07518e-09	0.33159	0.34	0.228	7.2848e-05	0	uhrf1
3.94963e-09	0.407729	0.335	0.22	9.35627e-05	0	ccnd2a
4.11621e-09	0.431374	0.407	0.302	9.7509e-05	0	ctbp1
6.78018e-09	0.282666	0.727	0.6	0.000160616	0	hmgb3a
7.97428e-09	0.420381	0.333	0.23	0.000188903	0	jmjd1cb
1.02002e-08	0.263203	0.803	0.747	0.000241633	0	igf2bp1
1.06102e-08	0.291008	0.633	0.503	0.000251345	0	chd7
1.44448e-08	0.250578	0.561	0.415	0.000342182	0	hmgb1b
1.52881e-08	0.410325	0.261	0.167	0.00036216	0	actn1
2.09634e-08	0.605484	0.261	0.17	0.000496601	0	ctgfa
2.23018e-08	0.289948	0.909	0.889	0.000528307	0	rps28
2.38747e-08	0.304803	0.601	0.491	0.000565567	0	pcna
2.76143e-08	0.360276	0.598	0.502	0.000654156	0	mt-nd5
2.89915e-08	0.362184	0.251	0.159	0.000686779	0	vclb
3.62737e-08	0.291459	0.439	0.326	0.000859288	0	ier5l
4.00472e-08	0.447974	0.507	0.415	0.000948678	0	cnn2
5.5962e-08	0.368424	0.864	0.857	0.00132568	0	rpl38
5.92422e-08	0.366043	0.258	0.167	0.00140339	0	zc4h2
6.31725e-08	0.325977	0.254	0.163	0.00149649	0	pdia4
6.91292e-08	0.324276	0.305	0.203	0.0016376	0	hist1h2a6
8.749e-08	0.367397	0.256	0.166	0.00207255	0	mt-atp8
9.35037e-08	0.360217	0.281	0.188	0.00221501	0	irf2bpl
9.53455e-08	0.323526	0.38	0.276	0.00225864	0	mcm2
1.04631e-07	0.481465	0.392	0.307	0.00247859	0	kdelr2a
1.10108e-07	0.347282	0.315	0.218	0.00260834	0	zc3h7bb
1.11055e-07	0.288382	0.37	0.267	0.00263077	0	tnrc6b
1.50348e-07	0.287667	0.406	0.301	0.00356159	0	yap1
1.5862e-07	0.301634	0.709	0.612	0.00375755	0	asph
1.8172e-07	0.299896	0.347	0.244	0.00430478	0	wu:fi46h04
2.20674e-07	0.29617	0.431	0.323	0.00522754	0	tcf3b
2.59772e-07	0.376576	0.316	0.223	0.00615374	0	2006-09-01
2.6082e-07	0.287557	0.83	0.806	0.00617856	0	rps26
2.69252e-07	0.277706	0.544	0.451	0.0063783	0	alyref
2.77746e-07	0.298756	0.485	0.4	0.00657952	0	fkbp3
3.11666e-07	0.252266	0.785	0.744	0.00738305	0	h2afvb
3.33205e-07	0.448194	0.569	0.474	0.00789329	0	histh1l
3.48314e-07	0.334576	0.311	0.217	0.00825122	0	mcm3
4.4698e-07	0.289337	0.645	0.576	0.0105885	0	hmgb1a
4.68279e-07	0.368591	0.31	0.211	0.0110931	0	si:ch211-133n4.4
4.76522e-07	0.261221	0.46	0.353	0.0112883	0	fam168a
5.27315e-07	0.320486	0.409	0.299	0.0124916	0	lsp1
5.49262e-07	0.313711	0.434	0.329	0.0130115	0	lbr
5.6905e-07	0.388628	0.576	0.544	0.0134802	0	serf2
6.11932e-07	0.31627	0.362	0.265	0.014496	0	appa
6.31356e-07	0.355808	0.455	0.371	0.0149562	0	zgc:56676
7.01586e-07	0.434321	0.288	0.199	0.0166199	0	BX005309.1
7.33319e-07	0.280564	0.293	0.203	0.0173716	0	aurkb
8.1191e-07	0.257781	0.79	0.751	0.0192333	0	btf3
9.72582e-07	0.283236	0.564	0.468	0.0230395	0	sdc4
1.07623e-06	0.344919	0.589	0.528	0.0254948	0	sec61b
1.30826e-06	0.257447	0.253	0.167	0.0309913	0	mmp14b
1.65355e-06	0.288702	0.253	0.17	0.0391709	0	gpc4
1.71103e-06	0.345389	0.323	0.233	0.0405326	0	dlc1
1.8787e-06	0.280323	0.29	0.201	0.0445044	0	si:dkey-6n21.12
1.8802e-06	0.29135	0.441	0.343	0.04454	0	mt-nd3
2.0743e-06	0.336201	0.251	0.171	0.0491382	0	tiparp
2.25457e-06	0.358588	0.539	0.471	0.0534086	0	ssr1
2.3198e-06	0.262959	0.411	0.311	0.0549537	0	wls
3.10988e-06	0.309211	0.343	0.266	0.0736699	0	hmgn3
3.22036e-06	0.383458	0.296	0.218	0.0762872	0	gse1
3.22405e-06	0.315319	0.259	0.181	0.0763745	0	h2afx
3.42735e-06	0.370515	0.471	0.4	0.0811905	0	hif1al
3.54512e-06	0.311544	0.443	0.359	0.0839805	0	brd3a
4.44759e-06	0.255791	0.434	0.335	0.105359	0	cnn3a
4.64203e-06	0.304339	0.631	0.562	0.109965	0	ssr3
6.222e-06	0.319462	0.374	0.289	0.147393	0	elavl1a
6.62129e-06	0.367088	0.274	0.199	0.156852	0	ncor2
7.20637e-06	0.26421	0.38	0.294	0.170712	0	hcfc1a
9.22917e-06	0.269231	0.301	0.225	0.21863	0	ptenb
9.983e-06	0.278187	0.35	0.261	0.236487	0	hist1h2a11
1.01603e-05	0.268933	0.636	0.552	0.240688	0	zgc:165555.3
1.15213e-05	0.289717	0.406	0.328	0.272927	0	hnrnpul1l
1.236e-05	0.317056	0.48	0.421	0.292795	0	spcs1
1.38565e-05	0.278546	0.633	0.593	0.328248	0	tma7
1.46488e-05	0.310841	0.399	0.312	0.347015	0	znf865
1.48199e-05	0.419277	0.264	0.195	0.351068	0	cdc14b
1.49337e-05	0.32985	0.35	0.276	0.353765	0	si:dkey-42i9.4
1.60636e-05	0.365262	0.365	0.289	0.38053	0	trim71
1.99556e-05	0.305678	0.36	0.288	0.472729	0	id3
2.08429e-05	0.261869	0.32	0.238	0.493747	0	kmt2cb
2.16088e-05	0.37985	0.463	0.371	0.511891	0	XLOC-043834
2.22554e-05	0.268894	0.497	0.413	0.527208	0	calr3b
2.38143e-05	0.323077	0.439	0.363	0.564137	0	brd4
2.52352e-05	0.28137	0.266	0.192	0.597797	0	ahi1
2.94107e-05	0.305237	0.269	0.198	0.696709	0	iqgap1
3.04881e-05	0.255029	0.29	0.215	0.722232	0	sae1
3.11647e-05	0.307858	0.487	0.413	0.738261	0	calr3a
3.83385e-05	0.282723	0.293	0.22	0.908201	0	dlgap5
5.64129e-05	0.262	0.564	0.512	1	0	cox7c
5.76809e-05	0.362253	0.323	0.252	1	0	hsp70.1
5.92371e-05	0.345563	0.269	0.206	1	0	tia1l
6.29592e-05	0.351749	0.266	0.205	1	0	mgst3a
0.000106569	0.332362	0.401	0.344	1	0	snd1
0.00012522	0.262534	0.394	0.326	1	0	brd3b
0.000219117	0.358842	0.263	0.209	1	0	copa
0.000300173	0.284798	0.269	0.215	1	0	lrrc59
0.000304059	0.281244	0.355	0.299	1	0	2010-09-01
0.000545087	0.252921	0.51	0.458	1	0	baz1b
0.000609689	0.257434	0.384	0.331	1	0	rpn1
0.000640045	0.364493	0.266	0.212	1	0	si:ch1073-159d7.13
0.000646879	0.26396	0.352	0.282	1	0	fat1a
0.000731572	0.259729	0.279	0.226	1	0	ctdsp2
0.00117298	0.253844	0.315	0.248	1	0	plpp3
0.00132969	0.261975	0.276	0.225	1	0	sdcbp2
0.00311156	0.257513	0.519	0.485	1	0	pabpn1
0.00436663	0.267579	0.316	0.273	1	0	aldh9a1a.1
0.00475586	0.327656	0.316	0.277	1	0	copb1
0.00514299	0.269649	0.362	0.31	1	0	mknk2b
0.00522636	0.305995	0.266	0.229	1	0	tmem167a
0.00533053	0.277786	0.355	0.31	1	0	rbm39a
0.00550991	0.255629	0.251	0.208	1	0	arhgap35a
0.008135	0.263642	0.313	0.275	1	0	arid3b
0	4.71033	0.732	0.079	0	1	col2a1a
0	3.47692	0.681	0.053	0	1	col9a2
2.9437e-298	3.07177	0.678	0.063	6.97332e-294	1	col9a3
1.55088e-245	2.55118	0.542	0.041	3.67388e-241	1	tbx15
1.15708e-226	2.43774	0.472	0.028	2.74101e-222	1	col9a1a
4.8259e-182	1.85304	0.467	0.048	1.14321e-177	1	cnmd
9.35604e-178	1.94517	0.904	0.411	2.21635e-173	1	col2a1b
2.48003e-165	1.70664	0.353	0.021	5.87493e-161	1	apof
2.34242e-160	1.74446	0.324	0.015	5.54897e-156	1	ndnfl
3.30906e-142	1.63902	0.642	0.164	7.83883e-138	1	cthrc1a
1.99815e-136	2.44843	0.278	0.013	4.73341e-132	1	col11a2
1.56391e-124	2.13156	0.698	0.243	3.70475e-120	1	matn4
3.33051e-121	1.52032	0.695	0.246	7.88964e-117	1	col12a1a
6.95643e-120	2.1049	0.727	0.278	1.64791e-115	1	col11a1a
1.54033e-112	1.48208	0.765	0.31	3.64888e-108	1	tgfbi
3.29507e-111	1.45893	0.427	0.077	7.80569e-107	1	si:ch211-160j14.3
1.801e-110	1.30439	0.82	0.342	4.26639e-106	1	ebf1a
3.36766e-109	1.69072	0.942	0.7	7.97764e-105	1	UAS-NTR-mCherry
3.72751e-106	1.45124	0.52	0.135	8.8301e-102	1	foxd2
3.70722e-104	1.38517	0.698	0.251	8.78204e-100	1	cd248b
3.20005e-103	1.24678	0.825	0.377	7.5806e-99	1	col11a1b
5.59995e-103	1.32349	0.631	0.21	1.32657e-98	1	fibina
1.60228e-102	1.31794	0.616	0.2	3.79564e-98	1	mn1b
2.62853e-98	1.46429	0.674	0.248	6.22672e-94	1	tnc
5.35665e-97	1.32243	0.825	0.438	1.26894e-92	1	foxp4
5.6216e-96	1.31836	0.491	0.13	1.3317e-91	1	foxc1b
1.53036e-95	1.04007	0.933	0.532	3.62527e-91	1	col5a1
4.01178e-91	1.30636	0.439	0.103	9.50351e-87	1	zic2a
1.46404e-90	1.23955	0.753	0.334	3.46816e-86	1	pdgfra
2.17262e-85	1.2058	0.545	0.181	5.14672e-81	1	efnb3b
1.07431e-84	1.46253	0.475	0.135	2.54492e-80	1	ptch2
1.68864e-79	1.16849	0.604	0.225	4.00022e-75	1	dcn
1.05951e-78	1.24588	0.386	0.093	2.50988e-74	1	ccdc80l1
1.60761e-78	1.54215	0.28	0.044	3.80827e-74	1	sost
7.73133e-78	1.42992	0.527	0.189	1.83147e-73	1	sox9a
4.51614e-77	1.22924	0.566	0.207	1.06983e-72	1	LO018188.1
3.861e-75	1.40111	0.35	0.079	9.14633e-71	1	sema3bl
2.37608e-74	1.23727	0.448	0.134	5.6287e-70	1	pkdcca
7.9989e-73	1.07369	0.696	0.317	1.89486e-68	1	reck
3.32041e-72	1.6698	0.274	0.049	7.86571e-68	1	tbx18
5.77034e-71	1.11636	0.304	0.061	1.36694e-66	1	pknox2
1.17172e-69	1.01276	0.281	0.052	2.7757e-65	1	adamts12
1.03289e-68	1.04145	0.674	0.311	2.44682e-64	1	col12a1b
1.61742e-67	1.30682	0.456	0.146	3.8315e-63	1	CU929237.1
5.31806e-67	1.30948	0.367	0.095	1.2598e-62	1	nkx3.2
1.24653e-66	1.08289	0.851	0.527	2.95292e-62	1	hmga2
8.83459e-66	1.07588	0.451	0.146	2.09283e-61	1	six1a
1.68899e-65	1.08293	0.479	0.166	4.00105e-61	1	pcdh18b
9.40346e-64	1.0615	0.684	0.341	2.22758e-59	1	colec12
4.71303e-63	0.984446	0.489	0.172	1.11647e-58	1	eya1
3.11401e-62	1.17454	0.331	0.087	7.37677e-58	1	tgfb3
3.67805e-60	1.03231	0.46	0.164	8.71293e-56	1	foxp1b
2.95057e-59	1.13905	0.429	0.143	6.98961e-55	1	foxd1
7.60098e-59	0.95818	0.346	0.096	1.8006e-54	1	thbs3b
9.71582e-58	1.04644	0.631	0.311	2.30158e-53	1	alcama
2.61312e-55	0.54862	0.875	0.493	6.19021e-51	1	col1a1a
3.30388e-55	0.901901	0.504	0.201	7.82656e-51	1	ebf2
1.20511e-54	0.796458	0.863	0.515	2.85479e-50	1	pmp22a
2.72902e-54	0.844869	0.751	0.425	6.46479e-50	1	fkbp9
3.15778e-53	0.820006	0.909	0.67	7.48046e-49	1	marcksl1b
2.41535e-52	1.07601	0.499	0.213	5.72171e-48	1	mmp2
4.13665e-52	0.9115	0.674	0.358	9.79932e-48	1	sox11a
1.31406e-51	0.923091	0.485	0.202	3.11288e-47	1	kank2
4.33258e-51	1.66727	0.398	0.149	1.02634e-46	1	vcanb
5.49932e-50	0.628464	0.973	0.888	1.30273e-45	1	cirbpa
9.70666e-50	0.87524	0.283	0.073	2.29941e-45	1	inka1a
1.70235e-49	0.877496	0.472	0.189	4.0327e-45	1	sox5
1.90116e-49	1.03713	0.516	0.239	4.50366e-45	1	efnb1
2.11923e-49	0.875526	0.292	0.079	5.02026e-45	1	mn1a
8.4298e-49	0.885979	0.295	0.081	1.99694e-44	1	zgc:162612
5.77941e-47	0.684267	0.882	0.711	1.36909e-42	1	syncrip
3.53275e-44	0.926764	0.48	0.209	8.36874e-40	1	cdh11
4.6766e-44	1.00609	0.52	0.263	1.10784e-39	1	fgfr2
6.63808e-44	0.693786	0.894	0.707	1.5725e-39	1	nucks1a
2.49917e-43	0.846924	0.455	0.198	5.92027e-39	1	mmp14a
2.62567e-43	0.669668	0.997	0.955	6.21994e-39	1	zgc:158463
2.50226e-42	0.58075	0.698	0.394	5.92761e-38	1	her6
8.99991e-42	0.853238	0.461	0.204	2.13199e-37	1	foxc1a
1.59964e-41	0.865747	0.403	0.159	3.78939e-37	1	ebf3a
2.21992e-41	0.601562	0.657	0.352	5.25877e-37	1	myh10
1.74555e-39	0.991959	0.413	0.173	4.13502e-35	1	thbs1b
1.82137e-39	0.488641	0.985	0.928	4.31465e-35	1	si:ch73-1a9.3
4.05434e-39	0.960472	0.322	0.121	9.60433e-35	1	cxadr
4.36956e-39	0.881465	0.513	0.26	1.03511e-34	1	rarga
2.78101e-38	0.741522	0.587	0.312	6.58794e-34	1	fermt2
2.93953e-38	0.832087	0.333	0.122	6.96345e-34	1	fgfr4
4.35769e-38	0.85615	0.346	0.134	1.03229e-33	1	flrt3
3.10187e-37	0.851299	0.451	0.197	7.34802e-33	1	tnn
1.32475e-36	0.864526	0.252	0.076	3.13819e-32	1	foxf2a
2.10597e-36	0.678478	0.727	0.512	4.98883e-32	1	atrx
6.73163e-36	0.697537	0.319	0.116	1.59466e-31	1	pde3a
2.91651e-35	0.839192	0.324	0.122	6.90892e-31	1	mir214a
1.19505e-34	0.795352	0.443	0.21	2.83096e-30	1	mrc2
1.52437e-34	0.808036	0.377	0.162	3.61108e-30	1	rgmd
5.61103e-34	0.352377	0.873	0.521	1.3292e-29	1	col1a2
7.57609e-34	0.735303	0.631	0.392	1.7947e-29	1	zbtb16a
1.16286e-33	0.905001	0.288	0.107	2.75471e-29	1	loxl2b
1.23136e-33	0.577841	0.925	0.814	2.91697e-29	1	khdrbs1a
1.96181e-33	0.635886	0.799	0.593	4.64734e-29	1	asph
2.68505e-33	0.752392	0.46	0.222	6.36061e-29	1	nid1b
2.05109e-32	0.70965	0.662	0.41	4.85883e-28	1	mfap2
8.4919e-32	0.684454	0.72	0.449	2.01165e-27	1	serpinh1b
1.59113e-31	0.47876	0.974	0.898	3.76923e-27	1	mt-co1
5.83983e-31	0.73292	0.309	0.124	1.3834e-26	1	kirrel1a
8.87479e-31	0.597063	0.926	0.817	2.10235e-26	1	h3f3a
1.17174e-30	0.52982	0.871	0.688	2.77573e-26	1	hmgn7
1.49641e-30	0.695286	0.328	0.137	3.54485e-26	1	myo10
2.75608e-30	0.737914	0.473	0.256	6.52889e-26	1	fat1a
1.28727e-29	0.745567	0.575	0.37	3.04941e-25	1	rrbp1a
2.26759e-29	0.710975	0.261	0.095	5.37169e-25	1	epha4b
2.56349e-29	0.482808	0.943	0.825	6.07266e-25	1	ptmab
5.57434e-28	0.798289	0.29	0.118	1.32051e-23	1	CR381618.1
1.17805e-27	0.769298	0.393	0.201	2.79067e-23	1	mcm3
1.28452e-27	0.483576	0.947	0.845	3.0429e-23	1	hmgn2
7.56323e-27	0.571104	0.743	0.568	1.79165e-22	1	nap1l1
1.04299e-26	0.674073	0.714	0.517	2.47074e-22	1	CT027638.1
1.09127e-26	0.656655	0.396	0.198	2.58512e-22	1	BNC1
1.09444e-26	0.294189	0.557	0.3	2.59262e-22	1	twist1a
1.13522e-26	0.867988	0.28	0.116	2.68923e-22	1	ca6
1.46888e-26	0.614883	0.304	0.129	3.47962e-22	1	gulp1a
4.54465e-26	0.555768	0.904	0.782	1.07658e-21	1	mt-nd1
5.77962e-26	0.672109	0.278	0.116	1.36913e-21	1	adgrl2a
7.10972e-26	0.629463	0.278	0.113	1.68422e-21	1	raraa
1.07161e-25	0.490002	0.727	0.498	2.53853e-21	1	fstl1b
1.30342e-25	0.66096	0.271	0.11	3.08768e-21	1	lrp1aa
1.41604e-25	0.870105	0.549	0.372	3.35445e-21	1	p4hb
4.03268e-25	0.520894	0.352	0.167	9.55303e-21	1	fscn1a
5.09084e-25	0.567898	0.83	0.681	1.20597e-20	1	mt-nd2
6.8918e-25	0.638335	0.331	0.152	1.6326e-20	1	LOC110438108
9.27422e-25	0.738468	0.458	0.271	2.19697e-20	1	elavl1a
1.00233e-24	0.696505	0.358	0.179	2.37443e-20	1	hells
1.21204e-24	0.62764	0.444	0.256	2.87119e-20	1	ptbp1b
1.24176e-24	0.554077	0.64	0.431	2.9416e-20	1	pfn2l
1.37048e-24	0.786638	0.358	0.166	3.24652e-20	1	fmoda
1.60812e-24	0.64844	0.273	0.116	3.80948e-20	1	slc12a2
2.6514e-24	0.349936	0.973	0.934	6.2809e-20	1	hmga1a
3.92122e-24	0.598565	0.274	0.117	9.28898e-20	1	abl1
3.93985e-24	0.549004	0.484	0.278	9.33312e-20	1	cx43.4
6.62831e-24	0.743344	0.307	0.142	1.57018e-19	1	ccdc80l2
8.6737e-24	0.675373	0.321	0.156	2.05471e-19	1	gpc4
1.18453e-23	0.524411	0.635	0.433	2.80602e-19	1	rbbp4
2.75263e-23	0.56784	0.381	0.196	6.52071e-19	1	si:ch211-133n4.4
3.00604e-23	0.736497	0.48	0.293	7.121e-19	1	fzd7a
3.34607e-23	0.64332	0.539	0.361	7.92652e-19	1	khdrbs1b
1.06709e-22	0.820626	0.388	0.205	2.52784e-18	1	col4a5
3.07863e-22	0.898303	0.264	0.116	7.29297e-18	1	zic3
3.58588e-22	0.655825	0.25	0.106	8.4946e-18	1	mmp16a
4.58526e-22	0.672078	0.401	0.227	1.0862e-17	1	mcm5
5.83999e-22	0.622237	0.612	0.434	1.38344e-17	1	chaf1a
5.9176e-22	0.656014	0.278	0.124	1.40182e-17	1	loxl2a
6.1875e-22	0.48977	0.281	0.126	1.46576e-17	1	bhmt
6.64973e-22	0.469258	0.854	0.735	1.57525e-17	1	anp32a
9.48263e-22	0.598303	0.636	0.446	2.24634e-17	1	ephb3
1.04075e-21	0.53305	0.535	0.35	2.46544e-17	1	nucks1b
2.36627e-21	0.54717	0.695	0.553	5.60545e-17	1	h2afy2
2.44144e-21	0.56176	0.614	0.452	5.78352e-17	1	chd4a
4.0912e-21	0.437656	0.772	0.626	9.69165e-17	1	hnrnpabb
1.24308e-20	0.428916	0.835	0.747	2.94474e-16	1	hnrnpa0b
1.34905e-20	0.661991	0.593	0.441	3.19576e-16	1	baz1b
1.75381e-20	0.498641	0.273	0.119	4.1546e-16	1	jcada
2.45311e-20	0.563881	0.358	0.192	5.81117e-16	1	sh3pxd2b
2.51027e-20	0.535249	0.307	0.15	5.94658e-16	1	nrp2a
2.56634e-20	0.445573	0.767	0.644	6.0794e-16	1	si:ch211-288g17.3
2.83108e-20	0.38341	0.808	0.649	6.70655e-16	1	seta
3.06288e-20	0.580536	0.811	0.688	7.25565e-16	1	si:ch73-281n10.2
3.96496e-20	0.494837	0.549	0.37	9.39258e-16	1	hnrnpm
4.03691e-20	0.549824	0.273	0.127	9.56304e-16	1	CU138547.1
5.69996e-20	0.696147	0.269	0.126	1.35026e-15	1	ackr3b
6.71642e-20	0.564544	0.379	0.211	1.59105e-15	1	ccnd2a
8.49292e-20	0.317789	0.72	0.506	2.01189e-15	1	sparc
1.07856e-19	0.385359	0.974	0.896	2.555e-15	1	CR383676.1
1.10513e-19	0.674989	0.274	0.132	2.61795e-15	1	stox1
1.21299e-19	0.583457	0.448	0.27	2.87345e-15	1	tuba1b
1.32437e-19	0.587765	0.535	0.363	3.1373e-15	1	dkc1
3.58848e-19	0.593739	0.482	0.323	8.50076e-15	1	ssrp1a
3.69221e-19	0.579237	0.568	0.406	8.74649e-15	1	cbx1a
4.04374e-19	0.637087	0.527	0.353	9.57922e-15	1	mcm7
4.27611e-19	0.602651	0.401	0.24	1.01297e-14	1	tfap4
8.5057e-19	0.380237	0.976	0.924	2.01492e-14	1	mt-atp6
8.78709e-19	0.464269	0.525	0.353	2.08157e-14	1	fbl
9.58828e-19	0.467422	0.623	0.463	2.27137e-14	1	hnrnpub
1.07481e-18	0.421359	0.889	0.767	2.54613e-14	1	mt-nd4
1.1625e-18	0.564514	0.587	0.439	2.75384e-14	1	eif4g1a
1.29694e-18	0.443671	0.719	0.553	3.07233e-14	1	chd4b
1.44986e-18	0.348003	0.99	0.95	3.43457e-14	1	NC-002333.17
1.49002e-18	0.492019	0.612	0.454	3.52972e-14	1	top1l
1.91055e-18	0.560793	0.504	0.331	4.5259e-14	1	lin28a
1.91108e-18	0.597493	0.395	0.229	4.52717e-14	1	lrp1ab
2.61957e-18	0.563107	0.386	0.226	6.2055e-14	1	mcm6
2.70297e-18	0.337928	0.911	0.773	6.40306e-14	1	hmgb2b
2.89311e-18	0.4311	0.588	0.388	6.8535e-14	1	agrn
3.20063e-18	0.534348	0.609	0.466	7.58196e-14	1	taf15
3.66347e-18	0.681209	0.274	0.139	8.6784e-14	1	slc6a9
3.82002e-18	0.572463	0.429	0.266	9.04923e-14	1	mcm2
4.36856e-18	0.582017	0.388	0.217	1.03487e-13	1	prrx1a
5.77556e-18	0.526393	0.419	0.249	1.36817e-13	1	tcf12
6.62227e-18	0.500019	0.336	0.18	1.56875e-13	1	SCARF2
7.2874e-18	0.39614	0.832	0.703	1.72631e-13	1	tubb2b
8.17154e-18	0.487192	0.626	0.477	1.93576e-13	1	ilf3b
8.72541e-18	0.44323	0.691	0.562	2.06696e-13	1	hnrnpa1a
8.9491e-18	0.564037	0.286	0.146	2.11995e-13	1	mbnl2
9.25534e-18	0.556841	0.36	0.203	2.1925e-13	1	col16a1
9.76716e-18	0.627434	0.405	0.254	2.31374e-13	1	smarca5
1.00537e-17	0.251867	0.997	0.994	2.38163e-13	1	NC-002333.4
1.07341e-17	0.468988	0.681	0.541	2.54281e-13	1	cbx5
1.43216e-17	0.466471	0.647	0.49	3.39263e-13	1	pbx4
1.81756e-17	0.528861	0.364	0.208	4.30563e-13	1	zc3h7bb
2.08427e-17	0.432935	0.7	0.565	4.93744e-13	1	hmgb1a
2.32218e-17	0.641384	0.259	0.128	5.50102e-13	1	lemd3
2.78084e-17	0.426509	0.401	0.23	6.58752e-13	1	plpp3
4.16296e-17	0.286179	0.973	0.865	9.86163e-13	1	si:ch211-222l21.1
5.06932e-17	0.398467	0.823	0.743	1.20087e-12	1	igf2bp1
5.17502e-17	0.494777	0.319	0.171	1.22591e-12	1	FO082781.1
7.56965e-17	0.480909	0.719	0.591	1.79317e-12	1	acin1a
7.95326e-17	0.44522	0.302	0.154	1.88405e-12	1	arhgap31
8.87984e-17	0.474512	0.506	0.329	2.10355e-12	1	si:dkey-56m19.5
1.03907e-16	0.445655	0.523	0.35	2.46145e-12	1	ptprga
1.07142e-16	0.544945	0.472	0.32	2.53809e-12	1	smarcc1a
1.79828e-16	0.473363	0.269	0.134	4.25995e-12	1	nr2f2
1.90269e-16	0.520084	0.37	0.223	4.50728e-12	1	chd6
2.04239e-16	0.421229	0.611	0.436	4.83822e-12	1	marcksb
2.10603e-16	0.670576	0.3	0.168	4.98898e-12	1	bach2b
2.75164e-16	0.496128	0.29	0.152	6.51835e-12	1	fgfr1a
2.86732e-16	0.382864	0.657	0.498	6.7924e-12	1	chd7
3.55384e-16	0.510799	0.348	0.202	8.41869e-12	1	lamb1a
3.66746e-16	0.580297	0.271	0.142	8.68784e-12	1	rcn3
5.9937e-16	0.538284	0.503	0.345	1.41985e-11	1	fam168a
7.7382e-16	0.524715	0.439	0.296	1.8331e-11	1	ctbp1
8.25782e-16	0.443031	0.269	0.137	1.95619e-11	1	itgb1a
8.40119e-16	0.478851	0.537	0.4	1.99016e-11	1	ewsr1a
9.06697e-16	0.295707	0.985	0.943	2.14787e-11	1	mt-cyb
9.5321e-16	0.547296	0.441	0.294	2.25806e-11	1	yap1
1.36445e-15	0.583626	0.448	0.311	3.23225e-11	1	ddx3xb
1.43881e-15	0.511442	0.479	0.321	3.4084e-11	1	nasp
2.21807e-15	0.423472	0.34	0.197	5.25439e-11	1	cd99l2
2.45769e-15	0.526926	0.424	0.283	5.82202e-11	1	p3h1
2.56056e-15	0.287786	0.981	0.939	6.06572e-11	1	COX3
2.82056e-15	0.414188	0.34	0.196	6.68163e-11	1	efnb2a
3.02171e-15	0.573978	0.431	0.3	7.15813e-11	1	kdelr2a
3.19966e-15	0.386368	0.76	0.594	7.57967e-11	1	hmgb3a
3.20978e-15	0.551459	0.427	0.285	7.60365e-11	1	hcfc1a
3.32786e-15	0.419413	0.511	0.359	7.88336e-11	1	hnrnpa0a
3.75515e-15	0.338286	0.808	0.709	8.89558e-11	1	eif2s2
4.41953e-15	0.417131	0.714	0.612	1.04694e-10	1	ncl
5.5256e-15	0.655592	0.352	0.205	1.30896e-10	1	col4a6
8.58932e-15	0.467995	0.537	0.38	2.03473e-10	1	sdc2
1.11462e-14	0.454561	0.458	0.314	2.64043e-10	1	supt16h
1.17679e-14	0.743363	0.465	0.349	2.7877e-10	1	calm1a
1.21119e-14	0.270479	0.6	0.394	2.86919e-10	1	si:ch211-286o17.1
1.21511e-14	0.505424	0.604	0.482	2.87847e-10	1	ddx61
1.26473e-14	0.60132	0.317	0.182	2.99603e-10	1	fstl1a
1.59479e-14	0.464879	0.355	0.219	3.7779e-10	1	mapk6
1.59559e-14	0.289893	0.707	0.531	3.77979e-10	1	akap12b
2.1962e-14	0.555586	0.396	0.265	5.20257e-10	1	arid4a
2.37094e-14	0.51205	0.276	0.152	5.61653e-10	1	BX284638.1
2.78662e-14	0.487487	0.551	0.426	6.60123e-10	1	nop58
3.31095e-14	0.476442	0.535	0.407	7.84331e-10	1	lmnb2
3.93564e-14	0.548477	0.333	0.203	9.32315e-10	1	pum1
4.27543e-14	0.351517	0.513	0.361	1.01281e-09	1	XLOC-043834
6.30832e-14	0.484251	0.439	0.301	1.49438e-09	1	khsrp
6.60444e-14	0.472349	0.3	0.171	1.56453e-09	1	bahcc1b
7.31069e-14	0.318944	0.719	0.591	1.73183e-09	1	ctnnb1
8.6416e-14	1.24863	0.283	0.167	2.04711e-09	1	angptl7
9.99776e-14	0.494436	0.326	0.196	2.36837e-09	1	celf2
1.14865e-13	0.530257	0.322	0.199	2.72103e-09	1	tmpob
1.23882e-13	0.457911	0.413	0.265	2.93465e-09	1	lig1
1.41133e-13	0.51411	0.424	0.289	3.34331e-09	1	lmnb1
1.73374e-13	0.519479	0.312	0.187	4.10705e-09	1	kat6a
1.96006e-13	0.467555	0.439	0.297	4.64317e-09	1	zfhx3
2.16429e-13	0.40653	0.432	0.289	5.12698e-09	1	top2b
3.14328e-13	0.395805	0.494	0.353	7.44611e-09	1	apex1
3.62118e-13	0.532353	0.321	0.202	8.57822e-09	1	srsf6a
4.15142e-13	0.312897	0.708	0.59	9.83431e-09	1	setb
4.55396e-13	0.476438	0.302	0.181	1.07879e-08	1	bms1
4.90907e-13	0.405839	0.25	0.134	1.16291e-08	1	si:ch73-86n18.1
6.23048e-13	0.451145	0.362	0.233	1.47594e-08	1	znf1035
8.8822e-13	0.517687	0.271	0.156	2.1041e-08	1	plxnb2a
9.15789e-13	0.453461	0.268	0.153	2.16941e-08	1	rbms2b
9.35208e-13	0.383152	0.28	0.156	2.21541e-08	1	aebp1
9.64137e-13	0.580698	0.29	0.174	2.28394e-08	1	dnmt1
9.85852e-13	0.477073	0.336	0.214	2.33538e-08	1	rbb4l
1.19781e-12	0.434698	0.283	0.163	2.83748e-08	1	COLGALT1 (1 of many)
1.20359e-12	0.36631	0.36	0.223	2.85118e-08	1	tubb5
1.41695e-12	0.458966	0.346	0.219	3.35662e-08	1	ptk7a
1.42349e-12	0.363333	0.412	0.27	3.3721e-08	1	cd82a
2.73738e-12	0.406825	0.431	0.305	6.48458e-08	1	matr3l1.1
3.88481e-12	0.454523	0.383	0.255	9.20272e-08	1	hcfc1b
4.97691e-12	0.436586	0.485	0.374	1.17898e-07	1	rbm4.3
5.0478e-12	0.452375	0.396	0.272	1.19577e-07	1	rrbp1b
5.06752e-12	0.464883	0.453	0.325	1.20044e-07	1	nipblb
5.91645e-12	0.44155	0.3	0.184	1.40155e-07	1	slc16a1b
6.22507e-12	0.453111	0.389	0.266	1.47466e-07	1	rbfox2
8.09135e-12	0.3253	0.283	0.161	1.91676e-07	1	mmp14b
9.34958e-12	0.307145	0.636	0.484	2.21482e-07	1	pcna
1.6296e-11	0.431927	0.527	0.414	3.86035e-07	1	dido1
1.88853e-11	0.459346	0.268	0.156	4.47373e-07	1	sox6
1.97855e-11	0.433016	0.395	0.276	4.68698e-07	1	ctcf
2.59076e-11	0.442469	0.554	0.449	6.13726e-07	1	alyref
2.73365e-11	0.309603	0.763	0.707	6.47574e-07	1	eif5a2
2.83834e-11	0.455425	0.346	0.228	6.72375e-07	1	dlc1
3.27842e-11	0.428825	0.379	0.253	7.76624e-07	1	fkbp7
3.86857e-11	0.310332	0.619	0.511	9.16425e-07	1	hdac1
4.49018e-11	0.415893	0.607	0.501	1.06368e-06	1	mt-nd5
7.54004e-11	0.456978	0.374	0.264	1.78616e-06	1	ppp1caa
8.25804e-11	0.435965	0.506	0.405	1.95625e-06	1	srsf2a
8.68522e-11	0.397287	0.281	0.175	2.05744e-06	1	znf346
1.08771e-10	0.3482	0.381	0.255	2.57669e-06	1	soga1
1.26023e-10	0.403284	0.624	0.536	2.98537e-06	1	fth1a
1.27306e-10	0.357349	0.273	0.165	3.01575e-06	1	arid1aa
1.38729e-10	0.354126	0.274	0.166	3.28635e-06	1	si:dkey-151g10.3
1.40223e-10	0.384412	0.329	0.222	3.32173e-06	1	prmt1
1.48031e-10	0.393489	0.569	0.474	3.50672e-06	1	pabpn1
1.48246e-10	0.38467	0.587	0.489	3.5118e-06	1	smarca4a
1.58919e-10	0.273643	0.698	0.588	3.76463e-06	1	cbx3a
1.60998e-10	0.472655	0.352	0.237	3.81389e-06	1	smo
1.62342e-10	0.355275	0.292	0.182	3.84572e-06	1	kmt2a
1.69503e-10	0.397544	0.523	0.408	4.01536e-06	1	calr3b
2.45419e-10	0.317949	0.401	0.273	5.81374e-06	1	ptprsa
2.59426e-10	0.396554	0.617	0.523	6.14554e-06	1	pdia3
2.61962e-10	0.416594	0.278	0.173	6.20561e-06	1	sec23a
2.78429e-10	0.476086	0.467	0.363	6.59571e-06	1	si:ch211-51e12.7
2.81664e-10	0.436265	0.4	0.294	6.67233e-06	1	pnisr
2.91382e-10	0.303663	0.405	0.274	6.90255e-06	1	kdm6bb
3.02141e-10	0.526175	0.341	0.236	7.15741e-06	1	surf4l
3.4352e-10	0.405983	0.345	0.235	8.13764e-06	1	pik3r2
3.94637e-10	0.382273	0.64	0.568	9.34857e-06	1	ywhaqb
3.99913e-10	0.416613	0.403	0.297	9.47355e-06	1	stag2b
4.15944e-10	0.333814	0.58	0.476	9.85329e-06	1	ddx5
4.7351e-10	0.373209	0.516	0.412	1.1217e-05	1	srrm1
4.86707e-10	0.462546	0.274	0.174	1.15296e-05	1	brms1la
5.03169e-10	0.407777	0.254	0.153	1.19196e-05	1	pds5b
5.06322e-10	0.354715	0.475	0.363	1.19943e-05	1	nono
6.00229e-10	0.394777	0.274	0.169	1.42188e-05	1	pou2f1b
6.67666e-10	0.420726	0.383	0.279	1.58163e-05	1	prpf40a
7.24501e-10	0.395118	0.328	0.218	1.71627e-05	1	apbb2b
7.37196e-10	0.359332	0.352	0.236	1.74634e-05	1	rerea
7.38214e-10	0.365017	0.269	0.163	1.74876e-05	1	ramp2
7.62861e-10	0.3655	0.41	0.304	1.80714e-05	1	fubp1
8.11132e-10	0.327739	0.297	0.186	1.92149e-05	1	irf2bpl
8.66195e-10	0.448199	0.408	0.305	2.05193e-05	1	arhgap5
8.69205e-10	0.307486	0.316	0.21	2.05906e-05	1	ash1l
8.97674e-10	0.309103	0.307	0.198	2.1265e-05	1	si:dkey-6n21.12
9.4452e-10	0.394794	0.293	0.186	2.23747e-05	1	lhfpl2a
1.14381e-09	0.44258	0.455	0.358	2.70956e-05	1	hnrnph1l
1.1493e-09	0.378797	0.269	0.165	2.72258e-05	1	pola1
1.16834e-09	0.339733	0.556	0.453	2.76767e-05	1	ewsr1b
1.28603e-09	0.410554	0.47	0.357	3.04647e-05	1	CABZ01080702.1
1.37222e-09	0.410477	0.268	0.17	3.25066e-05	1	prrc2a
1.46682e-09	0.414302	0.331	0.23	3.47476e-05	1	si:ch211-212k18.4
1.52859e-09	0.371186	0.434	0.323	3.62108e-05	1	tcf3b
1.64096e-09	0.281488	0.626	0.528	3.88728e-05	1	hp1bp3
1.81933e-09	0.330823	0.487	0.373	4.30981e-05	1	kdm6ba
1.84088e-09	0.406613	0.412	0.309	4.36085e-05	1	prrc2c
1.85852e-09	0.331531	0.376	0.272	4.40265e-05	1	ipo7
2.09161e-09	0.404942	0.252	0.156	4.95481e-05	1	spina
2.10528e-09	0.371269	0.429	0.308	4.98719e-05	1	wls
2.29724e-09	0.401574	0.285	0.185	5.44194e-05	1	slc38a10
2.32289e-09	0.337543	0.588	0.487	5.50269e-05	1	smc1al
2.53319e-09	0.369354	0.52	0.427	6.00088e-05	1	nop56
2.93549e-09	0.398608	0.331	0.231	6.95389e-05	1	api5
4.1807e-09	0.324288	0.254	0.156	9.90365e-05	1	LOC110438079
4.19216e-09	0.504138	0.314	0.218	9.93081e-05	1	plod3
4.20778e-09	0.418643	0.425	0.325	9.9678e-05	1	thoc2
4.39125e-09	0.470883	0.389	0.29	0.000104024	1	sinhcafl
4.52209e-09	0.371791	0.484	0.383	0.000107124	1	banf1
4.61785e-09	0.381744	0.412	0.31	0.000109392	1	znf865
4.64929e-09	0.34884	0.298	0.192	0.000110137	1	lpar1
4.8917e-09	0.308195	0.593	0.494	0.000115879	1	eif3s10
4.90565e-09	0.34138	0.381	0.273	0.00011621	1	ep300b
5.28815e-09	0.397986	0.362	0.259	0.000125271	1	rcc2
6.23453e-09	0.331183	0.307	0.203	0.00014769	1	clic4
6.67196e-09	0.353727	0.437	0.342	0.000158052	1	cpsf6
6.98228e-09	0.336645	0.254	0.162	0.000165403	1	nolc1
7.27928e-09	0.38209	0.346	0.246	0.000172439	1	smc3
7.69062e-09	0.285444	0.319	0.215	0.000182183	1	srcap
8.34993e-09	0.36183	0.388	0.28	0.000197801	1	nucb2a
8.78639e-09	0.325262	0.417	0.322	0.000208141	1	myef2
8.82981e-09	0.27674	0.554	0.417	0.000209169	1	hmgb1b
9.62635e-09	0.406244	0.269	0.179	0.000228039	1	pes
1.1109e-08	0.368644	0.336	0.233	0.000263161	1	ncapd2
1.11295e-08	0.323629	0.59	0.501	0.000263646	1	flot2a
1.15383e-08	0.379852	0.47	0.369	0.000273332	1	igf2bp3
1.28473e-08	0.38604	0.334	0.23	0.000304339	1	uhrf1
1.30185e-08	0.28776	0.25	0.153	0.000308394	1	ece2b
1.4717e-08	0.496152	0.268	0.174	0.000348632	1	kif11
1.49735e-08	0.396275	0.362	0.265	0.000354707	1	arglu1a
1.72376e-08	0.324269	0.288	0.193	0.000408341	1	neo1a
1.9591e-08	0.350473	0.398	0.298	0.000464092	1	sfpq
2.42833e-08	0.341603	0.278	0.185	0.000575248	1	znf292a
2.43313e-08	0.28682	0.679	0.584	0.000576385	1	tma7
2.77338e-08	0.553354	0.268	0.181	0.000656987	1	si:dkey-23i12.5
2.85989e-08	0.384861	0.304	0.213	0.000677479	1	ywhae2
2.90898e-08	0.377191	0.364	0.273	0.000689109	1	tnrc6a
3.05984e-08	0.338513	0.455	0.352	0.000724845	1	kdm1a
3.11325e-08	0.302296	0.264	0.169	0.000737497	1	ctgfa
3.13455e-08	0.38085	0.256	0.169	0.000742543	1	esf1
3.34299e-08	0.389537	0.295	0.206	0.00079192	1	mrpl57
3.38607e-08	0.418725	0.36	0.267	0.000802127	1	cnot6a
3.5233e-08	0.349054	0.449	0.357	0.000834636	1	zc3h13
3.71119e-08	0.436856	0.46	0.378	0.000879143	1	rad21a
4.03027e-08	0.369746	0.535	0.462	0.00095473	1	etf1b
4.56553e-08	0.278035	0.628	0.563	0.00108153	1	csde1
5.97752e-08	0.300914	0.257	0.167	0.00141601	1	tle2a
6.00849e-08	0.481013	0.336	0.254	0.00142335	1	tardbpl
6.03077e-08	0.264535	0.609	0.508	0.00142863	1	anp32b
6.68996e-08	0.39224	0.443	0.348	0.00158478	1	kmt2bb
7.12547e-08	0.309896	0.381	0.281	0.00168795	1	hnrnpua
7.83263e-08	0.354674	0.3	0.213	0.00185547	1	crtap
7.8568e-08	0.347951	0.319	0.232	0.0018612	1	prpf8
8.17589e-08	0.303614	0.302	0.21	0.00193679	1	carm1
8.81261e-08	0.331438	0.41	0.318	0.00208762	1	rbbp6
1.05521e-07	0.343499	0.448	0.358	0.00249969	1	brd3a
1.17702e-07	0.332832	0.446	0.342	0.00278825	1	mt-nd3
1.20038e-07	0.351605	0.271	0.183	0.00284357	1	cdca7b
1.36093e-07	0.290621	0.702	0.64	0.00322392	1	h3f3c
1.4455e-07	0.455822	0.367	0.267	0.00342424	1	top2a
1.49912e-07	0.348297	0.436	0.349	0.00355125	1	srsf11
1.57731e-07	0.268064	0.329	0.228	0.00373649	1	zfhx4
1.59668e-07	0.314574	0.338	0.243	0.00378238	1	bcl7a
1.67679e-07	0.342171	0.3	0.213	0.00397214	1	sae1
1.82956e-07	0.289058	0.547	0.472	0.00433404	1	sdc4
1.8482e-07	0.333645	0.254	0.168	0.00437819	1	zc4h2
1.94779e-07	0.333241	0.425	0.34	0.00461412	1	sf1
2.05986e-07	0.388374	0.252	0.168	0.0048796	1	mt-atp8
2.1958e-07	0.25458	0.782	0.742	0.00520162	1	pnrc2
2.21302e-07	0.351559	0.334	0.25	0.00524242	1	srsf4
2.2757e-07	0.456607	0.465	0.396	0.00539092	1	ammecr1
2.3334e-07	0.334567	0.451	0.355	0.00552759	1	XLOC-042222
2.50709e-07	0.36951	0.29	0.205	0.00593904	1	hnrnpl
2.52637e-07	0.328249	0.451	0.369	0.00598472	1	rsf1b.1
2.6968e-07	0.312904	0.257	0.174	0.00638844	1	caprin1a
2.90604e-07	0.387664	0.254	0.171	0.00688412	1	fkbp10b
3.43756e-07	0.434875	0.266	0.189	0.00814324	1	si:ch211-198a12.6
3.47369e-07	0.335071	0.261	0.172	0.00822882	1	itga9
3.52237e-07	0.389686	0.338	0.249	0.00834414	1	hirip3
3.59794e-07	0.308784	0.413	0.317	0.00852317	1	macf1a
4.16833e-07	0.378427	0.309	0.227	0.00987437	1	snrpa
4.44636e-07	0.345051	0.52	0.451	0.010533	1	snrnp70
4.89233e-07	0.325785	0.389	0.305	0.0115895	1	hdgfl2
4.99709e-07	0.347279	0.374	0.286	0.0118376	1	pa2g4a
5.70912e-07	0.311629	0.485	0.395	0.0135243	1	zfp36l1a
7.05767e-07	0.291859	0.322	0.239	0.0167189	1	u2af2a
7.56463e-07	0.343575	0.47	0.399	0.0179198	1	tardbp
7.67448e-07	0.393553	0.25	0.175	0.0181801	1	DDX17
8.0171e-07	0.280559	0.607	0.547	0.0189917	1	srsf5a
8.34637e-07	0.405405	0.4	0.321	0.0197717	1	sltm
9.15354e-07	0.338965	0.305	0.227	0.0216838	1	leo1
9.45228e-07	0.35487	0.376	0.3	0.0223915	1	snx12
1.01037e-06	0.28784	0.648	0.582	0.0239347	1	LOC110439627
1.18354e-06	0.335019	0.441	0.371	0.0280368	1	ilf2
1.20215e-06	0.324575	0.331	0.25	0.0284777	1	cct8
1.22972e-06	0.376977	0.341	0.265	0.0291308	1	zc3h18
1.30423e-06	0.380945	0.415	0.334	0.0308959	1	lbr
1.43416e-06	0.369986	0.324	0.227	0.0339739	1	nkx3-1
1.6606e-06	0.318399	0.286	0.209	0.0393379	1	usp7
1.70299e-06	0.261829	0.41	0.323	0.0403422	1	brd3b
1.72129e-06	0.254707	0.376	0.283	0.0407757	1	tgif1
1.81077e-06	0.31061	0.455	0.374	0.0428954	1	si:dkey-250d21.1
1.92261e-06	0.325219	0.297	0.213	0.0455448	1	smad2
2.05914e-06	0.32775	0.484	0.424	0.0487789	1	bzw1a
2.50168e-06	0.453135	0.295	0.221	0.0592622	1	CABZ01005379.1
2.55829e-06	0.255294	0.273	0.192	0.0606032	1	si:ch211-166g5.4
3.09211e-06	0.302483	0.29	0.215	0.0732489	1	fip1l1b
3.33479e-06	0.267392	0.628	0.554	0.0789978	1	snrpd1
3.38027e-06	0.260375	0.3	0.221	0.0800753	1	ankhd1
3.81539e-06	0.322323	0.309	0.233	0.0903829	1	arglu1b
5.26531e-06	0.276219	0.559	0.503	0.12473	1	cdv3
5.98056e-06	0.259667	0.28	0.202	0.141673	1	si:ch73-308l14.2
6.75691e-06	0.358513	0.271	0.201	0.160064	1	dicer1
6.76554e-06	0.288686	0.506	0.439	0.160269	1	eif3c
9.32006e-06	0.351218	0.314	0.245	0.220783	1	map2k6
9.61449e-06	0.331128	0.268	0.2	0.227758	1	ppp4r3b
1.16396e-05	0.301228	0.369	0.297	0.27573	1	huwe1
1.2216e-05	0.271118	0.482	0.419	0.289385	1	serbp1b
1.22482e-05	0.296771	0.276	0.204	0.290148	1	tmpoa
1.33153e-05	0.269417	0.317	0.239	0.315427	1	kmt2cb
1.3397e-05	0.270605	0.35	0.28	0.317361	1	sf3b1
1.39612e-05	0.335752	0.341	0.272	0.330728	1	hnrnpk
1.5588e-05	0.346637	0.419	0.365	0.369264	1	srsf1a
1.82533e-05	0.266775	0.424	0.36	0.432403	1	si:dkey-67c22.2
2.40475e-05	0.279404	0.278	0.207	0.569661	1	zswim5
2.4258e-05	0.315492	0.317	0.247	0.574648	1	pcf11
2.67458e-05	0.349637	0.278	0.214	0.633581	1	cstf2
3.01487e-05	0.301129	0.35	0.273	0.714193	1	LOC100330864
3.39674e-05	0.289925	0.257	0.192	0.804654	1	atxn2l
3.52494e-05	0.367342	0.463	0.408	0.835023	1	vcp
3.7498e-05	0.34933	0.369	0.308	0.888291	1	rbm39a
3.99096e-05	0.331829	0.473	0.419	0.945418	1	eif5b
4.01068e-05	0.319524	0.329	0.264	0.950089	1	hnrnpl2
4.34779e-05	0.338	0.386	0.322	1	1	ppig
4.35181e-05	0.275394	0.309	0.243	1	1	snrnp200
4.81981e-05	0.362573	0.305	0.245	1	1	zgc:56304
5.56269e-05	0.316458	0.28	0.218	1	1	cnot1
5.83883e-05	0.279307	0.29	0.22	1	1	ckap5
5.86469e-05	0.260063	0.276	0.212	1	1	tcea1
6.39937e-05	0.25297	0.278	0.2	1	1	tmem119b
6.65567e-05	0.337248	0.372	0.318	1	1	sar1b
9.12936e-05	0.258715	0.262	0.193	1	1	ahi1
0.000101472	0.340943	0.257	0.199	1	1	tnrc6c1
0.000102865	0.295645	0.316	0.259	1	1	tars
0.000104018	0.270034	0.624	0.553	1	1	tuba8l
0.00011777	0.270717	0.283	0.223	1	1	bxdc2
0.000149552	0.27496	0.271	0.214	1	1	mapre1b
0.000156997	0.288923	0.379	0.329	1	1	supt6h
0.000190294	0.324878	0.274	0.22	1	1	ythdc1
0.000232401	0.289633	0.288	0.228	1	1	ptenb
0.000235186	0.282802	0.328	0.271	1	1	znf609b
0.000242639	0.256046	0.256	0.199	1	1	zc3h11a
0.000268977	0.293392	0.278	0.222	1	1	brd9
0.000323375	0.306165	0.257	0.201	1	1	crebzf
0.000400502	0.338704	0.288	0.237	1	1	chtopa
0.000431602	0.299287	0.273	0.22	1	1	rrp1
0.000441514	0.31878	0.283	0.231	1	1	u2surp
0.000481499	0.287797	0.285	0.236	1	1	ubqln4
0.000506667	0.290411	0.292	0.235	1	1	smc2
0.00052901	0.254698	0.262	0.207	1	1	chd1
0.00054307	0.254006	0.298	0.246	1	1	srrt
0.000684749	0.26278	0.304	0.255	1	1	srsf7a
0.000792325	0.268867	0.257	0.209	1	1	tia1l
0.000928803	0.33115	0.271	0.224	1	1	csnk1g2b
0.00134765	0.294443	0.317	0.279	1	1	rbmx
0.00137507	0.261078	0.408	0.374	1	1	atf4a
0.00177124	0.309111	0.273	0.228	1	1	zranb2
0.00186945	0.303344	0.362	0.328	1	1	nop10
0.00188766	0.343082	0.37	0.332	1	1	si:ch211-196l7.4
0.0019941	0.321967	0.355	0.32	1	1	ddx39aa
0.00230516	0.288303	0.386	0.347	1	1	snd1
0.00245598	0.355501	0.353	0.314	1	1	LOC103910438
0.00397841	0.326628	0.352	0.322	1	1	thrap3b
0.00452959	0.263355	0.304	0.262	1	1	srgap3
0.00517812	0.299839	0.381	0.356	1	1	sec61a1
0.0067465	0.300951	0.271	0.225	1	1	dlgap5
1.45648e-79	0.893189	0.973	0.935	3.45025e-75	2	hsp90ab1
4.48723e-75	0.925309	0.965	0.868	1.06298e-70	2	si:ch211-222l21.1
3.15887e-60	0.726552	0.969	0.935	7.48306e-56	2	hmga1a
9.03956e-57	0.649406	0.978	0.938	2.14138e-52	2	rpl13
3.21049e-52	0.721692	0.927	0.882	7.60533e-48	2	rps24
3.49794e-50	0.693095	0.954	0.886	8.28627e-46	2	rps8a
1.18449e-42	0.613832	0.945	0.922	2.80594e-38	2	rpl21
4.38564e-42	0.573043	0.98	0.951	1.03891e-37	2	rplp1
5.41433e-41	0.733702	0.929	0.861	1.2826e-36	2	rps7
7.80066e-41	0.689587	0.913	0.876	1.8479e-36	2	rps13
4.10191e-40	0.597853	0.967	0.921	9.71702e-36	2	rps20
1.48006e-39	0.682712	0.909	0.852	3.50611e-35	2	rps9
1.3375e-38	0.624895	0.871	0.896	3.16841e-34	2	serbp1a
2.84133e-38	0.712165	0.909	0.848	6.73082e-34	2	faua
2.89628e-38	0.780962	0.885	0.809	6.86099e-34	2	rpl17
3.66192e-38	0.709856	0.909	0.863	8.67471e-34	2	rpl24
1.7011e-36	0.702278	0.918	0.881	4.02973e-32	2	rps12
5.44734e-36	0.605611	0.94	0.905	1.29042e-31	2	rpl7a
1.64463e-35	0.525457	0.971	0.922	3.89596e-31	2	rps10
2.45663e-35	0.566555	0.936	0.883	5.8195e-31	2	rpl14
5.36564e-35	0.685486	0.893	0.837	1.27107e-30	2	ptmab
5.60368e-35	0.709511	0.887	0.846	1.32746e-30	2	rps3a
7.65175e-35	0.690222	0.865	0.827	1.81262e-30	2	naca
8.50237e-35	0.588115	0.931	0.901	2.01413e-30	2	rpl18a
9.09521e-35	0.834919	0.805	0.803	2.15456e-30	2	hnrnpaba
1.37436e-34	0.684671	0.894	0.834	3.25573e-30	2	rps15a
1.4471e-34	0.566923	0.953	0.901	3.42803e-30	2	rpl26
1.86676e-34	0.670863	0.887	0.837	4.42218e-30	2	rpl15
2.13307e-34	0.637258	0.929	0.892	5.05304e-30	2	rpl19
2.16702e-34	0.551027	0.96	0.907	5.13345e-30	2	rplp2l
2.86105e-34	0.585209	0.953	0.91	6.77754e-30	2	rps19
2.87624e-34	0.693248	0.902	0.868	6.81352e-30	2	rpl8
1.18553e-33	0.564746	0.944	0.893	2.80841e-29	2	rpl35a
1.37319e-33	0.607754	0.913	0.893	3.25295e-29	2	hmgb2a
3.68196e-33	0.570411	0.92	0.9	8.72219e-29	2	rpl28
5.08112e-33	0.604021	0.927	0.882	1.20367e-28	2	rps2
5.74189e-33	0.600136	0.923	0.888	1.3602e-28	2	rpl23
6.17138e-33	0.930523	0.721	0.689	1.46194e-28	2	ran
3.16149e-32	0.756736	0.811	0.803	7.48925e-28	2	eef1g
4.0848e-32	0.575531	0.925	0.901	9.67649e-28	2	rpl11
8.71618e-32	1.12708	0.679	0.62	2.06478e-27	2	ncl
9.6269e-32	0.926244	0.705	0.672	2.28052e-27	2	seta
2.17024e-31	0.662748	0.851	0.753	5.14108e-27	2	rpl27
2.74251e-31	0.685428	0.893	0.839	6.49674e-27	2	rps5
2.93102e-31	0.611115	0.889	0.848	6.94329e-27	2	rps26l
3.06585e-31	0.640301	0.86	0.831	7.2627e-27	2	rpl18
5.54821e-31	1.47007	0.552	0.411	1.31432e-26	2	npm1a
5.35304e-30	0.542594	0.918	0.91	1.26808e-25	2	zgc:114188
1.19856e-29	0.705402	0.84	0.789	2.83926e-25	2	hmgb2b
1.82654e-29	0.695999	0.791	0.799	4.32689e-25	2	hnrnpa0l
1.53084e-28	0.538101	0.902	0.884	3.62641e-24	2	rpl32
5.26559e-28	0.458107	0.96	0.934	1.24737e-23	2	rps27a
1.24072e-27	0.50356	0.934	0.884	2.93914e-23	2	rpl36a
2.54413e-27	0.745534	0.812	0.754	6.02679e-23	2	rps11
4.54673e-27	0.647227	0.825	0.802	1.07707e-22	2	rpl23a
6.0148e-27	0.539637	0.916	0.891	1.42485e-22	2	rps14
1.83828e-26	0.561985	0.942	0.916	4.35471e-22	2	rplp0
4.27022e-26	0.550421	0.9	0.867	1.01157e-21	2	rps23
7.49924e-26	0.571268	0.913	0.874	1.7765e-21	2	rpl10
1.64306e-25	0.516584	0.88	0.902	3.89225e-21	2	rpl13a
2.26431e-25	0.55867	0.909	0.901	5.36393e-21	2	cirbpa
2.91149e-25	0.476699	0.965	0.948	6.89703e-21	2	rpsa
3.06172e-25	0.578836	0.876	0.856	7.2529e-21	2	rpl12
3.96373e-25	0.46407	0.913	0.886	9.38969e-21	2	rps29
6.27028e-25	0.682918	0.807	0.734	1.48537e-20	2	rpl9
1.21513e-24	0.548266	0.84	0.77	2.87852e-20	2	cfl1
1.89069e-24	0.55602	0.856	0.827	4.47885e-20	2	rpl35
2.04685e-24	0.676207	0.836	0.82	4.84879e-20	2	rpl10a
3.47741e-24	0.535342	0.876	0.868	8.23764e-20	2	rps4x
5.44462e-24	0.472123	0.936	0.909	1.28978e-19	2	rpl39
5.70726e-24	0.564932	0.865	0.844	1.35199e-19	2	rps16
1.38668e-23	0.784642	0.716	0.717	3.2849e-19	2	eif5a2
1.79283e-23	0.966627	0.576	0.426	4.24703e-19	2	stmn1a
8.08141e-23	0.969952	0.63	0.607	1.91441e-18	2	setb
1.46949e-22	0.478531	0.869	0.906	3.48108e-18	2	ybx1
6.0728e-22	0.652047	0.754	0.764	1.43859e-17	2	hnrnpa0b
1.97907e-21	0.469287	0.923	0.89	4.68821e-17	2	rpl30
2.54742e-21	0.540674	0.829	0.834	6.03459e-17	2	khdrbs1a
2.71435e-21	0.507697	0.865	0.828	6.43003e-17	2	rps15
5.49295e-21	0.861029	0.672	0.647	1.30122e-16	2	hnrnpabb
4.40158e-20	0.495115	0.887	0.876	1.04269e-15	2	rps27.1
1.64467e-19	0.749706	0.705	0.69	3.89607e-15	2	eef1b2
1.80964e-19	0.745638	0.707	0.713	4.28686e-15	2	nme2b.1
2.92062e-19	0.538741	0.805	0.788	6.91867e-15	2	rpl27a
4.88871e-19	0.41481	0.905	0.872	1.15809e-14	2	rps25
7.21529e-19	0.654468	0.736	0.717	1.70923e-14	2	hmgn7
9.51218e-19	0.465573	0.865	0.891	2.25334e-14	2	cirbpb
1.37343e-18	0.367281	0.913	0.919	3.25352e-14	2	rpl31
1.69883e-18	0.564651	0.829	0.857	4.02436e-14	2	rpl3
7.91113e-18	0.509732	0.831	0.82	1.87407e-13	2	rps3
1.0781e-17	0.765276	0.654	0.614	2.5539e-13	2	rpl22l1
2.23564e-17	0.540353	0.789	0.767	5.29601e-13	2	rpl22
5.38879e-17	0.453323	0.898	0.885	1.27655e-12	2	uba52
7.68131e-17	0.355424	0.929	0.939	1.81962e-12	2	si:ch73-1a9.3
1.24013e-16	0.533448	0.78	0.803	2.93773e-12	2	rps6
1.24625e-16	0.639655	0.752	0.72	2.95224e-12	2	tubb2b
1.45014e-16	0.469622	0.843	0.882	3.43523e-12	2	h3f3d
1.48705e-16	0.432634	0.887	0.902	3.52267e-12	2	slc25a5
2.43042e-16	0.367994	0.923	0.899	5.75742e-12	2	rpl37
2.56249e-16	0.724852	0.756	0.749	6.07029e-12	2	rpl7
6.6644e-16	0.950868	0.566	0.499	1.57873e-11	2	pcna
1.38638e-15	0.833892	0.616	0.606	3.28421e-11	2	cbx3a
4.05466e-15	0.445712	0.894	0.907	9.60509e-11	2	eef2b
4.67968e-15	0.436703	0.874	0.916	1.10857e-10	2	hspa8
1.01975e-14	0.32481	0.918	0.888	2.41569e-10	2	rps28
1.8027e-14	0.581075	0.718	0.778	4.27043e-10	2	hmgn6
2.09616e-14	0.447615	0.849	0.852	4.9656e-10	2	rpl36
6.21114e-14	0.714274	0.632	0.629	1.47136e-09	2	snrpf
1.14467e-13	0.640212	0.652	0.661	2.7116e-09	2	rpl5a
1.48292e-13	0.397641	0.781	0.821	3.51289e-09	2	rpl34
3.60109e-13	0.354378	0.862	0.854	8.53061e-09	2	rps21
1.03587e-12	0.366111	0.834	0.837	2.45388e-08	2	h3f3a
1.91689e-12	0.857891	0.443	0.349	4.54092e-08	2	fabp3
1.91827e-12	0.693443	0.663	0.738	4.5442e-08	2	eif2s2
2.69222e-12	0.5669	0.729	0.789	6.37761e-08	2	rps18
5.775e-12	0.651908	0.652	0.668	1.36804e-07	2	si:ch211-288g17.3
1.57915e-11	0.386768	0.871	0.861	3.74084e-07	2	hmgn2
2.49998e-11	0.836785	0.515	0.456	5.9222e-07	2	marcksb
4.98586e-11	0.598049	0.63	0.621	1.1811e-06	2	hmgb3a
6.08764e-11	0.962353	0.474	0.428	1.4421e-06	2	ranbp1
1.08338e-10	0.41117	0.82	0.849	2.56641e-06	2	rpl6
2.35575e-10	0.964154	0.401	0.328	5.58054e-06	2	sumo3b
7.51269e-10	0.902232	0.441	0.372	1.77968e-05	2	fbl
2.4082e-09	0.410374	0.725	0.757	5.70478e-05	2	h2afvb
3.79904e-09	0.342882	0.86	0.887	8.99955e-05	2	rack1
3.84896e-09	0.74209	0.532	0.525	9.11781e-05	2	anp32b
1.1993e-08	0.67221	0.597	0.598	0.000284102	2	nap1l1
1.54769e-08	0.519379	0.659	0.714	0.000366633	2	zgc:56493
3.68237e-08	0.426652	0.712	0.758	0.000872317	2	rps17
1.51337e-07	0.811157	0.337	0.27	0.00358502	2	hspe1
1.76028e-07	0.302857	0.798	0.812	0.00416993	2	rps26
8.24881e-07	0.832895	0.415	0.37	0.0195406	2	apex1
9.02231e-07	0.699476	0.548	0.575	0.021373	2	hnrnpa1b
1.17313e-06	0.618628	0.255	0.183	0.0277903	2	mcm4
1.41512e-06	0.723583	0.393	0.34	0.0335227	2	nasp
1.67487e-06	0.808487	0.463	0.443	0.039676	2	abcf1
2.22052e-06	0.715202	0.485	0.465	0.0526019	2	rbbp4
9.68837e-06	0.637037	0.488	0.463	0.229508	2	pfn2l
1.0279e-05	0.426545	0.685	0.744	0.2435	2	rps27.2
1.03068e-05	0.679281	0.55	0.598	0.244158	2	atp5mc3b
3.17977e-05	0.386031	0.694	0.775	0.753257	2	rpl4
4.06993e-05	0.389909	0.745	0.859	0.964127	2	pabpc1a
4.38974e-05	0.71025	0.488	0.516	1	2	eif3k
4.51439e-05	0.726553	0.454	0.446	1	2	nop58
4.72247e-05	0.659132	0.297	0.237	1	2	tubb5
5.07528e-05	0.799936	0.441	0.443	1	2	nop56
5.79267e-05	0.46652	0.647	0.725	1	2	tuba8l4
6.73491e-05	0.279017	0.219	0.344	1	2	sap30l
9.52672e-05	0.293623	0.791	0.877	1	2	tpt1
9.79721e-05	0.751345	0.255	0.205	1	2	nop2
9.91926e-05	0.507141	0.583	0.663	1	2	sub1a
0.000126798	0.539402	0.461	0.437	1	2	hmgb1b
0.000133507	0.288346	0.171	0.273	1	2	selenow2a
0.000143717	0.668346	0.406	0.39	1	2	dkc1
0.000215162	0.741102	0.35	0.322	1	2	snu13b
0.000233062	0.54791	0.257	0.201	1	2	hells
0.000239779	0.729796	0.486	0.538	1	2	hdac1
0.000252633	0.488006	0.638	0.721	1	2	rpl5b
0.000311897	0.261309	0.284	0.42	1	2	bud31
0.000367924	0.753551	0.262	0.216	1	2	hnrnpul1
0.000375884	0.765035	0.355	0.339	1	2	prdx2
0.00047451	0.512375	0.519	0.576	1	2	snrpd1
0.000566259	0.268121	0.222	0.332	1	2	CU694197.1
0.000589809	0.653912	0.326	0.293	1	2	ppm1g
0.000686079	0.808862	0.268	0.232	1	2	si:ch211-217k17.7
0.00111732	0.61007	0.505	0.578	1	2	cbx5
0.00112827	0.7444	0.426	0.443	1	2	eif3ba
0.0011392	0.375975	0.659	0.755	1	2	nucks1a
0.00114617	0.614609	0.412	0.414	1	2	ube2ib
0.00146996	0.31474	0.179	0.262	1	2	fam76b
0.00154314	0.272527	0.175	0.258	1	2	psmb5
0.00182137	0.640157	0.466	0.51	1	2	snrpe
0.00185228	0.286681	0.215	0.31	1	2	jpt2
0.00196059	0.4891	0.401	0.38	1	2	mcm7
0.00201979	0.270656	0.33	0.465	1	2	eif5
0.00222544	0.688612	0.271	0.234	1	2	prmt1
0.00247496	0.578679	0.286	0.247	1	2	mcm6
0.0027768	0.644909	0.328	0.308	1	2	rwdd1
0.00307991	0.295988	0.204	0.289	1	2	gmfb
0.00347229	0.347455	0.661	0.719	1	2	si:ch73-281n10.2
0.00357368	0.553435	0.432	0.435	1	2	cbx1a
0.00376396	0.284752	0.286	0.395	1	2	ndufb8
0.00386349	0.674795	0.426	0.45	1	2	cnbpa
0.00496703	0.570336	0.319	0.289	1	2	mcm2
0.00521924	0.308689	0.667	0.728	1	2	ppiab
0.00561001	0.265813	0.184	0.263	1	2	cyc1
0.00570437	0.629083	0.25	0.22	1	2	gnl3
0.0058198	0.321099	0.237	0.331	1	2	zgc:92744
0.00631673	0.633907	0.299	0.273	1	2	rcc2
0.00691861	0.733556	0.372	0.38	1	2	cct5
0.00693905	0.453724	0.557	0.642	1	2	snrpb
0.00739606	0.61196	0.421	0.448	1	2	atp5mc3a
0.00887939	0.255587	0.275	0.378	1	2	skp1
0.00891434	0.263873	0.315	0.431	1	2	eif3g
0.00963613	0.399133	0.648	0.778	1	2	igf2bp1
0	5.5264	0.972	0.199	0	3	krt17
0	5.50071	0.979	0.252	0	3	krt92
0	5.06006	0.958	0.193	0	3	si:ch211-195b11.3
0	4.90068	0.995	0.251	0	3	wu:fb18f06
0	4.87938	0.967	0.073	0	3	agr1
0	4.83324	0.984	0.166	0	3	anxa1c
0	4.72244	0.904	0.136	0	3	krt91
0	4.71373	0.838	0.059	0	3	tcnbb
0	4.69346	0.96	0.029	0	3	cldne
0	4.68849	0.946	0.104	0	3	icn2
0	4.57724	0.953	0.05	0	3	lye
0	4.53764	0.96	0.036	0	3	ppl
0	4.34412	0.953	0.075	0	3	zgc:193505
0	3.94171	0.951	0.139	0	3	icn
0	3.80424	0.925	0.017	0	3	evpla
0	3.69723	0.932	0.117	0	3	cst14b.1
0	3.60562	0.915	0.143	0	3	zgc:175088
0	3.45794	0.869	0.037	0	3	si:ch1073-340i21.3
0	3.4008	0.892	0.059	0	3	cd9b
0	3.39668	0.876	0.032	0	3	si:ch211-157c3.4
0	3.38316	0.923	0.012	0	3	si:cabz01007794.1
0	3.35263	0.901	0.026	0	3	capn9
0	3.34024	0.897	0.009	0	3	evplb
0	3.29915	0.836	0.013	0	3	zgc:153665
0	3.29618	0.85	0.029	0	3	zgc:174938
0	3.17413	0.754	0.021	0	3	nos1
0	3.16055	0.857	0.03	0	3	anxa1b
0	3.11719	0.925	0.083	0	3	epcam
0	3.10541	0.883	0.013	0	3	si:dkey-87o1.2
0	3.06917	0.883	0.013	0	3	hrc
0	3.05968	0.915	0.026	0	3	tnks1bp1
0	2.98028	0.859	0.023	0	3	cldnb
0	2.84654	0.85	0.028	0	3	mid1ip1a
0	2.80702	0.718	0.039	0	3	dhrs13l1
0	2.79184	0.791	0.037	0	3	si:ch1073-190k2.1
0	2.73395	0.8	0.013	0	3	si:ch211-125o16.4
0	2.69659	0.845	0.01	0	3	si:ch73-347e22.8
0	2.61432	0.786	0.008	0	3	hsd17b12a
0	2.58367	0.803	0.015	0	3	si:dkey-222n6.2
0	2.55073	0.805	0.063	0	3	fuca1.1
0	2.53659	0.723	0.017	0	3	tgm1l4
0	2.52512	0.847	0.08	0	3	anxa1a
0	2.50761	0.88	0.116	0	3	s100u
0	2.43232	0.859	0.05	0	3	gsnb
0	2.39442	0.751	0.01	0	3	tmem176l.4
0	2.37973	0.779	0.007	0	3	znf185
0	2.3526	0.798	0.05	0	3	serpinb14
0	2.34384	0.744	0.037	0	3	anxa2a
0	2.33412	0.77	0.018	0	3	mgst1.2
0	2.30372	0.789	0.015	0	3	spint2
0	2.29819	0.756	0.025	0	3	ldlrb
0	2.29019	0.782	0.008	0	3	zgc:194839
0	2.27725	0.728	0.012	0	3	si:dkey-184p9.7
0	2.27708	0.8	0.039	0	3	s100v1
0	2.26017	0.751	0.012	0	3	cldn23a
0	2.25307	0.791	0.05	0	3	eppk1
0	2.21487	0.66	0.03	0	3	mgst2
0	2.20898	0.836	0.081	0	3	cdh1
0	2.18713	0.758	0.036	0	3	cdh26.1
0	2.13504	0.667	0.012	0	3	abcb5
0	2.11503	0.772	0.009	0	3	dbnla
0	2.08506	0.786	0.059	0	3	mvp
0	2.06552	0.761	0.021	0	3	homer2
0	2.06039	0.789	0.042	0	3	f11r.1
0	2.05638	0.772	0.041	0	3	ezrb
0	2.05265	0.742	0.007	0	3	cx30.3
0	2.01131	0.723	0.048	0	3	tspo
0	1.96893	0.721	0.01	0	3	si:dkey-19b23.12
0	1.9656	0.73	0.023	0	3	DSG2
0	1.94953	0.69	0.027	0	3	zgc:153284
0	1.94885	0.669	0.013	0	3	stard14
0	1.945	0.669	0.02	0	3	si:ch211-105c13.3
0	1.94456	0.808	0.071	0	3	gmds
0	1.9393	0.592	0.004	0	3	XLOC-000666
0	1.92929	0.711	0.023	0	3	lmo7a
0	1.89631	0.728	0.003	0	3	abca12
0	1.89229	0.688	0.033	0	3	dsg2.1
0	1.88874	0.732	0.046	0	3	pycard
0	1.86965	0.695	0.008	0	3	dhrs13a.2
0	1.8689	0.655	0.009	0	3	myh14
0	1.85967	0.697	0.006	0	3	ANXA1 (1 of many)
0	1.84987	0.664	0.009	0	3	XLOC-041945
0	1.81479	0.57	0.007	0	3	elovl7b
0	1.76218	0.594	0.006	0	3	ftr86
0	1.75921	0.718	0.004	0	3	apodb
0	1.75676	0.66	0.008	0	3	mgll
0	1.74303	0.681	0.02	0	3	stk10
0	1.69397	0.667	0.033	0	3	crybg1b
0	1.69378	0.629	0.017	0	3	elovl1a
0	1.68419	0.526	0.002	0	3	XLOC-000667
0	1.65967	0.678	0.005	0	3	XLOC-027129
0	1.65914	0.674	0.019	0	3	cldn7b
0	1.65884	0.709	0.005	0	3	oclnb
0	1.63237	0.542	0.009	0	3	s100w
0	1.62404	0.667	0.007	0	3	scel
0	1.58414	0.615	0.023	0	3	CU693379.1
0	1.56125	0.634	0.007	0	3	si:ch73-204p21.2
0	1.55479	0.608	0.003	0	3	zgc:100868
0	1.55364	0.634	0.004	0	3	si:ch211-232i5.1
0	1.55112	0.646	0.003	0	3	si:ch211-98n17.5
0	1.55019	0.587	0.006	0	3	si:dkey-221j11.3
0	1.54862	0.615	0.003	0	3	si:ch211-79k12.1
0	1.54762	0.617	0.003	0	3	ildr1a
0	1.52624	0.603	0.008	0	3	uraha
0	1.51616	0.674	0.004	0	3	eps8l1a
0	1.49672	0.62	0.009	0	3	stx11b.1
0	1.45769	0.61	0.018	0	3	atp8b1
0	1.43375	0.613	0.004	0	3	zgc:110333
0	1.4334	0.636	0.004	0	3	soul2
0	1.41112	0.542	0.002	0	3	proser2
0	1.40844	0.613	0.005	0	3	rnf183
0	1.4036	0.601	0.022	0	3	anxa3a
0	1.40288	0.603	0.01	0	3	si:ch211-202f5.3
0	1.40285	0.582	0.004	0	3	galnt6
0	1.36584	0.559	0.005	0	3	b3gnt3.1
0	1.34769	0.617	0.018	0	3	ap1s3b
0	1.31975	0.516	0.002	0	3	degs2
0	1.30943	0.594	0.017	0	3	adipor1b
0	1.30274	0.535	0.005	0	3	zgc:174935
0	1.27874	0.535	0.002	0	3	elovl7a
0	1.27832	0.556	0.004	0	3	gbgt1l4
0	1.27143	0.481	0.001	0	3	si:ch211-69b7.6
0	1.26653	0.561	0.012	0	3	dhrs11a
0	1.26116	0.521	0.007	0	3	TSTA3 (1 of many)
0	1.23711	0.469	0.002	0	3	erbb3a
0	1.23561	0.542	0.004	0	3	cldnf
0	1.22563	0.585	0.012	0	3	them6
0	1.20929	0.531	0.006	0	3	mboat1
0	1.16448	0.509	0.005	0	3	selenow2b
0	1.13345	0.519	0.006	0	3	tmem45b
0	1.13294	0.493	0.004	0	3	hip1rb
0	1.12488	0.528	0.008	0	3	capn2l
0	1.10628	0.488	0.003	0	3	osbpl7
0	1.06091	0.486	0.001	0	3	zgc:112964
0	1.05864	0.474	0.002	0	3	rab25a
0	1.03186	0.491	0.004	0	3	aldh3b1
0	1.01144	0.481	0.003	0	3	si:ch73-52f15.5
4.53138e-308	5.16015	0.984	0.274	1.07344e-303	3	krt5
5.22627e-308	1.19781	0.484	0.004	1.23805e-303	3	btr12
8.39289e-307	1.40055	0.601	0.024	1.98819e-302	3	nadka
2.81595e-304	1.41306	0.653	0.035	6.67071e-300	3	capn2b
4.17804e-304	1.28022	0.54	0.013	9.89736e-300	3	CABZ01068469.1
1.88744e-302	0.953646	0.462	0.002	4.47117e-298	3	si:ch73-78o10.1
2.26943e-301	1.06418	0.474	0.004	5.37606e-297	3	zgc:194679
1.44574e-299	1.99518	0.897	0.104	3.42481e-295	3	cfl1l
1.64429e-299	1.16517	0.458	0.002	3.89516e-295	3	si:ch211-217k17.9
6.24107e-299	1.19646	0.535	0.014	1.47845e-294	3	rab11al
5.09229e-296	1.21353	0.538	0.014	1.20631e-291	3	styk1b
7.42494e-296	1.46001	0.615	0.03	1.75889e-291	3	pkp3a
1.46193e-293	1.0275	0.46	0.003	3.46318e-289	3	ikzf2
1.44377e-292	1.15189	0.451	0.002	3.42015e-288	3	ch25hl1.1
2.25895e-292	3.5208	0.934	0.223	5.35123e-288	3	ckap4
2.18776e-290	1.17366	0.458	0.004	5.18258e-286	3	cyp17a1
1.02204e-289	2.81669	0.92	0.145	2.42112e-285	3	tmsb1
1.5203e-286	2.4624	0.512	0.013	3.60143e-282	3	si:ch211-153b23.5
5.14762e-284	1.23171	0.538	0.018	1.21942e-279	3	tm9sf5
2.12069e-282	1.48992	0.608	0.032	5.0237e-278	3	ftr83
1.1132e-281	1.15532	0.516	0.015	2.63707e-277	3	naalad2
1.34473e-281	2.80911	0.655	0.047	3.18553e-277	3	aep1
1.77291e-281	1.7151	0.744	0.072	4.19985e-277	3	prr13
2.0115e-279	1.42133	0.692	0.054	4.76505e-275	3	rtn3
4.31721e-277	1.08821	0.491	0.012	1.0227e-272	3	hsd17b14
1.85978e-275	2.21335	0.441	0.004	4.40563e-271	3	he1.3
1.96189e-275	1.88467	0.636	0.045	4.64751e-271	3	zgc:163030
5.59463e-274	1.41403	0.437	0.004	1.32531e-269	3	CABZ01067657.1
8.1939e-274	1.09809	0.448	0.006	1.94105e-269	3	LOC100535067
7.13923e-273	0.925531	0.439	0.004	1.69121e-268	3	sft2d2a
8.23523e-273	1.35131	0.42	0.002	1.95084e-268	3	LO017718.1
8.72945e-272	1.16229	0.465	0.009	2.06792e-267	3	rnf222
1.27675e-270	1.99537	0.885	0.126	3.0245e-266	3	s100a10b
1.54535e-270	0.997895	0.427	0.003	3.66078e-266	3	myo5b
8.30952e-269	0.945569	0.42	0.003	1.96844e-264	3	tgm1
1.0992e-268	1.03279	0.423	0.003	2.60389e-264	3	fa2h
1.2806e-265	0.959395	0.481	0.012	3.03362e-261	3	rab6bb
1.09618e-263	1.32176	0.608	0.038	2.59675e-259	3	spint1a
2.50917e-263	1.60883	0.77	0.091	5.94397e-259	3	chmp2bb
4.23112e-263	0.9138	0.404	0.002	1.00231e-258	3	si:dkey-160o24.3
3.21534e-261	1.3239	0.552	0.027	7.61683e-257	3	oclna
3.51562e-259	1.06927	0.528	0.023	8.32816e-255	3	nqo1
1.78209e-258	1.11871	0.397	0.002	4.2216e-254	3	duox
1.18259e-255	1.03302	0.467	0.012	2.80145e-251	3	gfpt2
5.82247e-252	5.11251	0.991	0.436	1.37928e-247	3	cyt1l
3.85272e-251	1.24835	0.484	0.017	9.1267e-247	3	osgn1
1.17741e-250	1.61668	0.556	0.032	2.78917e-246	3	cyp1b1
1.84682e-248	1.70984	0.441	0.01	4.37493e-244	3	krt99
2.10347e-248	0.93407	0.474	0.016	4.98291e-244	3	arfgap3
5.4629e-246	0.968376	0.371	0.001	1.29411e-241	3	evpll
7.4519e-246	4.88727	1	0.604	1.76528e-241	3	krt4
1.16762e-245	2.89655	0.836	0.156	2.76599e-241	3	gstp1
2.21873e-244	1.05501	0.467	0.016	5.25594e-240	3	zgc:162964
2.6697e-244	1.08814	0.42	0.008	6.32426e-240	3	tmprss4a
3.31455e-243	4.86038	1	0.569	7.85184e-239	3	cyt1
2.54392e-242	1.08393	0.549	0.032	6.02628e-238	3	vamp8
8.68718e-242	0.828462	0.392	0.004	2.05791e-237	3	svopl
9.44103e-242	1.11262	0.481	0.019	2.23649e-237	3	si:dkey-74k8.3
6.28842e-239	0.928241	0.399	0.006	1.48966e-234	3	bicdl2
6.6643e-239	1.16392	0.58	0.041	1.57871e-234	3	cav2
5.41553e-237	1.04951	0.521	0.028	1.28288e-232	3	pdxdc1
6.25894e-237	1.21734	0.599	0.045	1.48268e-232	3	gpa33a
1.2289e-236	0.981149	0.42	0.01	2.91114e-232	3	si:ch73-95l15.5
9.08273e-236	0.771601	0.38	0.004	2.15161e-231	3	arl11
9.66227e-236	0.878415	0.453	0.015	2.28889e-231	3	gipc2
3.22355e-235	1.59849	0.723	0.078	7.63626e-231	3	dnase1l4.1
7.56115e-235	0.960735	0.451	0.015	1.79116e-230	3	ttc39a
9.74445e-233	0.874423	0.354	0.001	2.30836e-228	3	vsig8b
2.84551e-232	0.777137	0.406	0.008	6.74073e-228	3	gdpd3a
2.89573e-232	0.735418	0.357	0.001	6.8597e-228	3	zgc:136892
3.91459e-232	1.26975	0.566	0.041	9.27327e-228	3	fbp1a
6.70932e-232	3.47438	0.906	0.278	1.58937e-227	3	sult6b1
5.15249e-231	0.967519	0.418	0.01	1.22057e-226	3	esrp1
1.50283e-230	0.904761	0.376	0.004	3.56006e-226	3	rab11fip5a
7.26833e-230	1.03212	0.559	0.037	1.72179e-225	3	cavin2a
1.01873e-229	1.71083	0.744	0.102	2.41327e-225	3	perp
1.56524e-229	2.33584	0.89	0.215	3.70791e-225	3	cast
3.01235e-228	0.770382	0.364	0.003	7.13595e-224	3	bicdl2l
2.955e-227	0.815836	0.35	0.001	7.0001e-223	3	hhla2b.2
6.48285e-227	1.34962	0.627	0.059	1.53572e-222	3	adipor2
1.90166e-226	1.45064	0.62	0.058	4.50484e-222	3	sqstm1
3.33672e-226	0.676365	0.343	0.001	7.90436e-222	3	il20ra
1.06393e-225	0.885088	0.373	0.005	2.52034e-221	3	phospho1
1.19172e-224	1.14642	0.585	0.047	2.82307e-220	3	pof1b
5.32593e-224	1.47725	0.697	0.085	1.26166e-219	3	pabpc1b
8.76428e-224	1.381	0.347	0.002	2.07617e-219	3	zgc:111983
9.05726e-223	2.26027	0.918	0.2	2.14558e-218	3	cyp1a
3.54491e-222	0.972891	0.397	0.009	8.39753e-218	3	gna15.1
9.65858e-222	0.863419	0.35	0.002	2.28802e-217	3	FP236513.1
3.87672e-221	0.876315	0.338	0.001	9.18357e-217	3	CU861453.1
1.37786e-220	0.750734	0.385	0.008	3.26401e-216	3	tmed4
2.58468e-220	0.844297	0.345	0.002	6.12284e-216	3	XLOC-019059
2.2549e-219	1.42365	0.411	0.012	5.34163e-215	3	wu:fa03e10
2.75441e-218	0.722215	0.347	0.003	6.52491e-214	3	crb3b
1.0202e-217	0.833451	0.427	0.015	2.41674e-213	3	zgc:92313
1.06549e-217	1.02664	0.528	0.036	2.52403e-213	3	agpat4
1.89319e-215	1.75752	0.826	0.146	4.48477e-211	3	cav1
4.38264e-215	0.667498	0.34	0.002	1.0382e-210	3	BX901957.1
1.92136e-214	0.887939	0.408	0.013	4.55151e-210	3	tmem30b
2.79531e-214	0.929883	0.413	0.013	6.62182e-210	3	si:ch1073-345a8.1
3.31589e-213	0.797217	0.345	0.003	7.855e-209	3	chmp4c
3.33104e-213	0.677705	0.345	0.003	7.8909e-209	3	zgc:154054
3.98613e-212	0.868883	0.404	0.013	9.44275e-208	3	rnf128a
8.19629e-212	1.47468	0.561	0.046	1.94162e-207	3	cxcl14
1.351e-211	1.89357	0.777	0.145	3.20039e-207	3	capns1a
9.89981e-210	0.966939	0.406	0.014	2.34517e-205	3	irf6
3.38353e-209	0.656315	0.35	0.005	8.01525e-205	3	zgc:158263
5.63107e-209	1.38742	0.568	0.049	1.33394e-204	3	si:ch211-264f5.6
7.75435e-208	0.794744	0.322	0.001	1.83693e-203	3	si:dkeyp-100a1.6
2.42389e-207	1.13247	0.556	0.049	5.74195e-203	3	pitpnaa
1.52548e-206	0.734074	0.333	0.003	3.61372e-202	3	trim25l
2.25352e-206	1.12059	0.601	0.06	5.33837e-202	3	idh1
2.48242e-205	1.05993	0.437	0.021	5.88061e-201	3	cyp2y3
3.08469e-205	0.631827	0.329	0.003	7.30733e-201	3	si:dkeyp-11e3.1
6.76237e-205	1.73939	0.664	0.086	1.60194e-200	3	FP017215.1
7.64575e-205	0.879291	0.413	0.016	1.8112e-200	3	tjp3
1.80002e-204	1.05169	0.577	0.054	4.26407e-200	3	cd99
1.11583e-203	1.17943	0.735	0.094	2.6433e-199	3	arhgdig
1.04896e-202	0.963714	0.317	0.002	2.48488e-198	3	mir203a
2.30897e-202	1.26647	0.54	0.046	5.46973e-198	3	cyp2aa6
6.25986e-202	0.787774	0.357	0.008	1.4829e-197	3	cyp51
7.36133e-202	0.627653	0.308	0.001	1.74383e-197	3	scamp2l
1.66179e-201	1.51564	0.65	0.079	3.93661e-197	3	phlda2
2.15527e-201	1.05561	0.493	0.034	5.10562e-197	3	st14a
3.52482e-201	0.677078	0.312	0.001	8.34994e-197	3	baiap2l1a
1.37563e-200	0.80989	0.319	0.002	3.25872e-196	3	grhl1
2.23781e-200	1.14311	0.582	0.056	5.30116e-196	3	alox12
3.22589e-200	0.721963	0.322	0.003	7.64181e-196	3	BX569789.1
3.52848e-200	0.819124	0.366	0.009	8.35862e-196	3	pkp1b
4.33027e-200	0.876461	0.408	0.016	1.0258e-195	3	zgc:101783
2.55511e-199	0.664529	0.336	0.005	6.05279e-195	3	si:ch73-160h15.3
4.07857e-199	1.16359	0.594	0.064	9.66173e-195	3	gale
2.25723e-198	1.29575	0.655	0.083	5.34715e-194	3	galnt7
3.99707e-198	0.864381	0.354	0.008	9.46867e-194	3	acsl3a
4.91103e-198	0.844964	0.39	0.014	1.16337e-193	3	si:ch211-207d6.2
6.06068e-198	0.867916	0.39	0.014	1.43572e-193	3	pnp5a
3.49972e-197	0.788967	0.326	0.004	8.29049e-193	3	si:dkey-92i15.4
2.40644e-196	0.962179	0.366	0.01	5.70062e-192	3	f2rl1.2
8.65085e-196	0.871138	0.505	0.038	2.0493e-191	3	uap1
4.69663e-195	0.674922	0.3	0.001	1.11258e-190	3	si:ch211-250e5.2
3.93365e-193	1.219	0.714	0.098	9.31841e-189	3	arhgef5
1.40707e-192	1.00768	0.481	0.035	3.33321e-188	3	cers5
2.23318e-192	0.764975	0.293	0.001	5.29019e-188	3	il17rc
2.86385e-192	1.277	0.714	0.108	6.78417e-188	3	CU929259.1
5.45436e-192	0.883668	0.362	0.011	1.29208e-187	3	slc25a1b
2.03925e-191	0.816392	0.357	0.01	4.83079e-187	3	slc37a1
4.72056e-191	0.855182	0.444	0.026	1.11825e-186	3	arl6ip5b
9.31253e-191	2.52528	0.509	0.045	2.20605e-186	3	im:7150988
9.86945e-191	1.04212	0.437	0.026	2.33797e-186	3	zmp:0000001114
2.69072e-190	0.528034	0.293	0.001	6.37404e-186	3	si:ch211-229n2.7
2.66893e-189	0.962322	0.401	0.018	6.32243e-185	3	rhpn2
3.58502e-189	0.771637	0.303	0.002	8.49254e-185	3	cgnb
3.74922e-188	0.71653	0.345	0.009	8.88152e-184	3	hsd11b1la
1.77097e-187	0.81546	0.42	0.023	4.19525e-183	3	acy3.2
3.368e-186	0.717187	0.282	0	7.97845e-182	3	si:ch211-225b10.3
1.32933e-185	1.06567	0.312	0.004	3.14905e-181	3	ponzr5
1.42488e-185	0.686337	0.303	0.003	3.37541e-181	3	nansb
4.20787e-185	1.48893	0.77	0.149	9.96802e-181	3	chmp4bb
9.11266e-184	1.0863	0.326	0.007	2.1587e-179	3	plekhf1
2.17937e-183	0.946026	0.434	0.027	5.1627e-179	3	myo18aa
2.22658e-183	0.764618	0.289	0.002	5.27455e-179	3	CR589947.2
4.69989e-183	0.892924	0.448	0.03	1.11336e-178	3	zgc:92481
5.71634e-182	0.773187	0.397	0.02	1.35414e-177	3	prrg2
5.62407e-180	0.646536	0.286	0.002	1.33229e-175	3	ttc22
1.1089e-179	0.633449	0.289	0.002	2.62686e-175	3	CABZ01046954.1
1.83074e-177	1.0951	0.559	0.066	4.33683e-173	3	pmm2
2.12762e-177	0.901619	0.486	0.042	5.04011e-173	3	cant1a
2.55842e-177	0.721279	0.277	0.001	6.06065e-173	3	LOC110437829
5.03221e-176	1.03293	0.531	0.055	1.19208e-171	3	ist1
6.69728e-176	0.738195	0.401	0.023	1.58652e-171	3	cnpy1
7.52887e-176	0.752474	0.38	0.018	1.78351e-171	3	b3gnt3.3
2.28806e-175	1.36043	0.754	0.146	5.42019e-171	3	jupa
5.75174e-175	0.704074	0.282	0.002	1.36253e-170	3	golph3l
1.20996e-174	0.706842	0.401	0.023	2.86628e-170	3	CABZ01092156.1
1.46991e-172	0.77307	0.315	0.008	3.48208e-168	3	b4galnt3b
2.50279e-172	1.37301	0.77	0.164	5.92886e-168	3	chmp1b
1.76489e-171	0.974864	0.54	0.06	4.18084e-167	3	hacd2
2.1552e-171	0.944856	0.359	0.016	5.10545e-167	3	BX927258.1
4.33074e-171	0.65072	0.291	0.004	1.02591e-166	3	fam160a1a
8.33941e-171	1.14113	0.568	0.072	1.97552e-166	3	s100v2
1.46066e-170	0.702457	0.27	0.002	3.46016e-166	3	macc1
1.55858e-170	0.640328	0.27	0.002	3.69211e-166	3	noxo1a
2.71667e-170	1.29846	0.65	0.104	6.43553e-166	3	adh8b
3.75791e-170	0.499733	0.272	0.002	8.90211e-166	3	ponzr2
1.11991e-169	0.826903	0.317	0.009	2.65296e-165	3	esrp2
1.25361e-169	1.14984	0.596	0.079	2.96969e-165	3	ergic3
1.78119e-169	0.52802	0.284	0.004	4.21945e-165	3	CR854839.1
1.05348e-168	0.61283	0.27	0.002	2.49558e-164	3	ap1m3
2.53422e-168	0.546506	0.258	0.001	6.00331e-164	3	LOC100536104
4.29995e-168	0.641411	0.284	0.004	1.01862e-163	3	ovol1a
8.8764e-168	0.661874	0.39	0.023	2.10273e-163	3	tmem54a
1.56814e-167	0.535287	0.263	0.001	3.71476e-163	3	plekhg6
2.88861e-166	1.99461	0.93	0.462	6.84283e-162	3	ywhaz
3.24437e-166	0.897853	0.514	0.055	7.68559e-162	3	si:dkey-204f11.64
3.81475e-165	0.596498	0.254	0.001	9.03675e-161	3	btr01
9.64009e-165	0.984705	0.514	0.056	2.28364e-160	3	nipa2
1.15096e-164	0.567927	0.256	0.001	2.72651e-160	3	cmah
1.56119e-164	0.621914	0.359	0.018	3.6983e-160	3	sh3gl1a
2.0507e-164	0.775325	0.437	0.035	4.85791e-160	3	serpinb1l3
1.23611e-163	1.45549	0.754	0.163	2.92822e-159	3	bcap31
1.76775e-163	0.678765	0.275	0.004	4.18761e-159	3	grhl3
4.03689e-163	0.734677	0.319	0.011	9.56298e-159	3	ano9b
4.63064e-163	0.721805	0.376	0.021	1.09695e-158	3	fuca2
4.64095e-163	0.948549	0.509	0.056	1.09939e-158	3	c1galt1c1
1.24425e-162	1.33591	0.678	0.124	2.94751e-158	3	selenot2
5.94111e-162	0.624384	0.291	0.006	1.40739e-157	3	vsig10
6.38246e-162	0.963814	0.265	0.003	1.51194e-157	3	hephl1b
1.54314e-161	1.63619	0.427	0.034	3.65555e-157	3	krtt1c19e
3.18098e-161	1.08294	0.613	0.092	7.53543e-157	3	rabac1
1.34109e-160	0.681509	0.385	0.024	3.17692e-156	3	tpd52l2a
1.7147e-160	0.519691	0.298	0.008	4.06196e-156	3	nipal3
3.86174e-160	0.869499	0.472	0.046	9.14807e-156	3	gnpnat1
4.35579e-160	0.724531	0.27	0.004	1.03184e-155	3	si:dkeyp-67a8.4
5.06761e-160	0.90996	0.446	0.038	1.20047e-155	3	pcdh1b
1.03622e-159	0.967061	0.533	0.064	2.45471e-155	3	ehd1a
4.7908e-159	0.697855	0.441	0.038	1.13489e-154	3	tmem238a
4.39962e-158	0.804085	0.434	0.036	1.04223e-153	3	sh3d21
4.27852e-157	0.566579	0.638	0.09	1.01354e-152	3	myh9a
4.32871e-157	0.529769	0.279	0.006	1.02543e-152	3	zbtb7b
8.64291e-156	0.742893	0.315	0.012	2.04742e-151	3	zgc:113333
8.05915e-155	1.91713	0.932	0.46	1.90913e-150	3	selenow1
1.83204e-154	0.988536	0.641	0.103	4.33991e-150	3	mgst1.1
7.29108e-154	0.628209	0.272	0.005	1.72718e-149	3	trpm4b.2
3.71168e-153	0.899977	0.303	0.011	8.79259e-149	3	si:ch211-158d24.4
1.57784e-152	0.874771	0.533	0.068	3.73775e-148	3	tmem189
1.77622e-152	0.550217	0.251	0.003	4.2077e-148	3	si:dkeyp-51b9.3
2.51272e-152	0.950061	0.538	0.072	5.95239e-148	3	chmp1a
3.46375e-152	0.961583	0.535	0.07	8.20527e-148	3	tmem59
7.70396e-152	1.42468	0.746	0.189	1.82499e-147	3	chmp5b
8.09468e-152	0.692334	0.373	0.025	1.91755e-147	3	tecrb
3.94746e-151	0.843995	0.291	0.009	9.35113e-147	3	caspb
4.93267e-151	0.698643	0.418	0.035	1.1685e-146	3	hopx
1.08398e-150	0.554182	0.312	0.013	2.56784e-146	3	gcnt4a
5.03754e-148	1.23969	0.739	0.157	1.19334e-143	3	cavin2b
6.71587e-148	1.71438	0.688	0.159	1.59092e-143	3	gsta.1
1.58959e-147	0.787276	0.399	0.032	3.76559e-143	3	daam1a
9.16033e-147	0.725042	0.455	0.046	2.16999e-142	3	ppdpfa
1.47726e-146	0.543596	0.279	0.008	3.49948e-142	3	LOC110439998
5.54748e-145	0.818392	0.448	0.047	1.31414e-140	3	tpp1
2.48277e-144	1.5697	0.876	0.302	5.88144e-140	3	tuba8l2
7.2248e-144	0.565888	0.303	0.013	1.71148e-139	3	ak5l
4.26346e-143	1.43074	0.711	0.169	1.00997e-138	3	psph
4.48919e-143	0.99976	0.592	0.096	1.06344e-138	3	waslb
9.14108e-142	0.475393	0.284	0.01	2.16543e-137	3	si:ch1073-443f11.2
1.54637e-141	1.28758	0.681	0.146	3.66321e-137	3	aldob
2.32182e-141	0.943073	0.592	0.1	5.50016e-137	3	arl1
7.47575e-140	0.980422	0.308	0.015	1.77093e-135	3	nfkbiaa
1.50426e-139	0.552604	0.286	0.011	3.56345e-135	3	cyp2k16
7.34798e-139	0.723642	0.312	0.016	1.74066e-134	3	plcd1a
3.25338e-138	0.786797	0.521	0.072	7.70692e-134	3	atl3
2.51711e-137	0.578467	0.268	0.009	5.96278e-133	3	si:dkey-125i10.3
3.51207e-137	0.892884	0.535	0.08	8.31975e-133	3	zgc:162698
4.47176e-137	0.614344	0.354	0.026	1.05931e-132	3	camk2d1
3.45234e-135	0.610661	0.268	0.009	8.17826e-131	3	rbbp8l
5.34449e-135	0.687004	0.336	0.023	1.26606e-130	3	epas1a
1.04554e-134	0.660594	0.3	0.015	2.47679e-130	3	pcxa
1.2709e-133	0.657748	0.322	0.02	3.01063e-129	3	slc35c1
7.09351e-132	0.670215	0.343	0.026	1.68038e-127	3	si:ch211-105j21.9
1.86059e-131	0.903615	0.554	0.094	4.40754e-127	3	gmppb
4.7352e-131	0.551135	0.265	0.01	1.12172e-126	3	frk
8.90517e-131	1.57597	0.911	0.537	2.10954e-126	3	ywhabl
1.60127e-130	1.23	0.608	0.111	3.79325e-126	3	cebpb
2.82231e-130	0.884381	0.291	0.015	6.68577e-126	3	ca2
4.22166e-130	0.592774	0.303	0.017	1.00007e-125	3	itpka
5.63242e-130	0.83279	0.451	0.056	1.33426e-125	3	pvrl2l
6.96498e-130	0.839949	0.465	0.059	1.64993e-125	3	nfe2l2a
1.47767e-129	0.578607	0.308	0.018	3.50045e-125	3	dhrs13b
2.15346e-129	0.698415	0.326	0.023	5.10133e-125	3	tspan15
2.25618e-129	0.606182	0.258	0.009	5.34466e-125	3	ptpn22
4.22957e-129	1.3881	0.35	0.028	1.00194e-124	3	krt97
1.03246e-128	1.01314	0.601	0.11	2.4458e-124	3	wu:fi04e12
1.07219e-128	0.936119	0.401	0.042	2.53991e-124	3	tfap2c
7.66353e-128	0.6759	0.411	0.045	1.81541e-123	3	gclc
4.20526e-127	0.585271	0.366	0.033	9.96185e-123	3	klc1b
3.27265e-126	0.729743	0.38	0.038	7.75258e-122	3	cdc34a
1.44122e-125	1.20946	0.716	0.183	3.41411e-121	3	clint1a
1.02506e-124	0.876986	0.61	0.118	2.42827e-120	3	atp5if1b
3.15944e-124	0.880239	0.312	0.022	7.48441e-120	3	foxq1a
4.83011e-124	0.518915	0.256	0.01	1.14421e-119	3	tmem79b
1.88633e-122	0.659423	0.401	0.045	4.46852e-118	3	mtfp1
1.14845e-121	0.621328	0.373	0.037	2.72055e-117	3	tfap2a
2.96036e-121	0.692049	0.385	0.041	7.01279e-117	3	nuak2
1.47436e-120	1.1256	0.646	0.139	3.49261e-116	3	golga4
6.23019e-120	0.739025	0.46	0.063	1.47587e-115	3	pawr
4.21283e-118	0.597301	0.279	0.016	9.97977e-114	3	abhd12
5.7953e-118	0.478332	0.263	0.013	1.37285e-113	3	tnk1
6.93135e-118	1.34026	0.768	0.259	1.64197e-113	3	capns1b
9.1877e-118	0.495134	0.275	0.016	2.17647e-113	3	RAMP1
1.01945e-116	0.928727	0.61	0.129	2.41498e-112	3	bcat2
2.02067e-116	0.630689	0.31	0.024	4.78677e-112	3	arhgef18a
1.00793e-115	1.22357	0.761	0.208	2.38769e-111	3	si:ch211-166a6.5
4.57789e-115	0.619153	0.397	0.048	1.08446e-110	3	naprt
1.69534e-114	0.458624	0.256	0.013	4.01608e-110	3	rassf7b
4.97867e-114	0.601459	0.284	0.019	1.1794e-109	3	sptlc3
1.66451e-113	0.787427	0.498	0.083	3.94305e-109	3	c1galt1b
2.21335e-113	0.828744	0.458	0.07	5.24321e-109	3	naga
2.62145e-113	0.456721	0.251	0.012	6.20996e-109	3	si:ch211-191a24.4
2.6688e-113	0.73015	0.425	0.058	6.32213e-109	3	tmbim4
6.66157e-113	0.996726	0.648	0.149	1.57806e-108	3	dspa
8.2418e-113	1.11582	0.746	0.229	1.9524e-108	3	arpc1a
1.28536e-112	0.609609	0.34	0.032	3.04488e-108	3	dlx5a
5.21235e-112	0.627704	0.357	0.037	1.23475e-107	3	kalrnb
5.6673e-112	0.635143	0.345	0.035	1.34253e-107	3	fgd4a
1.56898e-111	1.05417	0.631	0.139	3.71675e-107	3	itsn2b
1.81694e-111	0.521127	0.31	0.026	4.30415e-107	3	glod5
7.89026e-111	0.759589	0.308	0.026	1.86912e-106	3	zgc:153911
1.04854e-110	0.519784	0.27	0.017	2.48388e-106	3	CABZ01079427.1
1.25239e-109	0.46417	0.256	0.015	2.96679e-105	3	klf5l
1.82117e-109	0.472007	0.296	0.023	4.31418e-105	3	serpinb1
1.9367e-108	0.715548	0.383	0.047	4.58785e-104	3	lrba
5.75715e-107	0.786245	0.554	0.112	1.36381e-102	3	cbr1l
2.48078e-106	0.528148	0.38	0.046	5.87673e-102	3	dlx3b
3.58049e-105	0.448799	0.286	0.023	8.48182e-101	3	gmppab
1.16399e-103	0.695085	0.467	0.078	2.75737e-99	3	trim35-28
1.58574e-103	0.612973	0.296	0.026	3.75647e-99	3	hk2
4.36338e-103	0.494041	0.303	0.028	1.03364e-98	3	slc50a1
4.75818e-103	0.808358	0.685	0.177	1.12717e-98	3	rhoca
1.27556e-102	0.471654	0.298	0.027	3.02167e-98	3	lsr
2.45841e-101	0.49882	0.251	0.017	5.82374e-97	3	bnipl
3.24878e-101	0.627047	0.319	0.033	7.69604e-97	3	pbxip1b
5.36095e-101	0.619058	0.392	0.054	1.26995e-96	3	cltb
7.32953e-101	0.719794	0.376	0.05	1.73629e-96	3	aclya
1.47482e-100	0.876567	0.631	0.161	3.49369e-96	3	vapb
2.21774e-100	0.62059	0.42	0.064	5.2536e-96	3	nccrp1
1.7247e-99	0.397755	0.293	0.027	4.08564e-95	3	ccdc28a
2.2362e-99	0.383898	0.279	0.024	5.29732e-95	3	gpd1c
3.18964e-99	0.428413	0.298	0.029	7.55593e-95	3	si:dkey-112a7.4
1.86545e-98	0.56991	0.261	0.02	4.41905e-94	3	bdh1
3.72855e-98	0.446456	0.284	0.025	8.83255e-94	3	itm2bb
5.40836e-98	0.913923	0.681	0.189	1.28119e-93	3	abracl
7.65522e-98	0.808093	0.54	0.118	1.81345e-93	3	sptssa
9.40407e-98	0.457419	0.254	0.018	2.22773e-93	3	hebp2
1.59358e-97	0.534289	0.319	0.035	3.77502e-93	3	mapk12a
2.70032e-97	0.654998	0.453	0.077	6.39679e-93	3	si:dkey-16l2.20
3.39052e-97	0.684835	0.437	0.072	8.0318e-93	3	ptpn13
3.78604e-97	0.70413	0.345	0.043	8.96876e-93	3	akap9
1.47836e-96	0.513183	0.263	0.021	3.5021e-92	3	ccdc50
2.14739e-96	0.889071	0.636	0.167	5.08694e-92	3	vps4b
4.35158e-96	0.878985	0.634	0.17	1.03085e-91	3	ube2d1b
1.07207e-95	0.621869	0.261	0.021	2.53962e-91	3	nrg1
2.92862e-95	0.866901	0.455	0.086	6.93761e-91	3	prdx1
3.4123e-95	0.564442	0.34	0.042	8.0834e-91	3	mboat2a
4.54552e-95	0.640926	0.256	0.02	1.07679e-90	3	ank3a
1.30235e-94	0.595136	0.362	0.049	3.08514e-90	3	magi3a
4.44366e-94	1.0615	0.641	0.173	1.05266e-89	3	tob1b
1.6664e-93	0.516034	0.359	0.048	3.94755e-89	3	galnt12
1.67292e-93	0.463227	0.261	0.021	3.96297e-89	3	XLOC-032526
5.97077e-93	0.585746	0.364	0.051	1.41442e-88	3	gfpt1
1.62348e-92	0.841612	0.603	0.148	3.84587e-88	3	ptprfb
3.64045e-92	0.887645	0.631	0.17	8.62386e-88	3	chmp2a
2.31498e-90	0.402255	0.268	0.025	5.48396e-86	3	zgc:165573
1.50532e-89	0.72696	0.531	0.118	3.56595e-85	3	rab1ba
4.39708e-89	0.879607	0.627	0.167	1.04162e-84	3	hic2
7.2292e-89	0.649719	0.451	0.087	1.71252e-84	3	alg5
7.26667e-89	0.534436	0.371	0.057	1.7214e-84	3	tmem18
1.58202e-87	0.583564	0.284	0.031	3.74764e-83	3	slc35a2
1.69497e-87	0.425224	0.505	0.104	4.01522e-83	3	sult2st1
1.89339e-87	0.757717	0.599	0.153	4.48526e-83	3	csnk1da
2.13539e-87	0.755129	0.516	0.113	5.05852e-83	3	stat5a
1.31631e-86	0.701018	0.521	0.118	3.1182e-82	3	tm9sf3
2.54461e-86	0.470714	0.394	0.065	6.02793e-82	3	copz2
8.98244e-86	0.63957	0.444	0.086	2.12785e-81	3	slmapa
9.7426e-86	0.569048	0.312	0.041	2.30793e-81	3	sil1
1.82404e-85	0.42691	0.272	0.028	4.32096e-81	3	stxbp2
5.42759e-85	1.00844	0.559	0.143	1.28574e-80	3	hbegfa
8.05266e-85	0.712606	0.502	0.111	1.90759e-80	3	crybg1a
1.14737e-84	0.846163	0.631	0.181	2.71801e-80	3	reep5
2.72859e-84	0.477817	0.258	0.025	6.46375e-80	3	slc26a2
4.54893e-84	0.526628	0.279	0.031	1.0776e-79	3	atp11a
2.81908e-83	0.392554	0.408	0.073	6.67811e-79	3	tcima
1.80358e-82	0.554449	0.357	0.056	4.27249e-78	3	wipf2a
3.33795e-82	0.810879	0.545	0.136	7.90727e-78	3	si:ch73-269m14.2
1.29511e-81	0.818954	0.498	0.116	3.06799e-77	3	sdf4
3.04907e-81	0.539058	0.387	0.068	7.22294e-77	3	si:dkey-17o15.2
1.25682e-80	0.754111	0.594	0.165	2.97728e-76	3	glrx
1.37236e-80	0.527022	0.34	0.053	3.25098e-76	3	yipf6
1.6679e-80	0.51513	0.425	0.084	3.95109e-76	3	ap1s1
3.85602e-80	0.424563	0.282	0.034	9.13452e-76	3	slc3a2b
6.19604e-80	0.604498	0.387	0.07	1.46778e-75	3	tmem176l.3a
1.16118e-79	0.745996	0.54	0.136	2.75071e-75	3	nucb1
2.76307e-79	0.687729	0.561	0.141	6.54544e-75	3	dnmbp
5.60347e-79	0.625418	0.444	0.091	1.3274e-74	3	dlg3
7.39631e-79	1.23463	0.946	0.552	1.75211e-74	3	pleca
8.61022e-79	0.786993	0.488	0.112	2.03968e-74	3	alcamb
1.7585e-78	0.716575	0.523	0.129	4.16572e-74	3	ap1g1
3.55974e-78	0.311009	0.251	0.026	8.43267e-74	3	swap70b
6.63574e-78	0.487541	0.326	0.049	1.57194e-73	3	frmd4ba
1.77466e-77	0.729326	0.643	0.184	4.204e-73	3	si:ch73-138n13.1
5.05025e-77	0.446488	0.364	0.063	1.19635e-72	3	XLOC-043857
1.33841e-76	0.434607	0.298	0.041	3.17055e-72	3	pcsk7
1.84991e-76	0.487843	0.35	0.059	4.38226e-72	3	serinc2
2.9622e-76	0.492548	0.322	0.049	7.01715e-72	3	chl1a
4.35723e-76	0.613462	0.413	0.084	1.03219e-71	3	agpat5
9.16788e-75	0.591297	0.34	0.058	2.17178e-70	3	FQ323156.1
2.04244e-74	0.58732	0.357	0.063	4.83833e-70	3	rock2b
2.71241e-74	0.559374	0.425	0.089	6.42543e-70	3	gstt1a
1.0027e-73	0.644929	0.413	0.086	2.37529e-69	3	ell2
1.18383e-73	0.725196	0.627	0.189	2.80438e-69	3	prkar2aa
1.44458e-73	0.834301	0.636	0.211	3.42207e-69	3	elocb
2.17424e-72	0.653766	0.462	0.108	5.15055e-68	3	si:ch73-91k6.2
7.52535e-72	0.851613	0.648	0.231	1.78268e-67	3	mpc1
8.89773e-72	0.469609	0.366	0.069	2.10778e-67	3	pgd
1.37829e-71	0.423566	0.296	0.044	3.26504e-67	3	hmgcl
2.06897e-71	0.386309	0.277	0.038	4.90119e-67	3	creb3l3l
8.86065e-71	0.63754	0.486	0.118	2.099e-66	3	erbb2
1.34797e-70	0.595526	0.448	0.104	3.1932e-66	3	ip6k2a
8.30413e-70	0.472632	0.385	0.078	1.96716e-65	3	selenok
3.11522e-69	0.613019	0.587	0.176	7.37965e-65	3	rer1
6.20699e-69	0.316561	0.38	0.074	1.47037e-64	3	arl4aa
9.76874e-69	0.464228	0.357	0.068	2.31412e-64	3	golga3
1.10882e-68	0.384397	0.254	0.032	2.62667e-64	3	yipf1
3.06017e-68	0.453135	0.317	0.054	7.24923e-64	3	sigmar1
9.0228e-67	0.402344	0.275	0.04	2.13741e-62	3	myo1ea
2.00789e-66	0.552819	0.364	0.073	4.7565e-62	3	piezo1
2.99489e-66	0.635987	0.439	0.106	7.0946e-62	3	hk1
3.00593e-66	0.440639	0.254	0.034	7.12075e-62	3	lpar2b
3.51136e-66	0.583483	0.275	0.041	8.31807e-62	3	rffl
6.49513e-66	0.30124	0.254	0.034	1.53863e-61	3	tmem167b
2.27492e-65	0.505264	0.411	0.092	5.38905e-61	3	map7d1a
3.06472e-65	0.495614	0.303	0.051	7.26002e-61	3	yipf3
3.18404e-65	0.371885	0.265	0.039	7.54268e-61	3	pgm3
8.4388e-65	0.41103	0.387	0.084	1.99907e-60	3	snap23.1
1.1041e-64	0.702133	0.613	0.203	2.6155e-60	3	magt1
1.5027e-64	0.499859	0.401	0.092	3.55975e-60	3	si:ch211-218c6.8
2.26193e-64	0.36259	0.284	0.045	5.35829e-60	3	rell1
3.77089e-64	0.506195	0.331	0.062	8.93286e-60	3	ets2
5.12624e-64	0.416603	0.319	0.058	1.21435e-59	3	fam3c
1.09101e-63	0.544321	0.277	0.044	2.5845e-59	3	c6
1.17036e-63	0.631797	0.486	0.132	2.77248e-59	3	mydgf
1.98266e-63	0.371628	0.265	0.04	4.69672e-59	3	larp6a
3.96081e-63	0.977764	0.862	0.502	9.38276e-59	3	ubb
8.67458e-63	0.51727	0.535	0.157	2.05492e-58	3	mpc2
1.23672e-62	0.612845	0.624	0.205	2.92967e-58	3	zgc:162730
1.48432e-62	0.839381	0.735	0.29	3.51621e-58	3	golgb1
4.88758e-62	0.506544	0.573	0.188	1.15782e-57	3	prdx5
5.20494e-62	0.389627	0.277	0.045	1.233e-57	3	g6pd
5.41405e-62	0.570375	0.413	0.099	1.28253e-57	3	si:dkey-199f5.8
9.99851e-62	0.92059	0.845	0.441	2.36855e-57	3	actn4
1.09447e-61	0.46024	0.394	0.089	2.59269e-57	3	mob2a
2.25737e-61	0.401384	0.303	0.055	5.34748e-57	3	zgc:123258
3.17339e-61	0.287265	0.277	0.045	7.51745e-57	3	gosr1
4.32775e-61	0.455642	0.34	0.069	1.0252e-56	3	CABZ01075242.1
7.84337e-61	0.511147	0.512	0.147	1.85802e-56	3	wbp2nl
7.97815e-61	0.420107	0.392	0.09	1.88994e-56	3	yipf4
1.05396e-60	0.471268	0.455	0.121	2.49672e-56	3	si:ch211-286b5.5
1.18255e-60	0.278127	0.298	0.052	2.80134e-56	3	plpp2b
1.78244e-60	0.576096	0.441	0.114	4.22242e-56	3	tm9sf4
1.79067e-60	0.62515	0.7	0.267	4.24191e-56	3	mtpn
2.0157e-60	0.442734	0.406	0.096	4.77499e-56	3	cd2ap
5.25194e-60	0.463403	0.275	0.046	1.24413e-55	3	slc10a3
1.22981e-59	0.526012	0.415	0.105	2.91329e-55	3	slc30a7
1.53834e-59	0.445125	0.434	0.109	3.64418e-55	3	cox17
3.22402e-59	0.28856	0.256	0.039	7.63739e-55	3	mvb12a
3.83783e-59	0.36579	0.277	0.047	9.09144e-55	3	ostf1
4.18933e-59	0.504823	0.399	0.097	9.92411e-55	3	alas1
4.37241e-59	0.397225	0.347	0.074	1.03578e-54	3	rpz4
6.6456e-59	0.530348	0.324	0.065	1.57428e-54	3	aco1
7.01153e-59	0.466368	0.3	0.056	1.66096e-54	3	slc39a11
1.27489e-58	0.473726	0.34	0.072	3.02008e-54	3	srebf2
1.42441e-58	0.389541	0.34	0.072	3.37428e-54	3	baxa
2.69435e-58	0.49152	0.385	0.09	6.38264e-54	3	phactr4a
3.01343e-58	0.390643	0.305	0.058	7.13852e-54	3	hexb
3.2177e-58	0.322276	0.261	0.042	7.62242e-54	3	dhdds
5.28792e-58	0.451282	0.509	0.147	1.25265e-53	3	mcl1b
1.23941e-57	0.338109	0.354	0.077	2.93603e-53	3	ap3s1.1
1.58614e-57	0.497441	0.415	0.105	3.7574e-53	3	cnih4
2.4522e-57	0.37383	0.345	0.075	5.80901e-53	3	dazap2
2.54303e-57	0.409471	0.282	0.051	6.02419e-53	3	si:ch211-226m16.2
1.51372e-56	0.757351	0.655	0.27	3.58586e-52	3	cst14a.2
2.32002e-56	0.436578	0.34	0.073	5.4959e-52	3	si:ch211-71n6.4
2.8924e-56	0.450413	0.326	0.069	6.8518e-52	3	ino80e
2.02727e-55	0.404089	0.39	0.095	4.8024e-51	3	fam3a
2.12124e-55	0.55699	0.282	0.054	5.02501e-51	3	cep55l
2.55465e-55	0.38498	0.265	0.046	6.05172e-51	3	gata3
2.80472e-55	0.722898	0.671	0.286	6.6441e-51	3	arf5
4.28332e-55	0.460606	0.265	0.047	1.01468e-50	3	mark2b
4.91922e-55	0.342541	0.315	0.065	1.16532e-50	3	ugp2b
5.99616e-55	0.39389	0.284	0.054	1.42043e-50	3	bcap29
1.11325e-54	0.893215	0.601	0.221	2.63718e-50	3	srgap3
1.56569e-54	0.408956	0.308	0.064	3.70896e-50	3	prdx6
2.7034e-54	0.286174	0.293	0.057	6.40408e-50	3	capgb
2.97838e-54	0.755081	0.587	0.2	7.05549e-50	3	mir22a
3.657e-54	0.416056	0.343	0.078	8.66307e-50	3	scamp2
4.07669e-54	0.432689	0.406	0.105	9.65727e-50	3	cd164
5.66322e-54	0.397689	0.254	0.043	1.34156e-49	3	pim2
6.00848e-54	0.330402	0.251	0.043	1.42335e-49	3	arpin
1.01322e-53	0.391657	0.291	0.058	2.40022e-49	3	exosc1
1.06352e-53	0.562815	0.373	0.092	2.51937e-49	3	si:ch1073-392o20.2
4.14383e-53	0.270048	0.293	0.058	9.81632e-49	3	rnf170
5.28062e-53	0.409263	0.338	0.076	1.25093e-48	3	si:ch73-22o12.1
5.90313e-53	0.3418	0.376	0.092	1.39839e-48	3	gorasp2
4.26169e-52	0.369781	0.371	0.092	1.00955e-47	3	stx18
4.85082e-52	0.320078	0.308	0.065	1.14911e-47	3	pdcd6ip
5.35848e-52	0.290951	0.289	0.058	1.26937e-47	3	esyt2a
1.84874e-51	0.626453	0.592	0.214	4.37949e-47	3	kif5ba
2.07258e-51	0.362347	0.286	0.058	4.90973e-47	3	apmap
2.28689e-51	0.316957	0.322	0.072	5.41742e-47	3	arfip1
1.06194e-50	0.379991	0.397	0.106	2.51563e-46	3	guk1a
2.68624e-50	0.766777	0.815	0.446	6.36343e-46	3	gnb1a
2.91237e-50	0.428628	0.505	0.162	6.89911e-46	3	ywhah
4.0718e-50	0.331802	0.291	0.061	9.6457e-46	3	plpp5
4.19441e-50	0.357087	0.425	0.12	9.93614e-46	3	reep3b
7.19976e-50	0.469207	0.434	0.126	1.70555e-45	3	smap1
1.17457e-49	0.699577	0.338	0.086	2.78243e-45	3	prc1a
3.12404e-49	0.399774	0.296	0.065	7.40053e-45	3	aifm2
1.16636e-48	0.321169	0.282	0.058	2.76298e-44	3	ninl
1.18724e-48	0.447179	0.319	0.075	2.81245e-44	3	dsc2l
1.19742e-48	0.311943	0.434	0.124	2.83656e-44	3	syap1
1.60671e-48	0.401612	0.338	0.083	3.80613e-44	3	acsbg2
1.70909e-48	0.544816	0.69	0.285	4.04867e-44	3	kdelr2b
7.71978e-48	0.466309	0.566	0.195	1.82874e-43	3	wdr1
1.15958e-47	0.906006	0.601	0.249	2.74693e-43	3	mgst3b
1.50908e-46	0.361196	0.369	0.096	3.57487e-42	3	magi1b
1.65615e-46	0.58115	0.739	0.326	3.92325e-42	3	btg1
1.67132e-46	0.377671	0.359	0.094	3.95918e-42	3	CU459056.1
2.25616e-46	0.444798	0.331	0.083	5.34463e-42	3	si:dkeyp-110e4.6
4.18727e-46	0.467369	0.31	0.074	9.91921e-42	3	nhsl1b
8.41063e-46	0.28871	0.582	0.214	1.9924e-41	3	ier2b
1.28083e-45	0.532557	0.545	0.202	3.03416e-41	3	mcl1a
1.54111e-45	0.335781	0.408	0.119	3.65074e-41	3	glo1
2.80469e-45	0.486422	0.512	0.175	6.64403e-41	3	slc25a55a
6.49205e-45	0.386735	0.256	0.053	1.5379e-40	3	gadd45bb
1.20186e-44	0.400963	0.376	0.105	2.84709e-40	3	plk3
1.54096e-44	0.298763	0.272	0.06	3.65038e-40	3	rgcc
1.18665e-43	0.443149	0.465	0.158	2.81105e-39	3	cyb5a
1.51494e-43	0.33584	0.521	0.183	3.58874e-39	3	cmpk
8.33236e-43	0.32341	0.383	0.11	1.97385e-38	3	prkci
1.0453e-42	0.281574	0.369	0.103	2.4762e-38	3	abi1a
1.33953e-42	0.467838	0.629	0.249	3.17322e-38	3	pls3
2.25273e-42	0.317143	0.263	0.058	5.33649e-38	3	bhlhe40
2.86515e-42	0.275692	0.521	0.181	6.78726e-38	3	coro1ca
5.34081e-42	0.418386	0.453	0.148	1.26519e-37	3	b4galt1l
5.36103e-42	0.553354	0.413	0.132	1.26997e-37	3	ddit3
8.40569e-42	0.412782	0.495	0.173	1.99122e-37	3	lman2
1.11216e-41	0.333185	0.312	0.081	2.6346e-37	3	vta1
1.98882e-41	0.365424	0.627	0.248	4.71131e-37	3	plecb
2.38418e-41	0.332409	0.39	0.118	5.64789e-37	3	vps25
2.45627e-40	0.343274	0.399	0.123	5.81866e-36	3	furina
2.62193e-40	0.261382	0.268	0.062	6.21109e-36	3	gnpda2
4.29086e-40	0.2767	0.279	0.068	1.01646e-35	3	stx5a
6.12979e-40	0.306124	0.413	0.134	1.45209e-35	3	si:dkey-112e7.2
1.31221e-39	0.32034	0.263	0.062	3.10848e-35	3	pdap1b
3.19749e-39	0.326886	0.251	0.058	7.57454e-35	3	mcu
3.48248e-39	0.291789	0.261	0.061	8.24964e-35	3	aph1b
3.9136e-39	0.336769	0.333	0.094	9.27092e-35	3	arid3a
4.6285e-39	0.389147	0.498	0.178	1.09645e-34	3	wu:fc21g02
6.38107e-39	0.260126	0.286	0.074	1.51161e-34	3	dpm2
1.0206e-38	0.287195	0.369	0.111	2.41771e-34	3	prelid3b
1.24157e-38	0.356538	0.631	0.256	2.94116e-34	3	arpc5a
2.77121e-38	0.469419	0.371	0.117	6.56471e-34	3	cs
1.96845e-37	0.280087	0.303	0.083	4.66306e-33	3	papss2b
2.34106e-37	0.45557	0.549	0.219	5.54573e-33	3	btbd10b
6.54363e-37	0.286178	0.256	0.062	1.55012e-32	3	nenf
7.67277e-37	0.326211	0.427	0.146	1.8176e-32	3	acadvl
9.17734e-37	0.313975	0.432	0.146	2.17402e-32	3	slc25a24
9.35349e-37	0.563059	0.308	0.089	2.21575e-32	3	zgc:92242
1.02395e-36	0.300062	0.507	0.191	2.42563e-32	3	GCA
2.36538e-36	0.293263	0.268	0.068	5.60334e-32	3	efna1b
4.38951e-36	0.310695	0.399	0.134	1.03983e-31	3	ciapin1
4.93551e-36	0.437696	0.58	0.245	1.16917e-31	3	tmed9
6.15676e-36	0.438025	0.587	0.248	1.45848e-31	3	tomm70a
8.07134e-36	0.378659	0.685	0.31	1.91202e-31	3	rab1ab
1.23435e-35	0.502051	0.437	0.16	2.92406e-31	3	si:dkey-30c15.10
1.61883e-35	0.554233	0.678	0.325	3.83485e-31	3	tmed2
2.12925e-35	0.262103	0.42	0.144	5.04398e-31	3	tpd52l2b
2.3492e-35	0.604392	0.746	0.402	5.56503e-31	3	tegt
2.44562e-35	0.38642	0.648	0.289	5.79342e-31	3	copb2
6.23396e-35	0.294377	0.256	0.065	1.47676e-30	3	clcn3
6.61751e-35	0.269925	0.484	0.18	1.56762e-30	3	ufm1
8.68226e-35	0.262392	0.357	0.111	2.05674e-30	3	trip11
9.79843e-35	0.461767	0.272	0.074	2.32115e-30	3	nav2b
1.22115e-34	0.295678	0.469	0.178	2.89279e-30	3	hmgb3b
1.43259e-34	0.440608	0.683	0.312	3.39367e-30	3	tmed10
4.46812e-34	0.3301	0.608	0.267	1.05845e-29	3	arpc3
8.41148e-34	0.410789	0.296	0.087	1.9926e-29	3	CABZ01088428.1
1.87816e-33	0.34507	0.392	0.135	4.44917e-29	3	tnip1
1.79851e-32	0.390962	0.554	0.236	4.26049e-28	3	plp2
2.04289e-32	0.281242	0.34	0.109	4.83941e-28	3	si:dkeyp-69e1.8
9.68448e-31	0.347729	0.721	0.376	2.29416e-26	3	arpc2
1.41582e-30	0.293478	0.394	0.143	3.35395e-26	3	atp1b1a
2.64046e-30	0.316534	0.359	0.126	6.25498e-26	3	faf2
3.48229e-30	0.606323	0.897	0.609	8.2492e-26	3	hdlbpa
4.08366e-30	0.387724	0.678	0.339	9.67379e-26	3	ube2na
3.76636e-29	0.297602	0.291	0.092	8.92213e-25	3	rab18a
4.49634e-29	0.25754	0.406	0.152	1.06514e-24	3	tm9sf2
8.57252e-29	0.416379	0.768	0.43	2.03074e-24	3	arhgdia
1.03308e-28	0.312926	0.336	0.119	2.44726e-24	3	higd1a
1.05907e-28	0.262401	0.338	0.116	2.50882e-24	3	nt5c2b
2.07781e-28	0.290008	0.596	0.284	4.92213e-24	3	sap30l
3.46753e-28	0.319203	0.554	0.243	8.21422e-24	3	krtcap2
3.7086e-28	0.28322	0.296	0.094	8.78531e-24	3	otud5a
1.49197e-27	0.268762	0.467	0.193	3.53432e-23	3	ldhba
2.19705e-27	0.267433	0.434	0.173	5.2046e-23	3	sars
3.0344e-27	0.271754	0.322	0.111	7.18819e-23	3	mob4
9.65226e-27	0.385793	0.319	0.113	2.28652e-22	3	fosl1a
6.03151e-26	0.411643	0.793	0.48	1.4288e-21	3	cdc42l
1.26564e-25	0.288433	0.467	0.198	2.99817e-21	3	rsrp1
6.99233e-25	0.30283	0.317	0.114	1.65641e-20	3	tex261
1.94652e-24	0.253279	0.636	0.318	4.6111e-20	3	eef1da
2.22617e-24	0.268315	0.519	0.232	5.27356e-20	3	ctnnd1
5.56322e-23	0.283426	0.324	0.124	1.31787e-18	3	zgc:56525
6.27999e-22	0.276869	0.383	0.161	1.48767e-17	3	zgc:158564
3.81874e-21	0.453548	0.89	0.693	9.0462e-17	3	ppiab
4.08007e-21	0.296693	0.685	0.381	9.66529e-17	3	oaz1b
4.16223e-20	0.369711	0.798	0.507	9.8599e-16	3	csnk1a1
5.45892e-20	0.350049	0.761	0.441	1.29316e-15	3	rnf10
7.25468e-19	0.527343	0.366	0.17	1.71856e-14	3	nfkbiab
9.47337e-19	0.266564	0.638	0.34	2.24415e-14	3	ywhaqa
4.42683e-18	0.258001	0.803	0.509	1.04867e-13	3	pfn2
4.76178e-17	0.335229	0.796	0.548	1.12802e-12	3	calm3b
6.41031e-15	0.259478	0.702	0.411	1.51854e-10	3	ssr4
1.50913e-14	0.322139	0.261	0.116	3.57499e-10	3	fosb
0.00132365	1.7107	0.993	0.963	1	3	LOC110439372
8.19904e-292	2.73032	0.5	0.007	1.94227e-287	4	mmel1
3.68649e-266	2.51607	0.523	0.012	8.73292e-262	4	tnni1b
7.59319e-253	2.79323	0.582	0.023	1.79875e-248	4	rhag
7.85173e-234	2.24873	0.545	0.022	1.86e-229	4	hand2
1.74978e-208	1.74375	0.486	0.019	4.14505e-204	4	gata5
5.46713e-195	1.64518	0.382	0.009	1.29511e-190	4	crb2a
2.74435e-167	1.89546	0.332	0.008	6.50109e-163	4	cplx2
6.93641e-156	2.09986	0.55	0.05	1.64317e-151	4	jam2b
1.19096e-149	2.52148	0.405	0.022	2.82126e-145	4	krt94
9.812e-149	2.53498	0.505	0.041	2.32436e-144	4	podxl
7.11116e-141	1.19989	0.264	0.005	1.68456e-136	4	myrf
1.32573e-137	1.22673	0.282	0.008	3.14052e-133	4	cd151
9.2782e-132	2.30384	0.582	0.075	2.19791e-127	4	pcolcea
2.60467e-121	2.0836	0.632	0.099	6.17021e-117	4	tmem88b
3.29474e-120	1.42793	0.35	0.021	7.80492e-116	4	gata6
2.90575e-119	1.81549	0.277	0.011	6.88342e-115	4	XLOC-028299
6.3181e-118	1.46512	0.295	0.013	1.49669e-113	4	bmper
6.49782e-115	2.38877	0.609	0.098	1.53927e-110	4	sfrp5
1.27391e-113	1.74736	0.318	0.018	3.01776e-109	4	adamts15a
2.26694e-110	3.24203	0.545	0.079	5.37016e-106	4	fabp11a
8.64272e-110	1.38863	0.318	0.019	2.04737e-105	4	synpo2lb
7.31281e-99	2.26476	0.541	0.089	1.73233e-94	4	bmp6
6.02135e-96	1.29196	0.255	0.013	1.4264e-91	4	CABZ01074363.1
8.07329e-96	1.94532	0.477	0.067	1.91248e-91	4	hspb1
8.09593e-95	1.90394	0.459	0.062	1.91785e-90	4	cdh13
5.14596e-85	1.88412	0.436	0.064	1.21903e-80	4	fbn2a.1
1.09119e-83	1.23191	0.268	0.019	2.58492e-79	4	ociad2
7.73919e-82	2.19815	0.345	0.039	1.83334e-77	4	cavin1b
1.03116e-75	1.0875	0.277	0.024	2.44271e-71	4	c1qtnf12
4.06735e-72	1.19601	0.295	0.031	9.63515e-68	4	ppp1r14aa
1.93217e-71	1.74534	0.677	0.209	4.57711e-67	4	cdh2
1.79278e-70	1.5148	0.455	0.084	4.24691e-66	4	ftr82
1.92635e-70	1.15818	0.273	0.026	4.56333e-66	4	tbx2a
9.45833e-69	1.63741	0.373	0.054	2.24058e-64	4	col6a3
1.12011e-66	1.0538	0.264	0.025	2.65343e-62	4	nexn
6.79059e-65	1.27249	0.336	0.047	1.60862e-60	4	angpt1
2.21473e-61	1.65743	0.409	0.076	5.24648e-57	4	col6a1
3.1068e-61	1.14532	0.318	0.043	7.3597e-57	4	ttn.2
1.45637e-59	1.49967	0.409	0.076	3.44999e-55	4	col6a4a
2.12954e-59	1.61976	0.495	0.12	5.04467e-55	4	bambia
3.58684e-59	1.54174	0.464	0.102	8.49686e-55	4	slit3
1.66242e-57	1.43688	0.477	0.112	3.93811e-53	4	daam1b
2.90404e-55	1.60595	0.659	0.234	6.87937e-51	4	cald1a
2.89195e-54	0.995735	0.273	0.036	6.85075e-50	4	epb41l5
3.39603e-51	1.54416	0.355	0.067	8.04485e-47	4	col6a2
3.8277e-51	0.987964	1	0.949	9.06743e-47	4	tmsb4x
1.87059e-49	1.4131	0.514	0.143	4.43124e-45	4	bcam
2.43216e-49	1.65293	0.382	0.079	5.76155e-45	4	mab21l2
1.02144e-48	0.980518	0.264	0.038	2.41968e-44	4	pttg1ipb
1.14621e-48	1.21593	0.309	0.054	2.71526e-44	4	pmp22b
8.36852e-48	1.53892	0.818	0.415	1.98242e-43	4	si:dkey-261h17.1
2.13168e-47	0.876178	0.255	0.035	5.04975e-43	4	ppp1r13ba
1.51043e-46	0.995862	0.286	0.047	3.57807e-42	4	shisa3
4.40945e-46	1.63412	0.6	0.206	1.04455e-41	4	cav1
1.22726e-45	1.28002	0.45	0.118	2.90725e-41	4	bnc2
1.23406e-43	2.19206	0.882	0.67	2.92337e-39	4	krt8
2.14247e-43	1.28993	0.323	0.064	5.0753e-39	4	flncb
2.30335e-43	1.27994	0.295	0.055	5.45641e-39	4	si:dkey-12j5.1
4.51459e-42	1.05254	0.282	0.05	1.06946e-37	4	arhgef4
4.5675e-42	1.23398	0.455	0.124	1.08199e-37	4	jcada
1.20407e-41	1.10171	0.318	0.065	2.85233e-37	4	fgfr3
2.32213e-40	1.25401	0.35	0.083	5.50089e-36	4	csrp1a
8.3299e-40	1.2917	0.673	0.294	1.97327e-35	4	lsp1
1.0844e-39	1.4275	0.836	0.542	2.56884e-35	4	akap12b
5.34023e-39	0.830107	0.968	0.935	1.26505e-34	4	actb2
8.67914e-39	1.47652	0.555	0.208	2.056e-34	4	cavin2b
3.08934e-38	1.24298	0.823	0.512	7.31834e-34	4	cd81a
1.26284e-37	0.956782	0.3	0.063	2.99154e-33	4	pkp3b
7.51928e-37	0.981282	0.291	0.06	1.78124e-32	4	nkain4
8.70958e-37	0.964891	0.291	0.059	2.06321e-32	4	col7a1l
3.12964e-36	1.42959	0.718	0.383	7.4138e-32	4	myh10
4.24191e-35	1.37299	0.518	0.198	1.00487e-30	4	vat1
1.28038e-34	1.36129	0.655	0.317	3.03309e-30	4	flna
7.36246e-34	1.70082	0.368	0.105	1.74409e-29	4	fbln1
9.87386e-34	1.35672	0.395	0.127	2.33902e-29	4	ckba
1.33008e-33	1.11494	0.25	0.049	3.15084e-29	4	apln
1.65154e-33	1.04236	0.891	0.628	3.91233e-29	4	mdka
8.46589e-33	1.14528	0.432	0.14	2.00548e-28	4	dbn1
2.77848e-32	1.28255	0.686	0.336	6.58194e-28	4	si:dkey-56m19.5
6.99923e-31	1.24366	0.605	0.286	1.65805e-26	4	si:ch211-39i22.1
1.90372e-30	1.26974	0.659	0.356	4.50973e-26	4	CABZ01080702.1
6.52822e-30	1.21054	0.691	0.413	1.54647e-25	4	cnn2
9.47218e-29	2.20826	0.736	0.571	2.24386e-24	4	krt18a.1
2.99331e-28	0.942053	0.314	0.089	7.09085e-24	4	fam129bb
7.25191e-28	0.917633	0.259	0.062	1.7179e-23	4	unc5c
1.92301e-27	1.19952	0.518	0.231	4.55542e-23	4	svild
4.26234e-27	0.978928	0.314	0.09	1.00971e-22	4	rnd3b
7.3368e-27	0.968857	0.309	0.085	1.73801e-22	4	apoeb
1.24676e-26	1.40876	0.309	0.092	2.95346e-22	4	bmp4
1.48737e-26	0.676124	0.295	0.079	3.52342e-22	4	lama5
1.61572e-26	0.870207	0.445	0.162	3.82749e-22	4	hoxb3a
1.76408e-26	1.0709	0.4	0.144	4.17893e-22	4	dab2ipb
3.5825e-26	1.1516	0.441	0.175	8.48657e-22	4	nrip1b
4.84347e-26	0.969152	0.941	0.731	1.14737e-21	4	marcksl1a
4.74691e-25	1.05295	0.873	0.658	1.1245e-20	4	ahnak
1.94354e-24	0.962428	0.332	0.105	4.60405e-20	4	smad6b
2.07615e-24	1.13051	0.427	0.166	4.9182e-20	4	nos1apa
3.58019e-24	1.05466	0.655	0.379	8.48111e-20	4	jpt1b
3.71258e-24	0.846726	0.323	0.103	8.79473e-20	4	smad6a
5.88479e-24	1.12839	0.777	0.579	1.39405e-19	4	msna
1.36345e-23	0.955131	0.723	0.502	3.22986e-19	4	flot2a
2.75521e-23	0.778326	0.45	0.179	6.52683e-19	4	ppfibp1a
4.85637e-23	0.948421	0.395	0.154	1.15042e-18	4	si:dkey-157g16.6
6.11305e-23	1.0815	0.373	0.145	1.44812e-18	4	alcamb
9.94991e-23	1.03079	0.586	0.307	2.35703e-18	4	fzd7a
9.47174e-22	0.854568	0.455	0.188	2.24376e-17	4	fstl1a
9.9925e-22	1.07191	0.464	0.206	2.36712e-17	4	sptbn1
1.83124e-21	1.00454	0.277	0.085	4.33803e-17	4	si:ch1073-459j12.1
2.54189e-21	1.01541	0.536	0.273	6.02147e-17	4	fn1a
1.07118e-20	0.419142	0.3	0.091	2.53752e-16	4	tmem88a
1.20779e-20	1.24117	0.495	0.247	2.86113e-16	4	krt18b
1.38018e-20	0.972709	0.627	0.376	3.2695e-16	4	fbn2b
1.42589e-20	0.759347	0.259	0.076	3.37779e-16	4	tbx1
2.70724e-20	0.977785	0.291	0.097	6.41318e-16	4	atp2b1a
2.00431e-19	0.698073	0.291	0.097	4.74802e-15	4	anks1b
2.0143e-18	0.884084	0.268	0.088	4.77167e-14	4	sema3e
2.1407e-18	0.899105	0.482	0.23	5.0711e-14	4	prrx1a
3.28238e-18	0.760649	0.682	0.413	7.77562e-14	4	si:ch211-286o17.1
3.864e-18	0.674787	0.264	0.087	9.15342e-14	4	kifap3a
5.69304e-18	0.840013	0.368	0.156	1.34862e-13	4	myl6
1.01135e-17	0.708294	0.491	0.241	2.39579e-13	4	tjp1a
1.09332e-17	0.717722	0.768	0.522	2.58998e-13	4	fstl1b
1.79604e-17	0.679586	0.4	0.169	4.25465e-13	4	itga4
3.83911e-17	0.924013	0.414	0.203	9.09447e-13	4	myl9b
7.75051e-17	0.882753	0.568	0.333	1.83602e-12	4	afdna
1.53702e-16	0.704919	0.273	0.097	3.64104e-12	4	ephb4a
4.58389e-16	0.824436	0.286	0.112	1.08588e-11	4	cybrd1
6.01991e-16	0.676866	0.736	0.505	1.42606e-11	4	selenow1
2.55212e-15	0.766782	0.755	0.603	6.04572e-11	4	ctnnb1
2.81298e-15	0.749603	0.791	0.669	6.66368e-11	4	zgc:153867
3.22912e-15	0.819178	0.255	0.094	7.64946e-11	4	palld
4.11872e-15	0.8211	0.541	0.336	9.75682e-11	4	sptan1
5.54205e-15	0.721802	0.795	0.588	1.31286e-10	4	pleca
7.12232e-15	0.810222	0.264	0.102	1.68721e-10	4	arl4aa
3.43274e-14	0.794152	0.395	0.194	8.13181e-10	4	CABZ01075068.1
6.51329e-14	0.554263	0.836	0.64	1.54293e-09	4	tpm4a
9.71374e-14	0.920883	0.645	0.458	2.30109e-09	4	klf6a
1.16801e-13	0.719763	0.286	0.116	2.7669e-09	4	si:dkey-222b8.1
1.17562e-13	0.489742	0.986	0.954	2.78492e-09	4	NC-002333.17
1.94722e-13	0.826764	0.509	0.305	4.61277e-09	4	cst14a.2
2.22208e-13	0.851147	0.405	0.219	5.26389e-09	4	zyx
5.11348e-13	0.735528	0.25	0.101	1.21133e-08	4	gstm.1
5.83278e-13	0.791685	0.436	0.233	1.38173e-08	4	tubb5
1.15539e-12	0.717334	0.345	0.164	2.737e-08	4	plxnb2a
1.18782e-12	0.658448	0.318	0.143	2.81384e-08	4	notch3
2.56405e-12	0.818074	0.364	0.185	6.07397e-08	4	si:dkey-238c7.16
4.34306e-12	0.47122	1	0.994	1.02883e-07	4	NC-002333.4
5.311e-12	0.752374	0.609	0.44	1.25812e-07	4	dbi
5.87586e-12	0.595391	0.482	0.284	1.39193e-07	4	kdm6bb
[truncated: 4,948 more rows]
[truncated: 1 more columns]

## Sheet: Cluster assignment markers
Cluster	Annotation	Markers used for assignment	References
0	Fb-A	nkx3.1, col1a1a, col1a1b, pdgfra, col5a1, mmp2, cd248b, foxc1a, foxc1b, cxcl12b	1,2,3
1	Fb-V	nkx3.1, col1a1a, col1a1b, pdgfra, col5a1, mmp2, cd248b, tbx15, tbx18, foxf2a, foxc1a, foxc1b, cxcl12b	1,2,3
2	Prog 1	seta, setb, rps(many), rpl (many), hells, hdac1, snrpd1	4
3	Periderm	agr1, anxa1c, tcnbb, cldn3, lye, ppl	4
4	Mesoderm (Heart, Mural, Pericytes)	nmel1, tnni1b, hand2, gata5, crb2a, jam2b	4
5	Endothelial	cldn5b, kdrl, etv2, dell4, flt4, mrc1a	3, 5
6	Fb-B	nkx3.1, col1a1a, col1a1b, pdgfra, col5a1, mmp2, foxc1a, cxcl12b	1,2,3
7	Prog 2 (Fb-Mitotic)	aurkb, mki67, pcna, cdc20, hmgb2a, top2a, top2b, col1a1a, col1a1b, pdgfra, col5a1, mmp2, foxc1a, foxc1b	1,2,3
8	Basal Fin (Epidermis, fin epithelia)	col1a1a, col1a1b, col5a1, mmp2, cldni, col282a, cldn1, col7a1	1, 4
9	CNS (Spinal Cord, Glia)	rfx4, pkd1b, wnt4a, bicc2, sox2, sox19a, msi1, gfap, neurog1, her12, sox3	4
10	Neutrophil	lyz, npsn, mpx, mmp13a, scpp8, lect2l, srgn	4
11	Muscle (Skeletal)	ryr3, desma, ckmb, tpma, tnnc2, tnni1c, myog, actn3a	4
12	Heart	cmlc1, myh7, myl7, tnni1b, desma, cxcl12b	4
Reference	DOI	Journal reference
1	10.1038/s41467-020-17740-1	Muhl et al., Nature Communications (2020) 11:3953
2	10.1038/s41467-021-27594-w	Fabian et al., Nature Communications (2022) 13:13
3	10.1016/j.cell.2022.09.004	Crouch et al., Cell, 185, 3753–3769
4	10.1016/j.devcel.2023.11.001	Sur et al., Developmental Cell, VOLUME 58, ISSUE 24, P3028-3047.E12
5	10.1038/s41598-022-17127-w	Gurung et al., Scientific Reports (2022) 12:13065

## Sheet: 0
p_val	avg_log2FC	pct.1	pct.2	p_val_adj	cluster	gene
6.25354e-240	2.6149	0.941	0.346	1.4814e-235	0	col1a1b
4.49007e-212	2.26266	0.751	0.174	1.06365e-207	0	col5a2a
6.74567e-197	2.54175	0.646	0.119	1.59798e-192	0	hapln1a
1.19751e-184	2.36509	0.554	0.078	2.83679e-180	0	vwde
1.48231e-178	1.91851	0.603	0.106	3.51144e-174	0	si:ch211-43f4.1
3.42989e-174	1.95773	0.951	0.503	8.12505e-170	0	col1a2
7.44415e-171	1.75044	0.428	0.039	1.76345e-166	0	cilp
3.51856e-155	1.88214	0.561	0.106	8.33512e-151	0	tcf15
3.28523e-152	1.77789	0.941	0.529	7.78237e-148	0	col5a1
4.47665e-141	1.71604	0.485	0.081	1.06047e-136	0	hoxc6b
5.70261e-141	1.78846	0.689	0.204	1.35089e-136	0	meox1
8.38312e-139	1.57658	0.332	0.025	1.98588e-134	0	col8a1a
1.26873e-133	1.4558	0.34	0.031	3.00548e-129	0	rbp7b
2.72097e-130	1.78787	0.618	0.164	6.44571e-126	0	nkx3-1
6.74856e-126	1.56033	0.912	0.483	1.59867e-121	0	col1a1a
6.58584e-123	1.27414	0.35	0.039	1.56012e-118	0	pax9
2.35039e-113	1.35094	0.449	0.086	5.56783e-109	0	thbs4b
5.96206e-111	1.53429	0.322	0.038	1.41235e-106	0	stc1
6.86291e-111	1.39088	0.365	0.053	1.62575e-106	0	hoxb8a
3.38101e-108	1.30704	0.449	0.09	8.00928e-104	0	hoxb9a
4.20876e-108	1.68357	0.747	0.314	9.97013e-104	0	postnb
1.21257e-95	1.64517	0.382	0.072	2.87246e-91	0	rdh10a
9.41012e-90	0.992508	0.263	0.03	2.22916e-85	0	fap
1.70156e-89	1.18148	0.433	0.105	4.03082e-85	0	tril
6.26673e-82	1.3405	0.662	0.305	1.48452e-77	0	emp2
6.0207e-79	1.16626	0.291	0.048	1.42624e-74	0	twist2
1.0936e-77	1.38752	0.382	0.094	2.59064e-73	0	emilin1a
4.97502e-77	1.04844	0.87	0.512	1.17853e-72	0	pmp22a
1.0016e-75	0.898726	0.939	0.703	2.37269e-71	0	marcksl1a
2.23763e-75	1.64067	0.515	0.182	5.30072e-71	0	tnn
2.0438e-74	1.12634	0.54	0.188	4.84155e-70	0	twist1b
1.75844e-71	1.2629	0.542	0.192	4.16557e-67	0	ebf2
2.47175e-71	1.2757	0.682	0.326	5.85533e-67	0	tgfbi
1.2859e-70	1.22588	0.271	0.047	3.04616e-66	0	pi15a
5.45502e-70	0.782599	0.455	0.13	1.29224e-65	0	angptl7
2.53831e-69	0.999171	0.338	0.078	6.01301e-65	0	pdlim4
4.17119e-69	1.18738	0.402	0.115	9.88114e-65	0	ndnf
4.33497e-69	1.24896	0.67	0.322	1.02691e-64	0	reck
3.89711e-68	1.39773	0.498	0.173	9.23186e-64	0	cxcl12b
4.46273e-64	1.27292	0.35	0.095	1.05718e-59	0	hoxc9a
2.09318e-61	1.06477	0.288	0.064	4.95854e-57	0	ntd5
2.68325e-61	0.99287	0.749	0.392	6.35634e-57	0	col11a1b
2.31449e-60	1.1683	0.535	0.243	5.48279e-56	0	cd82a
2.41966e-60	1.20434	0.32	0.078	5.73194e-56	0	aldh1a2
2.05777e-58	1.04536	0.704	0.371	4.87464e-54	0	si:ch211-286o17.1
2.17867e-58	1.16217	0.527	0.222	5.16106e-54	0	rbp5
1.35143e-57	1.14467	0.286	0.069	3.2014e-53	0	hoxc8a
6.5969e-57	1.0205	0.448	0.161	1.56274e-52	0	spry4
1.22297e-56	0.684643	0.433	0.141	2.8971e-52	0	vcanb
5.62371e-53	0.952231	0.327	0.091	1.3322e-48	0	zfp36l1b
1.65599e-48	1.03632	0.283	0.076	3.92286e-44	0	thbs2b
1.8397e-47	0.749121	0.759	0.439	4.35807e-43	0	serpinh1b
8.59294e-47	0.964664	0.684	0.369	2.03558e-42	0	ebf1a
1.24517e-46	1.05213	0.497	0.24	2.94968e-42	0	nr2f5
7.29405e-45	0.668215	0.864	0.608	1.72789e-40	0	tpm4a
3.02077e-44	0.756864	0.281	0.08	7.15591e-40	0	mxra5a
1.29731e-43	0.831495	0.266	0.075	3.07321e-39	0	hoxc3a
1.61119e-43	1.06237	0.402	0.156	3.81674e-39	0	CU929237.1
2.7597e-43	0.916519	0.438	0.185	6.53745e-39	0	znf503
1.30368e-42	0.69012	0.704	0.386	3.08829e-38	0	si:dkey-261h17.1
1.39834e-42	0.759375	0.418	0.166	3.31253e-38	0	marveld1
1.61128e-42	0.847502	0.761	0.49	3.81696e-38	0	fstl1b
3.78055e-41	0.786095	0.684	0.405	8.95575e-37	0	mfap2
4.53662e-41	0.73335	0.65	0.347	1.07468e-36	0	colec12
5.11454e-41	0.572037	0.702	0.392	1.21158e-36	0	her6
1.43011e-40	0.96465	0.38	0.152	3.38779e-36	0	XLOC-001964
1.5522e-40	0.828976	0.327	0.113	3.677e-36	0	pde3a
1.39003e-39	0.784248	0.263	0.078	3.29285e-35	0	kif21b
2.0689e-39	0.852903	0.436	0.189	4.90102e-35	0	BNC1
3.16669e-39	1.0559	0.562	0.313	7.50158e-35	0	midn
7.14105e-39	0.741551	0.461	0.203	1.69164e-34	0	foxc1a
3.02797e-38	0.825727	0.616	0.344	7.17296e-34	0	fbn2b
3.06803e-38	0.816407	0.322	0.114	7.26787e-34	0	loxl2a
3.50611e-38	0.639698	0.567	0.277	8.30563e-34	0	cd248b
4.12776e-38	0.777141	0.652	0.374	9.77826e-34	0	agrn
5.06586e-38	0.916464	0.601	0.366	1.20005e-33	0	sdc2
7.36415e-38	0.98438	0.274	0.088	1.74449e-33	0	pbx1b
9.54862e-38	0.875035	0.36	0.143	2.26197e-33	0	ramp2
1.13169e-37	0.786035	0.404	0.173	2.68085e-33	0	tmem119b
2.50524e-37	0.793203	0.286	0.093	5.93467e-33	0	kazald2
5.81464e-37	1.02199	0.493	0.259	1.37743e-32	0	tuba1b
9.82435e-37	0.785835	0.34	0.128	2.32729e-32	0	mir21-1
7.23981e-36	0.778017	0.424	0.189	1.71504e-31	0	col16a1
9.79543e-36	0.839873	0.397	0.176	2.32044e-31	0	si:ch211-204c21.1
1.21351e-35	0.763385	0.29	0.097	2.8747e-31	0	sfrp5
4.95587e-35	0.835942	0.428	0.197	1.174e-30	0	sox5
9.16999e-35	0.795837	0.38	0.17	2.17228e-30	0	sult1st1
1.56607e-34	0.75397	0.62	0.361	3.70986e-30	0	pdgfra
2.04466e-34	0.995007	0.296	0.107	4.8436e-30	0	cyp1c1
2.44542e-34	0.801804	0.355	0.144	5.79295e-30	0	hoxb3a
3.14473e-34	0.596052	0.273	0.09	7.44954e-30	0	fgfrl1a
4.69596e-34	0.698641	0.266	0.089	1.11243e-29	0	sipa1l2
8.46626e-34	0.714579	0.303	0.112	2.00557e-29	0	pbx1a
6.70869e-33	0.860931	0.369	0.157	1.58922e-28	0	ptch2
1.20683e-32	0.96418	0.507	0.303	2.85886e-28	0	rbms1b
7.05136e-32	0.769788	0.315	0.124	1.6704e-27	0	mir214a
1.26168e-31	0.682417	0.263	0.09	2.98879e-27	0	ncam1a
1.6008e-31	0.698824	0.269	0.095	3.79214e-27	0	sorbs1
3.92385e-31	0.703794	0.31	0.119	9.29521e-27	0	col4a1
3.97831e-31	0.687027	0.269	0.095	9.42423e-27	0	fndc3bb
7.83035e-31	0.855362	0.377	0.175	1.85493e-26	0	hspg2
2.09989e-30	0.66316	0.327	0.138	4.97444e-26	0	fkbp11
2.66699e-30	0.765652	0.355	0.152	6.31784e-26	0	itga9
6.54218e-30	0.656749	0.678	0.439	1.54978e-25	0	fkbp9
1.12473e-29	0.6483	0.298	0.115	2.66438e-25	0	CR381618.1
1.71689e-29	0.661284	0.362	0.157	4.06714e-25	0	foxd1
5.03141e-29	0.661828	0.254	0.09	1.19189e-24	0	mir199-3
5.50587e-29	0.833104	0.286	0.111	1.30429e-24	0	nkx3.2
7.83683e-29	0.695928	0.704	0.495	1.85647e-24	0	cd81a
2.14734e-28	0.64757	0.399	0.192	5.08684e-24	0	ets1
2.25552e-28	0.697906	0.318	0.132	5.34311e-24	0	CR382300.1
7.18015e-28	0.738112	0.372	0.175	1.70091e-23	0	lpar1
9.26581e-28	0.425302	0.97	0.931	2.19498e-23	0	si:ch73-1a9.3
1.57114e-27	0.418746	0.992	0.984	3.72187e-23	0	si:dkey-151g10.6
6.55043e-27	0.481855	0.958	0.901	1.55173e-22	0	mt-co1
6.83588e-27	0.723074	0.303	0.128	1.61935e-22	0	gulp1a
1.52188e-26	0.682577	0.273	0.108	3.60518e-22	0	lrp1aa
2.13553e-26	0.73384	0.338	0.156	5.05885e-22	0	si:dkey-40c11.2
3.57932e-26	0.701578	0.288	0.122	8.47904e-22	0	lemd3
3.94368e-26	0.637001	0.264	0.103	9.3422e-22	0	phldb2a
9.93243e-26	0.702713	0.411	0.209	2.35289e-21	0	meis1a
1.22487e-25	0.639258	0.475	0.26	2.90161e-21	0	palm2
5.96839e-25	0.667891	0.365	0.18	1.41385e-20	0	dusp6
5.97036e-25	0.881634	0.296	0.133	1.41432e-20	0	enc1
3.62566e-24	0.659254	0.338	0.162	8.58882e-20	0	nckap5l
4.07584e-24	0.578072	0.416	0.215	9.65525e-20	0	mrc2
4.27035e-24	0.510793	0.899	0.783	1.0116e-19	0	mt-nd1
4.41006e-24	0.607664	0.589	0.384	1.0447e-19	0	ppdpfb
5.57783e-24	0.449853	0.976	0.945	1.32133e-19	0	mt-cyb
5.75355e-24	0.615306	0.444	0.243	1.36296e-19	0	zfp36l2
1.06674e-23	0.450918	0.978	0.953	2.527e-19	0	mt-co2
1.25319e-23	0.55128	0.343	0.166	2.96869e-19	0	si:dkey-238c7.16
1.25601e-23	0.602203	0.423	0.228	2.97537e-19	0	mmp2
1.67384e-23	0.649097	0.345	0.168	3.96515e-19	0	rgmd
4.80767e-23	0.457363	0.715	0.506	1.13889e-18	0	sparc
5.47282e-23	0.418753	0.924	0.85	1.29646e-18	0	hmgn2
1.04909e-22	0.738713	0.335	0.166	2.48519e-18	0	pcdh7b
1.79292e-22	0.801491	0.322	0.155	4.24726e-18	0	itga4
2.39739e-22	0.701228	0.345	0.171	5.67918e-18	0	mir301b
3.60309e-22	0.734248	0.436	0.254	8.53536e-18	0	boc
3.70851e-22	0.506289	0.901	0.779	8.78509e-18	0	ppiaa
6.34267e-22	0.650276	0.49	0.286	1.50251e-17	0	tnc
8.46928e-22	0.507506	0.36	0.186	2.00629e-17	0	myl9b
1.07028e-21	0.67108	0.492	0.314	2.5354e-17	0	meis1b
1.61149e-21	0.52488	0.253	0.107	3.81745e-17	0	calub
2.74076e-21	0.449207	0.973	0.941	6.49259e-17	0	COX3
3.69161e-21	0.681242	0.476	0.288	8.74506e-17	0	zfhx3
3.89779e-21	0.594539	0.253	0.109	9.23348e-17	0	bcor
5.44161e-21	0.75348	0.291	0.142	1.28906e-16	0	CR847566.1
5.67418e-21	0.476636	0.842	0.761	1.34416e-16	0	ppib
6.21269e-21	0.694009	0.768	0.619	1.47172e-16	0	rn7sk
7.71977e-21	0.655174	0.34	0.172	1.82874e-16	0	ebf3a
9.0766e-21	0.495555	0.322	0.154	2.15015e-16	0	LOC110438108
1.0009e-20	0.464876	0.557	0.335	2.37104e-16	0	col12a1b
1.0733e-20	0.616061	0.456	0.275	2.54254e-16	0	p3h1
1.92138e-20	0.630407	0.535	0.34	4.55155e-16	0	tuba8l2
2.34308e-20	0.60416	0.386	0.212	5.55052e-16	0	mmp14a
3.41262e-20	0.54064	0.268	0.121	8.08416e-16	0	lama4
9.5021e-20	0.581186	0.279	0.134	2.25095e-15	0	itgb1a
1.61152e-19	0.431679	0.406	0.227	3.81753e-15	0	cyr61
1.89481e-19	0.764641	0.547	0.409	4.48862e-15	0	ost4
2.51924e-19	0.650449	0.507	0.332	5.96784e-15	0	hsp90b1
5.35822e-19	0.576392	0.308	0.159	1.26931e-14	0	fkbp10b
6.10098e-19	0.325889	0.938	0.903	1.44526e-14	0	CR383676.1
8.3436e-19	0.568242	0.268	0.129	1.97651e-14	0	zgc:113921
8.84577e-19	0.664419	0.481	0.326	2.09548e-14	0	arid3c
1.15462e-18	0.580659	0.987	0.957	2.73519e-14	0	zgc:158463
1.22818e-18	0.51473	0.295	0.145	2.90944e-14	0	zeb1b
1.32245e-18	0.531611	0.357	0.191	3.13274e-14	0	pcdh18b
3.07162e-18	0.644148	0.426	0.265	7.27635e-14	0	rrbp1b
3.16407e-18	0.532857	0.338	0.179	7.49536e-14	0	SCARF2
4.48632e-18	0.683388	0.359	0.203	1.06277e-13	0	rbms1a
6.33731e-18	0.381072	0.396	0.216	1.50125e-13	0	sox9a
7.38728e-18	0.541055	0.483	0.313	1.74997e-13	0	si:dkey-195m11.8
8.40974e-18	0.57179	0.281	0.138	1.99218e-13	0	lrrc17
1.14732e-17	0.478811	0.81	0.688	2.7179e-13	0	si:ch73-281n10.2
2.75508e-17	0.360527	0.513	0.309	6.52651e-13	0	twist1a
4.41249e-17	0.567138	0.635	0.519	1.04528e-12	0	pdia3
5.58372e-17	0.321321	0.764	0.545	1.32273e-12	0	hmga2
5.81081e-17	0.466166	0.418	0.246	1.37652e-12	0	soga1
5.97116e-17	0.569984	0.31	0.171	1.41451e-12	0	zgc:153675
7.01049e-17	0.613563	0.396	0.243	1.66072e-12	0	calua
1.53056e-16	0.515634	0.276	0.14	3.62574e-12	0	rcn3
2.30493e-16	0.60254	0.33	0.192	5.46016e-12	0	fkbp14
2.35271e-16	0.452313	0.338	0.19	5.57332e-12	0	tmpoa
3.42146e-16	0.298742	0.926	0.879	8.1051e-12	0	cirbpb
4.54249e-16	0.325965	0.939	0.895	1.07607e-11	0	cirbpa
4.64512e-16	0.434526	0.288	0.146	1.10038e-11	0	ccdc80l2
5.25425e-16	0.63142	0.311	0.171	1.24468e-11	0	tenm3
1.09233e-15	0.53692	0.394	0.249	2.58761e-11	0	fkbp7
1.87914e-15	0.596826	0.325	0.182	4.45151e-11	0	CABZ01075068.1
4.38564e-15	0.499575	0.261	0.133	1.03891e-10	0	rgl1
4.77164e-15	0.312409	0.825	0.697	1.13035e-10	0	hmgn7
8.67393e-15	0.640873	0.266	0.143	2.05477e-10	0	tns1b
1.00824e-14	0.312506	0.912	0.903	2.38842e-10	0	eef2b
1.29057e-14	0.714737	0.492	0.337	3.05723e-10	0	fabp3
1.56279e-14	0.352606	0.325	0.175	3.70209e-10	0	foxd2
2.08925e-14	0.498308	0.406	0.262	4.94921e-10	0	rbfox2
2.24052e-14	0.395845	0.384	0.231	5.30757e-10	0	lrp1ab
4.62573e-14	0.450021	0.51	0.352	1.09579e-09	0	ptprga
4.95116e-14	0.471456	0.49	0.331	1.17288e-09	0	fermt2
1.03945e-13	0.282564	0.872	0.781	2.46234e-09	0	hmgb2b
1.69968e-13	0.436697	0.444	0.294	4.02637e-09	0	angptl4
2.31196e-13	0.625161	0.67	0.525	5.47679e-09	0	CT027638.1
2.36578e-13	0.276969	0.896	0.82	5.6043e-09	0	khdrbs1a
2.47859e-13	0.320665	0.886	0.826	5.87154e-09	0	h3f3a
2.99721e-13	0.411752	0.355	0.217	7.10009e-09	0	sash1a
5.76143e-13	0.564672	0.359	0.232	1.36483e-08	0	surf4l
6.95449e-13	0.371915	0.305	0.173	1.64745e-08	0	sox4a
7.14714e-13	0.359454	0.79	0.689	1.69309e-08	0	mt-nd2
8.34433e-13	0.566916	0.286	0.17	1.97669e-08	0	sec23a
1.2404e-12	0.403374	0.414	0.269	2.93838e-08	0	ptprsa
1.64375e-12	0.439083	0.542	0.401	3.89388e-08	0	spred2b
4.01193e-12	0.486851	0.527	0.399	9.50385e-08	0	dut
4.17149e-12	0.346026	0.488	0.334	9.88185e-08	0	lin28a
5.7466e-12	0.301651	0.323	0.191	1.36131e-07	0	thbs1b
1.10899e-11	0.359563	0.848	0.775	2.62709e-07	0	mt-nd4
1.13663e-11	0.350017	0.295	0.172	2.69257e-07	0	dnmt1
1.23396e-11	0.272055	0.965	0.927	2.92314e-07	0	mt-atp6
1.23505e-11	0.43678	0.264	0.153	2.92571e-07	0	LOC101884451
1.24835e-11	0.335626	0.374	0.231	2.95721e-07	0	cdh11
1.58216e-11	0.490753	0.256	0.146	3.74797e-07	0	stom
1.58687e-11	0.399817	0.273	0.158	3.75915e-07	0	rarab
1.59544e-11	0.397054	0.273	0.157	3.77945e-07	0	aebp1
2.9056e-11	0.508046	0.497	0.382	6.88307e-07	0	p4hb
3.04446e-11	0.348549	0.402	0.263	7.21201e-07	0	efnb1
3.50749e-11	0.403387	0.503	0.381	8.3089e-07	0	2002-09-01
4.17083e-11	0.345472	0.335	0.213	9.88029e-07	0	plod3
4.82892e-11	0.36878	0.5	0.358	1.14392e-06	0	mcm7
5.15777e-11	0.418633	0.261	0.155	1.22182e-06	0	znf609a
6.36692e-11	0.44907	0.402	0.278	1.50826e-06	0	calr
8.42664e-11	0.377699	0.579	0.448	1.99619e-06	0	ewsr1b
1.22636e-10	0.415056	0.525	0.409	2.90513e-06	0	lmnb2
1.5332e-10	0.58417	0.436	0.328	3.632e-06	0	cxxc5a
1.73364e-10	0.488778	0.732	0.676	4.10681e-06	0	sec61g
1.88726e-10	0.364785	0.291	0.176	4.47074e-06	0	FO082781.1
1.98095e-10	0.410153	0.48	0.362	4.69268e-06	0	ccnd1
2.07262e-10	0.427946	0.293	0.186	4.90984e-06	0	si:dkey-187e18.1
2.07734e-10	0.445556	0.263	0.161	4.92101e-06	0	creb3l2
2.45485e-10	0.252218	0.406	0.257	5.81529e-06	0	fibina
2.56986e-10	0.343131	0.38	0.255	6.08774e-06	0	hcfc1b
2.62539e-10	0.51312	0.258	0.155	6.21928e-06	0	LOC110438079
2.626e-10	0.494177	0.497	0.386	6.22073e-06	0	rrbp1a
2.65516e-10	0.388871	0.473	0.35	6.28982e-06	0	XLOC-042222
3.05528e-10	0.576472	0.316	0.217	7.23765e-06	0	notch2
4.08557e-10	0.457602	0.253	0.153	9.6783e-06	0	rnd3a
4.69094e-10	0.42114	0.357	0.235	1.11124e-05	0	smo
4.91219e-10	0.418983	0.616	0.496	1.16365e-05	0	pbx4
5.48694e-10	0.44331	0.451	0.341	1.2998e-05	0	sec61a1
6.75872e-10	0.318168	0.359	0.235	1.60107e-05	0	mcm5
6.89413e-10	0.390854	0.419	0.291	1.63315e-05	0	cx43.4
8.08542e-10	0.471865	0.502	0.391	1.91536e-05	0	zfp36l1a
8.836e-10	0.392857	0.276	0.176	2.09316e-05	0	cdk2ap2
9.70709e-10	0.329163	0.604	0.483	2.29951e-05	0	smc1al
1.37945e-09	0.391738	0.261	0.158	3.26779e-05	0	fgfr1a
1.51248e-09	0.386994	0.386	0.27	3.58291e-05	0	lig1
1.52899e-09	0.310777	0.667	0.573	3.62202e-05	0	qkia
1.81476e-09	0.370976	0.343	0.235	4.29899e-05	0	pik3r2
2.11747e-09	0.342826	0.884	0.881	5.01607e-05	0	rpl29
2.21232e-09	0.426639	0.266	0.166	5.24077e-05	0	COLGALT1 (1 of many)
2.41624e-09	0.47691	0.343	0.237	5.72383e-05	0	rerea
3.07518e-09	0.33159	0.34	0.228	7.2848e-05	0	uhrf1
3.94963e-09	0.407729	0.335	0.22	9.35627e-05	0	ccnd2a
4.11621e-09	0.431374	0.407	0.302	9.7509e-05	0	ctbp1
6.78018e-09	0.282666	0.727	0.6	0.000160616	0	hmgb3a
7.97428e-09	0.420381	0.333	0.23	0.000188903	0	jmjd1cb
1.02002e-08	0.263203	0.803	0.747	0.000241633	0	igf2bp1
1.06102e-08	0.291008	0.633	0.503	0.000251345	0	chd7
1.44448e-08	0.250578	0.561	0.415	0.000342182	0	hmgb1b
1.52881e-08	0.410325	0.261	0.167	0.00036216	0	actn1
2.09634e-08	0.605484	0.261	0.17	0.000496601	0	ctgfa
2.23018e-08	0.289948	0.909	0.889	0.000528307	0	rps28
2.38747e-08	0.304803	0.601	0.491	0.000565567	0	pcna
2.76143e-08	0.360276	0.598	0.502	0.000654156	0	mt-nd5
2.89915e-08	0.362184	0.251	0.159	0.000686779	0	vclb
3.62737e-08	0.291459	0.439	0.326	0.000859288	0	ier5l
4.00472e-08	0.447974	0.507	0.415	0.000948678	0	cnn2
5.5962e-08	0.368424	0.864	0.857	0.00132568	0	rpl38
5.92422e-08	0.366043	0.258	0.167	0.00140339	0	zc4h2
6.31725e-08	0.325977	0.254	0.163	0.00149649	0	pdia4
6.91292e-08	0.324276	0.305	0.203	0.0016376	0	hist1h2a6
8.749e-08	0.367397	0.256	0.166	0.00207255	0	mt-atp8
9.35037e-08	0.360217	0.281	0.188	0.00221501	0	irf2bpl
9.53455e-08	0.323526	0.38	0.276	0.00225864	0	mcm2
1.04631e-07	0.481465	0.392	0.307	0.00247859	0	kdelr2a
1.10108e-07	0.347282	0.315	0.218	0.00260834	0	zc3h7bb
1.11055e-07	0.288382	0.37	0.267	0.00263077	0	tnrc6b
1.50348e-07	0.287667	0.406	0.301	0.00356159	0	yap1
1.5862e-07	0.301634	0.709	0.612	0.00375755	0	asph
1.8172e-07	0.299896	0.347	0.244	0.00430478	0	wu:fi46h04
2.20674e-07	0.29617	0.431	0.323	0.00522754	0	tcf3b
2.59772e-07	0.376576	0.316	0.223	0.00615374	0	2006-09-01
2.6082e-07	0.287557	0.83	0.806	0.00617856	0	rps26
2.69252e-07	0.277706	0.544	0.451	0.0063783	0	alyref
2.77746e-07	0.298756	0.485	0.4	0.00657952	0	fkbp3
3.11666e-07	0.252266	0.785	0.744	0.00738305	0	h2afvb
3.33205e-07	0.448194	0.569	0.474	0.00789329	0	histh1l
3.48314e-07	0.334576	0.311	0.217	0.00825122	0	mcm3
4.4698e-07	0.289337	0.645	0.576	0.0105885	0	hmgb1a
4.68279e-07	0.368591	0.31	0.211	0.0110931	0	si:ch211-133n4.4
4.76522e-07	0.261221	0.46	0.353	0.0112883	0	fam168a
5.27315e-07	0.320486	0.409	0.299	0.0124916	0	lsp1
5.49262e-07	0.313711	0.434	0.329	0.0130115	0	lbr
5.6905e-07	0.388628	0.576	0.544	0.0134802	0	serf2
6.11932e-07	0.31627	0.362	0.265	0.014496	0	appa
6.31356e-07	0.355808	0.455	0.371	0.0149562	0	zgc:56676
7.01586e-07	0.434321	0.288	0.199	0.0166199	0	BX005309.1
7.33319e-07	0.280564	0.293	0.203	0.0173716	0	aurkb
8.1191e-07	0.257781	0.79	0.751	0.0192333	0	btf3
9.72582e-07	0.283236	0.564	0.468	0.0230395	0	sdc4
1.07623e-06	0.344919	0.589	0.528	0.0254948	0	sec61b
1.30826e-06	0.257447	0.253	0.167	0.0309913	0	mmp14b
1.65355e-06	0.288702	0.253	0.17	0.0391709	0	gpc4
1.71103e-06	0.345389	0.323	0.233	0.0405326	0	dlc1
1.8787e-06	0.280323	0.29	0.201	0.0445044	0	si:dkey-6n21.12
1.8802e-06	0.29135	0.441	0.343	0.04454	0	mt-nd3
2.0743e-06	0.336201	0.251	0.171	0.0491382	0	tiparp
2.25457e-06	0.358588	0.539	0.471	0.0534086	0	ssr1
2.3198e-06	0.262959	0.411	0.311	0.0549537	0	wls
3.10988e-06	0.309211	0.343	0.266	0.0736699	0	hmgn3
3.22036e-06	0.383458	0.296	0.218	0.0762872	0	gse1
3.22405e-06	0.315319	0.259	0.181	0.0763745	0	h2afx
3.42735e-06	0.370515	0.471	0.4	0.0811905	0	hif1al
3.54512e-06	0.311544	0.443	0.359	0.0839805	0	brd3a
4.44759e-06	0.255791	0.434	0.335	0.105359	0	cnn3a
4.64203e-06	0.304339	0.631	0.562	0.109965	0	ssr3
6.222e-06	0.319462	0.374	0.289	0.147393	0	elavl1a
6.62129e-06	0.367088	0.274	0.199	0.156852	0	ncor2
7.20637e-06	0.26421	0.38	0.294	0.170712	0	hcfc1a
9.22917e-06	0.269231	0.301	0.225	0.21863	0	ptenb
9.983e-06	0.278187	0.35	0.261	0.236487	0	hist1h2a11
1.01603e-05	0.268933	0.636	0.552	0.240688	0	zgc:165555.3
1.15213e-05	0.289717	0.406	0.328	0.272927	0	hnrnpul1l
1.236e-05	0.317056	0.48	0.421	0.292795	0	spcs1
1.38565e-05	0.278546	0.633	0.593	0.328248	0	tma7
1.46488e-05	0.310841	0.399	0.312	0.347015	0	znf865
1.48199e-05	0.419277	0.264	0.195	0.351068	0	cdc14b
1.49337e-05	0.32985	0.35	0.276	0.353765	0	si:dkey-42i9.4
1.60636e-05	0.365262	0.365	0.289	0.38053	0	trim71
1.99556e-05	0.305678	0.36	0.288	0.472729	0	id3
2.08429e-05	0.261869	0.32	0.238	0.493747	0	kmt2cb
2.16088e-05	0.37985	0.463	0.371	0.511891	0	XLOC-043834
2.22554e-05	0.268894	0.497	0.413	0.527208	0	calr3b
2.38143e-05	0.323077	0.439	0.363	0.564137	0	brd4
2.52352e-05	0.28137	0.266	0.192	0.597797	0	ahi1
2.94107e-05	0.305237	0.269	0.198	0.696709	0	iqgap1
3.04881e-05	0.255029	0.29	0.215	0.722232	0	sae1
3.11647e-05	0.307858	0.487	0.413	0.738261	0	calr3a
3.83385e-05	0.282723	0.293	0.22	0.908201	0	dlgap5
5.64129e-05	0.262	0.564	0.512	1	0	cox7c
5.76809e-05	0.362253	0.323	0.252	1	0	hsp70.1
5.92371e-05	0.345563	0.269	0.206	1	0	tia1l
6.29592e-05	0.351749	0.266	0.205	1	0	mgst3a
0.000106569	0.332362	0.401	0.344	1	0	snd1
0.00012522	0.262534	0.394	0.326	1	0	brd3b
0.000219117	0.358842	0.263	0.209	1	0	copa
0.000300173	0.284798	0.269	0.215	1	0	lrrc59
0.000304059	0.281244	0.355	0.299	1	0	2010-09-01
0.000545087	0.252921	0.51	0.458	1	0	baz1b
0.000609689	0.257434	0.384	0.331	1	0	rpn1
0.000640045	0.364493	0.266	0.212	1	0	si:ch1073-159d7.13
0.000646879	0.26396	0.352	0.282	1	0	fat1a
0.000731572	0.259729	0.279	0.226	1	0	ctdsp2
0.00117298	0.253844	0.315	0.248	1	0	plpp3
0.00132969	0.261975	0.276	0.225	1	0	sdcbp2
0.00311156	0.257513	0.519	0.485	1	0	pabpn1
0.00436663	0.267579	0.316	0.273	1	0	aldh9a1a.1
0.00475586	0.327656	0.316	0.277	1	0	copb1
0.00514299	0.269649	0.362	0.31	1	0	mknk2b
0.00522636	0.305995	0.266	0.229	1	0	tmem167a
0.00533053	0.277786	0.355	0.31	1	0	rbm39a
0.00550991	0.255629	0.251	0.208	1	0	arhgap35a
0.008135	0.263642	0.313	0.275	1	0	arid3b
0	4.71033	0.732	0.079	0	1	col2a1a
0	3.47692	0.681	0.053	0	1	col9a2

## Sheet: 1
p_val	avg_log2FC	pct.1	pct.2	p_val_adj	cluster	gene
2.9437e-298	3.07177	0.678	0.063	6.97332e-294	1	col9a3
1.55088e-245	2.55118	0.542	0.041	3.67388e-241	1	tbx15
1.15708e-226	2.43774	0.472	0.028	2.74101e-222	1	col9a1a
4.8259e-182	1.85304	0.467	0.048	1.14321e-177	1	cnmd
9.35604e-178	1.94517	0.904	0.411	2.21635e-173	1	col2a1b
2.48003e-165	1.70664	0.353	0.021	5.87493e-161	1	apof
2.34242e-160	1.74446	0.324	0.015	5.54897e-156	1	ndnfl
3.30906e-142	1.63902	0.642	0.164	7.83883e-138	1	cthrc1a
1.99815e-136	2.44843	0.278	0.013	4.73341e-132	1	col11a2
1.56391e-124	2.13156	0.698	0.243	3.70475e-120	1	matn4
3.33051e-121	1.52032	0.695	0.246	7.88964e-117	1	col12a1a
6.95643e-120	2.1049	0.727	0.278	1.64791e-115	1	col11a1a
1.54033e-112	1.48208	0.765	0.31	3.64888e-108	1	tgfbi
3.29507e-111	1.45893	0.427	0.077	7.80569e-107	1	si:ch211-160j14.3
1.801e-110	1.30439	0.82	0.342	4.26639e-106	1	ebf1a
3.36766e-109	1.69072	0.942	0.7	7.97764e-105	1	UAS-NTR-mCherry
3.72751e-106	1.45124	0.52	0.135	8.8301e-102	1	foxd2
3.70722e-104	1.38517	0.698	0.251	8.78204e-100	1	cd248b
3.20005e-103	1.24678	0.825	0.377	7.5806e-99	1	col11a1b
5.59995e-103	1.32349	0.631	0.21	1.32657e-98	1	fibina
1.60228e-102	1.31794	0.616	0.2	3.79564e-98	1	mn1b
2.62853e-98	1.46429	0.674	0.248	6.22672e-94	1	tnc
5.35665e-97	1.32243	0.825	0.438	1.26894e-92	1	foxp4
5.6216e-96	1.31836	0.491	0.13	1.3317e-91	1	foxc1b
1.53036e-95	1.04007	0.933	0.532	3.62527e-91	1	col5a1
4.01178e-91	1.30636	0.439	0.103	9.50351e-87	1	zic2a
1.46404e-90	1.23955	0.753	0.334	3.46816e-86	1	pdgfra
2.17262e-85	1.2058	0.545	0.181	5.14672e-81	1	efnb3b
1.07431e-84	1.46253	0.475	0.135	2.54492e-80	1	ptch2
1.68864e-79	1.16849	0.604	0.225	4.00022e-75	1	dcn
1.05951e-78	1.24588	0.386	0.093	2.50988e-74	1	ccdc80l1
1.60761e-78	1.54215	0.28	0.044	3.80827e-74	1	sost
7.73133e-78	1.42992	0.527	0.189	1.83147e-73	1	sox9a
4.51614e-77	1.22924	0.566	0.207	1.06983e-72	1	LO018188.1
3.861e-75	1.40111	0.35	0.079	9.14633e-71	1	sema3bl
2.37608e-74	1.23727	0.448	0.134	5.6287e-70	1	pkdcca
7.9989e-73	1.07369	0.696	0.317	1.89486e-68	1	reck
3.32041e-72	1.6698	0.274	0.049	7.86571e-68	1	tbx18
5.77034e-71	1.11636	0.304	0.061	1.36694e-66	1	pknox2
1.17172e-69	1.01276	0.281	0.052	2.7757e-65	1	adamts12
1.03289e-68	1.04145	0.674	0.311	2.44682e-64	1	col12a1b
1.61742e-67	1.30682	0.456	0.146	3.8315e-63	1	CU929237.1
5.31806e-67	1.30948	0.367	0.095	1.2598e-62	1	nkx3.2
1.24653e-66	1.08289	0.851	0.527	2.95292e-62	1	hmga2
8.83459e-66	1.07588	0.451	0.146	2.09283e-61	1	six1a
1.68899e-65	1.08293	0.479	0.166	4.00105e-61	1	pcdh18b
9.40346e-64	1.0615	0.684	0.341	2.22758e-59	1	colec12
4.71303e-63	0.984446	0.489	0.172	1.11647e-58	1	eya1
3.11401e-62	1.17454	0.331	0.087	7.37677e-58	1	tgfb3
3.67805e-60	1.03231	0.46	0.164	8.71293e-56	1	foxp1b
2.95057e-59	1.13905	0.429	0.143	6.98961e-55	1	foxd1
7.60098e-59	0.95818	0.346	0.096	1.8006e-54	1	thbs3b
9.71582e-58	1.04644	0.631	0.311	2.30158e-53	1	alcama
2.61312e-55	0.54862	0.875	0.493	6.19021e-51	1	col1a1a
3.30388e-55	0.901901	0.504	0.201	7.82656e-51	1	ebf2
1.20511e-54	0.796458	0.863	0.515	2.85479e-50	1	pmp22a
2.72902e-54	0.844869	0.751	0.425	6.46479e-50	1	fkbp9
3.15778e-53	0.820006	0.909	0.67	7.48046e-49	1	marcksl1b
2.41535e-52	1.07601	0.499	0.213	5.72171e-48	1	mmp2
4.13665e-52	0.9115	0.674	0.358	9.79932e-48	1	sox11a
1.31406e-51	0.923091	0.485	0.202	3.11288e-47	1	kank2
4.33258e-51	1.66727	0.398	0.149	1.02634e-46	1	vcanb
5.49932e-50	0.628464	0.973	0.888	1.30273e-45	1	cirbpa
9.70666e-50	0.87524	0.283	0.073	2.29941e-45	1	inka1a
1.70235e-49	0.877496	0.472	0.189	4.0327e-45	1	sox5
1.90116e-49	1.03713	0.516	0.239	4.50366e-45	1	efnb1
2.11923e-49	0.875526	0.292	0.079	5.02026e-45	1	mn1a
8.4298e-49	0.885979	0.295	0.081	1.99694e-44	1	zgc:162612
5.77941e-47	0.684267	0.882	0.711	1.36909e-42	1	syncrip
3.53275e-44	0.926764	0.48	0.209	8.36874e-40	1	cdh11
4.6766e-44	1.00609	0.52	0.263	1.10784e-39	1	fgfr2
6.63808e-44	0.693786	0.894	0.707	1.5725e-39	1	nucks1a
2.49917e-43	0.846924	0.455	0.198	5.92027e-39	1	mmp14a
2.62567e-43	0.669668	0.997	0.955	6.21994e-39	1	zgc:158463
2.50226e-42	0.58075	0.698	0.394	5.92761e-38	1	her6
8.99991e-42	0.853238	0.461	0.204	2.13199e-37	1	foxc1a
1.59964e-41	0.865747	0.403	0.159	3.78939e-37	1	ebf3a
2.21992e-41	0.601562	0.657	0.352	5.25877e-37	1	myh10
1.74555e-39	0.991959	0.413	0.173	4.13502e-35	1	thbs1b
1.82137e-39	0.488641	0.985	0.928	4.31465e-35	1	si:ch73-1a9.3
4.05434e-39	0.960472	0.322	0.121	9.60433e-35	1	cxadr
4.36956e-39	0.881465	0.513	0.26	1.03511e-34	1	rarga
2.78101e-38	0.741522	0.587	0.312	6.58794e-34	1	fermt2
2.93953e-38	0.832087	0.333	0.122	6.96345e-34	1	fgfr4
4.35769e-38	0.85615	0.346	0.134	1.03229e-33	1	flrt3
3.10187e-37	0.851299	0.451	0.197	7.34802e-33	1	tnn
1.32475e-36	0.864526	0.252	0.076	3.13819e-32	1	foxf2a
2.10597e-36	0.678478	0.727	0.512	4.98883e-32	1	atrx
6.73163e-36	0.697537	0.319	0.116	1.59466e-31	1	pde3a
2.91651e-35	0.839192	0.324	0.122	6.90892e-31	1	mir214a
1.19505e-34	0.795352	0.443	0.21	2.83096e-30	1	mrc2
1.52437e-34	0.808036	0.377	0.162	3.61108e-30	1	rgmd
5.61103e-34	0.352377	0.873	0.521	1.3292e-29	1	col1a2
7.57609e-34	0.735303	0.631	0.392	1.7947e-29	1	zbtb16a
1.16286e-33	0.905001	0.288	0.107	2.75471e-29	1	loxl2b
1.23136e-33	0.577841	0.925	0.814	2.91697e-29	1	khdrbs1a
1.96181e-33	0.635886	0.799	0.593	4.64734e-29	1	asph
2.68505e-33	0.752392	0.46	0.222	6.36061e-29	1	nid1b
2.05109e-32	0.70965	0.662	0.41	4.85883e-28	1	mfap2
8.4919e-32	0.684454	0.72	0.449	2.01165e-27	1	serpinh1b
1.59113e-31	0.47876	0.974	0.898	3.76923e-27	1	mt-co1
5.83983e-31	0.73292	0.309	0.124	1.3834e-26	1	kirrel1a
8.87479e-31	0.597063	0.926	0.817	2.10235e-26	1	h3f3a
1.17174e-30	0.52982	0.871	0.688	2.77573e-26	1	hmgn7
1.49641e-30	0.695286	0.328	0.137	3.54485e-26	1	myo10
2.75608e-30	0.737914	0.473	0.256	6.52889e-26	1	fat1a
1.28727e-29	0.745567	0.575	0.37	3.04941e-25	1	rrbp1a
2.26759e-29	0.710975	0.261	0.095	5.37169e-25	1	epha4b
2.56349e-29	0.482808	0.943	0.825	6.07266e-25	1	ptmab
5.57434e-28	0.798289	0.29	0.118	1.32051e-23	1	CR381618.1
1.17805e-27	0.769298	0.393	0.201	2.79067e-23	1	mcm3
1.28452e-27	0.483576	0.947	0.845	3.0429e-23	1	hmgn2
7.56323e-27	0.571104	0.743	0.568	1.79165e-22	1	nap1l1
1.04299e-26	0.674073	0.714	0.517	2.47074e-22	1	CT027638.1
1.09127e-26	0.656655	0.396	0.198	2.58512e-22	1	BNC1
1.09444e-26	0.294189	0.557	0.3	2.59262e-22	1	twist1a
1.13522e-26	0.867988	0.28	0.116	2.68923e-22	1	ca6
1.46888e-26	0.614883	0.304	0.129	3.47962e-22	1	gulp1a
4.54465e-26	0.555768	0.904	0.782	1.07658e-21	1	mt-nd1
5.77962e-26	0.672109	0.278	0.116	1.36913e-21	1	adgrl2a
7.10972e-26	0.629463	0.278	0.113	1.68422e-21	1	raraa
1.07161e-25	0.490002	0.727	0.498	2.53853e-21	1	fstl1b
1.30342e-25	0.66096	0.271	0.11	3.08768e-21	1	lrp1aa
1.41604e-25	0.870105	0.549	0.372	3.35445e-21	1	p4hb
4.03268e-25	0.520894	0.352	0.167	9.55303e-21	1	fscn1a
5.09084e-25	0.567898	0.83	0.681	1.20597e-20	1	mt-nd2
6.8918e-25	0.638335	0.331	0.152	1.6326e-20	1	LOC110438108
9.27422e-25	0.738468	0.458	0.271	2.19697e-20	1	elavl1a
1.00233e-24	0.696505	0.358	0.179	2.37443e-20	1	hells
1.21204e-24	0.62764	0.444	0.256	2.87119e-20	1	ptbp1b
1.24176e-24	0.554077	0.64	0.431	2.9416e-20	1	pfn2l
1.37048e-24	0.786638	0.358	0.166	3.24652e-20	1	fmoda
1.60812e-24	0.64844	0.273	0.116	3.80948e-20	1	slc12a2
2.6514e-24	0.349936	0.973	0.934	6.2809e-20	1	hmga1a
3.92122e-24	0.598565	0.274	0.117	9.28898e-20	1	abl1
3.93985e-24	0.549004	0.484	0.278	9.33312e-20	1	cx43.4
6.62831e-24	0.743344	0.307	0.142	1.57018e-19	1	ccdc80l2
8.6737e-24	0.675373	0.321	0.156	2.05471e-19	1	gpc4
1.18453e-23	0.524411	0.635	0.433	2.80602e-19	1	rbbp4
2.75263e-23	0.56784	0.381	0.196	6.52071e-19	1	si:ch211-133n4.4
3.00604e-23	0.736497	0.48	0.293	7.121e-19	1	fzd7a
3.34607e-23	0.64332	0.539	0.361	7.92652e-19	1	khdrbs1b
1.06709e-22	0.820626	0.388	0.205	2.52784e-18	1	col4a5
3.07863e-22	0.898303	0.264	0.116	7.29297e-18	1	zic3
3.58588e-22	0.655825	0.25	0.106	8.4946e-18	1	mmp16a
4.58526e-22	0.672078	0.401	0.227	1.0862e-17	1	mcm5
5.83999e-22	0.622237	0.612	0.434	1.38344e-17	1	chaf1a
5.9176e-22	0.656014	0.278	0.124	1.40182e-17	1	loxl2a
6.1875e-22	0.48977	0.281	0.126	1.46576e-17	1	bhmt
6.64973e-22	0.469258	0.854	0.735	1.57525e-17	1	anp32a
9.48263e-22	0.598303	0.636	0.446	2.24634e-17	1	ephb3
1.04075e-21	0.53305	0.535	0.35	2.46544e-17	1	nucks1b
2.36627e-21	0.54717	0.695	0.553	5.60545e-17	1	h2afy2
2.44144e-21	0.56176	0.614	0.452	5.78352e-17	1	chd4a
4.0912e-21	0.437656	0.772	0.626	9.69165e-17	1	hnrnpabb
1.24308e-20	0.428916	0.835	0.747	2.94474e-16	1	hnrnpa0b
1.34905e-20	0.661991	0.593	0.441	3.19576e-16	1	baz1b
1.75381e-20	0.498641	0.273	0.119	4.1546e-16	1	jcada
2.45311e-20	0.563881	0.358	0.192	5.81117e-16	1	sh3pxd2b
2.51027e-20	0.535249	0.307	0.15	5.94658e-16	1	nrp2a
2.56634e-20	0.445573	0.767	0.644	6.0794e-16	1	si:ch211-288g17.3
2.83108e-20	0.38341	0.808	0.649	6.70655e-16	1	seta
3.06288e-20	0.580536	0.811	0.688	7.25565e-16	1	si:ch73-281n10.2
3.96496e-20	0.494837	0.549	0.37	9.39258e-16	1	hnrnpm
4.03691e-20	0.549824	0.273	0.127	9.56304e-16	1	CU138547.1
5.69996e-20	0.696147	0.269	0.126	1.35026e-15	1	ackr3b
6.71642e-20	0.564544	0.379	0.211	1.59105e-15	1	ccnd2a
8.49292e-20	0.317789	0.72	0.506	2.01189e-15	1	sparc
1.07856e-19	0.385359	0.974	0.896	2.555e-15	1	CR383676.1
1.10513e-19	0.674989	0.274	0.132	2.61795e-15	1	stox1
1.21299e-19	0.583457	0.448	0.27	2.87345e-15	1	tuba1b
1.32437e-19	0.587765	0.535	0.363	3.1373e-15	1	dkc1
3.58848e-19	0.593739	0.482	0.323	8.50076e-15	1	ssrp1a
3.69221e-19	0.579237	0.568	0.406	8.74649e-15	1	cbx1a
4.04374e-19	0.637087	0.527	0.353	9.57922e-15	1	mcm7
4.27611e-19	0.602651	0.401	0.24	1.01297e-14	1	tfap4
8.5057e-19	0.380237	0.976	0.924	2.01492e-14	1	mt-atp6
8.78709e-19	0.464269	0.525	0.353	2.08157e-14	1	fbl
9.58828e-19	0.467422	0.623	0.463	2.27137e-14	1	hnrnpub
1.07481e-18	0.421359	0.889	0.767	2.54613e-14	1	mt-nd4
1.1625e-18	0.564514	0.587	0.439	2.75384e-14	1	eif4g1a
1.29694e-18	0.443671	0.719	0.553	3.07233e-14	1	chd4b
1.44986e-18	0.348003	0.99	0.95	3.43457e-14	1	NC-002333.17
1.49002e-18	0.492019	0.612	0.454	3.52972e-14	1	top1l
1.91055e-18	0.560793	0.504	0.331	4.5259e-14	1	lin28a
1.91108e-18	0.597493	0.395	0.229	4.52717e-14	1	lrp1ab
2.61957e-18	0.563107	0.386	0.226	6.2055e-14	1	mcm6
2.70297e-18	0.337928	0.911	0.773	6.40306e-14	1	hmgb2b
2.89311e-18	0.4311	0.588	0.388	6.8535e-14	1	agrn
3.20063e-18	0.534348	0.609	0.466	7.58196e-14	1	taf15
3.66347e-18	0.681209	0.274	0.139	8.6784e-14	1	slc6a9
3.82002e-18	0.572463	0.429	0.266	9.04923e-14	1	mcm2
4.36856e-18	0.582017	0.388	0.217	1.03487e-13	1	prrx1a
5.77556e-18	0.526393	0.419	0.249	1.36817e-13	1	tcf12
6.62227e-18	0.500019	0.336	0.18	1.56875e-13	1	SCARF2
7.2874e-18	0.39614	0.832	0.703	1.72631e-13	1	tubb2b
8.17154e-18	0.487192	0.626	0.477	1.93576e-13	1	ilf3b
8.72541e-18	0.44323	0.691	0.562	2.06696e-13	1	hnrnpa1a
8.9491e-18	0.564037	0.286	0.146	2.11995e-13	1	mbnl2
9.25534e-18	0.556841	0.36	0.203	2.1925e-13	1	col16a1
9.76716e-18	0.627434	0.405	0.254	2.31374e-13	1	smarca5
1.00537e-17	0.251867	0.997	0.994	2.38163e-13	1	NC-002333.4
1.07341e-17	0.468988	0.681	0.541	2.54281e-13	1	cbx5
1.43216e-17	0.466471	0.647	0.49	3.39263e-13	1	pbx4
1.81756e-17	0.528861	0.364	0.208	4.30563e-13	1	zc3h7bb
2.08427e-17	0.432935	0.7	0.565	4.93744e-13	1	hmgb1a
2.32218e-17	0.641384	0.259	0.128	5.50102e-13	1	lemd3
2.78084e-17	0.426509	0.401	0.23	6.58752e-13	1	plpp3
4.16296e-17	0.286179	0.973	0.865	9.86163e-13	1	si:ch211-222l21.1
5.06932e-17	0.398467	0.823	0.743	1.20087e-12	1	igf2bp1
5.17502e-17	0.494777	0.319	0.171	1.22591e-12	1	FO082781.1
7.56965e-17	0.480909	0.719	0.591	1.79317e-12	1	acin1a
7.95326e-17	0.44522	0.302	0.154	1.88405e-12	1	arhgap31
8.87984e-17	0.474512	0.506	0.329	2.10355e-12	1	si:dkey-56m19.5
1.03907e-16	0.445655	0.523	0.35	2.46145e-12	1	ptprga
1.07142e-16	0.544945	0.472	0.32	2.53809e-12	1	smarcc1a
1.79828e-16	0.473363	0.269	0.134	4.25995e-12	1	nr2f2
1.90269e-16	0.520084	0.37	0.223	4.50728e-12	1	chd6
2.04239e-16	0.421229	0.611	0.436	4.83822e-12	1	marcksb
2.10603e-16	0.670576	0.3	0.168	4.98898e-12	1	bach2b
2.75164e-16	0.496128	0.29	0.152	6.51835e-12	1	fgfr1a
2.86732e-16	0.382864	0.657	0.498	6.7924e-12	1	chd7
3.55384e-16	0.510799	0.348	0.202	8.41869e-12	1	lamb1a
3.66746e-16	0.580297	0.271	0.142	8.68784e-12	1	rcn3
5.9937e-16	0.538284	0.503	0.345	1.41985e-11	1	fam168a
7.7382e-16	0.524715	0.439	0.296	1.8331e-11	1	ctbp1
8.25782e-16	0.443031	0.269	0.137	1.95619e-11	1	itgb1a
8.40119e-16	0.478851	0.537	0.4	1.99016e-11	1	ewsr1a
9.06697e-16	0.295707	0.985	0.943	2.14787e-11	1	mt-cyb
9.5321e-16	0.547296	0.441	0.294	2.25806e-11	1	yap1
1.36445e-15	0.583626	0.448	0.311	3.23225e-11	1	ddx3xb
1.43881e-15	0.511442	0.479	0.321	3.4084e-11	1	nasp
2.21807e-15	0.423472	0.34	0.197	5.25439e-11	1	cd99l2
2.45769e-15	0.526926	0.424	0.283	5.82202e-11	1	p3h1
2.56056e-15	0.287786	0.981	0.939	6.06572e-11	1	COX3
2.82056e-15	0.414188	0.34	0.196	6.68163e-11	1	efnb2a
3.02171e-15	0.573978	0.431	0.3	7.15813e-11	1	kdelr2a
3.19966e-15	0.386368	0.76	0.594	7.57967e-11	1	hmgb3a
3.20978e-15	0.551459	0.427	0.285	7.60365e-11	1	hcfc1a
3.32786e-15	0.419413	0.511	0.359	7.88336e-11	1	hnrnpa0a
3.75515e-15	0.338286	0.808	0.709	8.89558e-11	1	eif2s2
4.41953e-15	0.417131	0.714	0.612	1.04694e-10	1	ncl
5.5256e-15	0.655592	0.352	0.205	1.30896e-10	1	col4a6
8.58932e-15	0.467995	0.537	0.38	2.03473e-10	1	sdc2
1.11462e-14	0.454561	0.458	0.314	2.64043e-10	1	supt16h
1.17679e-14	0.743363	0.465	0.349	2.7877e-10	1	calm1a
1.21119e-14	0.270479	0.6	0.394	2.86919e-10	1	si:ch211-286o17.1
1.21511e-14	0.505424	0.604	0.482	2.87847e-10	1	ddx61
1.26473e-14	0.60132	0.317	0.182	2.99603e-10	1	fstl1a
1.59479e-14	0.464879	0.355	0.219	3.7779e-10	1	mapk6
1.59559e-14	0.289893	0.707	0.531	3.77979e-10	1	akap12b
2.1962e-14	0.555586	0.396	0.265	5.20257e-10	1	arid4a
2.37094e-14	0.51205	0.276	0.152	5.61653e-10	1	BX284638.1
2.78662e-14	0.487487	0.551	0.426	6.60123e-10	1	nop58
3.31095e-14	0.476442	0.535	0.407	7.84331e-10	1	lmnb2
3.93564e-14	0.548477	0.333	0.203	9.32315e-10	1	pum1
4.27543e-14	0.351517	0.513	0.361	1.01281e-09	1	XLOC-043834
6.30832e-14	0.484251	0.439	0.301	1.49438e-09	1	khsrp
6.60444e-14	0.472349	0.3	0.171	1.56453e-09	1	bahcc1b
7.31069e-14	0.318944	0.719	0.591	1.73183e-09	1	ctnnb1
8.6416e-14	1.24863	0.283	0.167	2.04711e-09	1	angptl7
9.99776e-14	0.494436	0.326	0.196	2.36837e-09	1	celf2
1.14865e-13	0.530257	0.322	0.199	2.72103e-09	1	tmpob
1.23882e-13	0.457911	0.413	0.265	2.93465e-09	1	lig1
1.41133e-13	0.51411	0.424	0.289	3.34331e-09	1	lmnb1
1.73374e-13	0.519479	0.312	0.187	4.10705e-09	1	kat6a
1.96006e-13	0.467555	0.439	0.297	4.64317e-09	1	zfhx3
2.16429e-13	0.40653	0.432	0.289	5.12698e-09	1	top2b
3.14328e-13	0.395805	0.494	0.353	7.44611e-09	1	apex1
3.62118e-13	0.532353	0.321	0.202	8.57822e-09	1	srsf6a
4.15142e-13	0.312897	0.708	0.59	9.83431e-09	1	setb
4.55396e-13	0.476438	0.302	0.181	1.07879e-08	1	bms1
4.90907e-13	0.405839	0.25	0.134	1.16291e-08	1	si:ch73-86n18.1
6.23048e-13	0.451145	0.362	0.233	1.47594e-08	1	znf1035
8.8822e-13	0.517687	0.271	0.156	2.1041e-08	1	plxnb2a
9.15789e-13	0.453461	0.268	0.153	2.16941e-08	1	rbms2b
9.35208e-13	0.383152	0.28	0.156	2.21541e-08	1	aebp1
9.64137e-13	0.580698	0.29	0.174	2.28394e-08	1	dnmt1
9.85852e-13	0.477073	0.336	0.214	2.33538e-08	1	rbb4l
1.19781e-12	0.434698	0.283	0.163	2.83748e-08	1	COLGALT1 (1 of many)
1.20359e-12	0.36631	0.36	0.223	2.85118e-08	1	tubb5
1.41695e-12	0.458966	0.346	0.219	3.35662e-08	1	ptk7a
1.42349e-12	0.363333	0.412	0.27	3.3721e-08	1	cd82a
2.73738e-12	0.406825	0.431	0.305	6.48458e-08	1	matr3l1.1
3.88481e-12	0.454523	0.383	0.255	9.20272e-08	1	hcfc1b
4.97691e-12	0.436586	0.485	0.374	1.17898e-07	1	rbm4.3
5.0478e-12	0.452375	0.396	0.272	1.19577e-07	1	rrbp1b
5.06752e-12	0.464883	0.453	0.325	1.20044e-07	1	nipblb
5.91645e-12	0.44155	0.3	0.184	1.40155e-07	1	slc16a1b
6.22507e-12	0.453111	0.389	0.266	1.47466e-07	1	rbfox2
8.09135e-12	0.3253	0.283	0.161	1.91676e-07	1	mmp14b
9.34958e-12	0.307145	0.636	0.484	2.21482e-07	1	pcna
1.6296e-11	0.431927	0.527	0.414	3.86035e-07	1	dido1
1.88853e-11	0.459346	0.268	0.156	4.47373e-07	1	sox6
1.97855e-11	0.433016	0.395	0.276	4.68698e-07	1	ctcf
2.59076e-11	0.442469	0.554	0.449	6.13726e-07	1	alyref
2.73365e-11	0.309603	0.763	0.707	6.47574e-07	1	eif5a2
2.83834e-11	0.455425	0.346	0.228	6.72375e-07	1	dlc1
3.27842e-11	0.428825	0.379	0.253	7.76624e-07	1	fkbp7
3.86857e-11	0.310332	0.619	0.511	9.16425e-07	1	hdac1
4.49018e-11	0.415893	0.607	0.501	1.06368e-06	1	mt-nd5
7.54004e-11	0.456978	0.374	0.264	1.78616e-06	1	ppp1caa
8.25804e-11	0.435965	0.506	0.405	1.95625e-06	1	srsf2a
8.68522e-11	0.397287	0.281	0.175	2.05744e-06	1	znf346
1.08771e-10	0.3482	0.381	0.255	2.57669e-06	1	soga1
1.26023e-10	0.403284	0.624	0.536	2.98537e-06	1	fth1a
1.27306e-10	0.357349	0.273	0.165	3.01575e-06	1	arid1aa
1.38729e-10	0.354126	0.274	0.166	3.28635e-06	1	si:dkey-151g10.3
1.40223e-10	0.384412	0.329	0.222	3.32173e-06	1	prmt1
1.48031e-10	0.393489	0.569	0.474	3.50672e-06	1	pabpn1
1.48246e-10	0.38467	0.587	0.489	3.5118e-06	1	smarca4a
1.58919e-10	0.273643	0.698	0.588	3.76463e-06	1	cbx3a
1.60998e-10	0.472655	0.352	0.237	3.81389e-06	1	smo
1.62342e-10	0.355275	0.292	0.182	3.84572e-06	1	kmt2a
1.69503e-10	0.397544	0.523	0.408	4.01536e-06	1	calr3b
2.45419e-10	0.317949	0.401	0.273	5.81374e-06	1	ptprsa
2.59426e-10	0.396554	0.617	0.523	6.14554e-06	1	pdia3
2.61962e-10	0.416594	0.278	0.173	6.20561e-06	1	sec23a
2.78429e-10	0.476086	0.467	0.363	6.59571e-06	1	si:ch211-51e12.7
2.81664e-10	0.436265	0.4	0.294	6.67233e-06	1	pnisr
2.91382e-10	0.303663	0.405	0.274	6.90255e-06	1	kdm6bb
3.02141e-10	0.526175	0.341	0.236	7.15741e-06	1	surf4l
3.4352e-10	0.405983	0.345	0.235	8.13764e-06	1	pik3r2
3.94637e-10	0.382273	0.64	0.568	9.34857e-06	1	ywhaqb
3.99913e-10	0.416613	0.403	0.297	9.47355e-06	1	stag2b
4.15944e-10	0.333814	0.58	0.476	9.85329e-06	1	ddx5
4.7351e-10	0.373209	0.516	0.412	1.1217e-05	1	srrm1
4.86707e-10	0.462546	0.274	0.174	1.15296e-05	1	brms1la
5.03169e-10	0.407777	0.254	0.153	1.19196e-05	1	pds5b
5.06322e-10	0.354715	0.475	0.363	1.19943e-05	1	nono
6.00229e-10	0.394777	0.274	0.169	1.42188e-05	1	pou2f1b
6.67666e-10	0.420726	0.383	0.279	1.58163e-05	1	prpf40a
7.24501e-10	0.395118	0.328	0.218	1.71627e-05	1	apbb2b
7.37196e-10	0.359332	0.352	0.236	1.74634e-05	1	rerea
7.38214e-10	0.365017	0.269	0.163	1.74876e-05	1	ramp2
7.62861e-10	0.3655	0.41	0.304	1.80714e-05	1	fubp1
8.11132e-10	0.327739	0.297	0.186	1.92149e-05	1	irf2bpl
8.66195e-10	0.448199	0.408	0.305	2.05193e-05	1	arhgap5
8.69205e-10	0.307486	0.316	0.21	2.05906e-05	1	ash1l
8.97674e-10	0.309103	0.307	0.198	2.1265e-05	1	si:dkey-6n21.12
9.4452e-10	0.394794	0.293	0.186	2.23747e-05	1	lhfpl2a
1.14381e-09	0.44258	0.455	0.358	2.70956e-05	1	hnrnph1l
1.1493e-09	0.378797	0.269	0.165	2.72258e-05	1	pola1
1.16834e-09	0.339733	0.556	0.453	2.76767e-05	1	ewsr1b
1.28603e-09	0.410554	0.47	0.357	3.04647e-05	1	CABZ01080702.1
1.37222e-09	0.410477	0.268	0.17	3.25066e-05	1	prrc2a
1.46682e-09	0.414302	0.331	0.23	3.47476e-05	1	si:ch211-212k18.4
1.52859e-09	0.371186	0.434	0.323	3.62108e-05	1	tcf3b
1.64096e-09	0.281488	0.626	0.528	3.88728e-05	1	hp1bp3
1.81933e-09	0.330823	0.487	0.373	4.30981e-05	1	kdm6ba
1.84088e-09	0.406613	0.412	0.309	4.36085e-05	1	prrc2c
1.85852e-09	0.331531	0.376	0.272	4.40265e-05	1	ipo7
2.09161e-09	0.404942	0.252	0.156	4.95481e-05	1	spina
2.10528e-09	0.371269	0.429	0.308	4.98719e-05	1	wls
2.29724e-09	0.401574	0.285	0.185	5.44194e-05	1	slc38a10
2.32289e-09	0.337543	0.588	0.487	5.50269e-05	1	smc1al
2.53319e-09	0.369354	0.52	0.427	6.00088e-05	1	nop56
2.93549e-09	0.398608	0.331	0.231	6.95389e-05	1	api5
4.1807e-09	0.324288	0.254	0.156	9.90365e-05	1	LOC110438079
4.19216e-09	0.504138	0.314	0.218	9.93081e-05	1	plod3
4.20778e-09	0.418643	0.425	0.325	9.9678e-05	1	thoc2
4.39125e-09	0.470883	0.389	0.29	0.000104024	1	sinhcafl
4.52209e-09	0.371791	0.484	0.383	0.000107124	1	banf1
4.61785e-09	0.381744	0.412	0.31	0.000109392	1	znf865
4.64929e-09	0.34884	0.298	0.192	0.000110137	1	lpar1
4.8917e-09	0.308195	0.593	0.494	0.000115879	1	eif3s10
4.90565e-09	0.34138	0.381	0.273	0.00011621	1	ep300b
5.28815e-09	0.397986	0.362	0.259	0.000125271	1	rcc2
6.23453e-09	0.331183	0.307	0.203	0.00014769	1	clic4
6.67196e-09	0.353727	0.437	0.342	0.000158052	1	cpsf6
6.98228e-09	0.336645	0.254	0.162	0.000165403	1	nolc1
7.27928e-09	0.38209	0.346	0.246	0.000172439	1	smc3
7.69062e-09	0.285444	0.319	0.215	0.000182183	1	srcap
8.34993e-09	0.36183	0.388	0.28	0.000197801	1	nucb2a
8.78639e-09	0.325262	0.417	0.322	0.000208141	1	myef2
8.82981e-09	0.27674	0.554	0.417	0.000209169	1	hmgb1b
9.62635e-09	0.406244	0.269	0.179	0.000228039	1	pes
1.1109e-08	0.368644	0.336	0.233	0.000263161	1	ncapd2
1.11295e-08	0.323629	0.59	0.501	0.000263646	1	flot2a
1.15383e-08	0.379852	0.47	0.369	0.000273332	1	igf2bp3
1.28473e-08	0.38604	0.334	0.23	0.000304339	1	uhrf1
1.30185e-08	0.28776	0.25	0.153	0.000308394	1	ece2b
1.4717e-08	0.496152	0.268	0.174	0.000348632	1	kif11
1.49735e-08	0.396275	0.362	0.265	0.000354707	1	arglu1a
1.72376e-08	0.324269	0.288	0.193	0.000408341	1	neo1a
1.9591e-08	0.350473	0.398	0.298	0.000464092	1	sfpq
2.42833e-08	0.341603	0.278	0.185	0.000575248	1	znf292a
2.43313e-08	0.28682	0.679	0.584	0.000576385	1	tma7
2.77338e-08	0.553354	0.268	0.181	0.000656987	1	si:dkey-23i12.5
2.85989e-08	0.384861	0.304	0.213	0.000677479	1	ywhae2
2.90898e-08	0.377191	0.364	0.273	0.000689109	1	tnrc6a
3.05984e-08	0.338513	0.455	0.352	0.000724845	1	kdm1a
3.11325e-08	0.302296	0.264	0.169	0.000737497	1	ctgfa
3.13455e-08	0.38085	0.256	0.169	0.000742543	1	esf1
3.34299e-08	0.389537	0.295	0.206	0.00079192	1	mrpl57
3.38607e-08	0.418725	0.36	0.267	0.000802127	1	cnot6a
3.5233e-08	0.349054	0.449	0.357	0.000834636	1	zc3h13
3.71119e-08	0.436856	0.46	0.378	0.000879143	1	rad21a
4.03027e-08	0.369746	0.535	0.462	0.00095473	1	etf1b
4.56553e-08	0.278035	0.628	0.563	0.00108153	1	csde1
5.97752e-08	0.300914	0.257	0.167	0.00141601	1	tle2a
6.00849e-08	0.481013	0.336	0.254	0.00142335	1	tardbpl
6.03077e-08	0.264535	0.609	0.508	0.00142863	1	anp32b
6.68996e-08	0.39224	0.443	0.348	0.00158478	1	kmt2bb
7.12547e-08	0.309896	0.381	0.281	0.00168795	1	hnrnpua
7.83263e-08	0.354674	0.3	0.213	0.00185547	1	crtap
7.8568e-08	0.347951	0.319	0.232	0.0018612	1	prpf8
8.17589e-08	0.303614	0.302	0.21	0.00193679	1	carm1
8.81261e-08	0.331438	0.41	0.318	0.00208762	1	rbbp6
1.05521e-07	0.343499	0.448	0.358	0.00249969	1	brd3a
1.17702e-07	0.332832	0.446	0.342	0.00278825	1	mt-nd3
1.20038e-07	0.351605	0.271	0.183	0.00284357	1	cdca7b
1.36093e-07	0.290621	0.702	0.64	0.00322392	1	h3f3c
1.4455e-07	0.455822	0.367	0.267	0.00342424	1	top2a
1.49912e-07	0.348297	0.436	0.349	0.00355125	1	srsf11
1.57731e-07	0.268064	0.329	0.228	0.00373649	1	zfhx4
1.59668e-07	0.314574	0.338	0.243	0.00378238	1	bcl7a
1.67679e-07	0.342171	0.3	0.213	0.00397214	1	sae1
1.82956e-07	0.289058	0.547	0.472	0.00433404	1	sdc4
1.8482e-07	0.333645	0.254	0.168	0.00437819	1	zc4h2
1.94779e-07	0.333241	0.425	0.34	0.00461412	1	sf1
2.05986e-07	0.388374	0.252	0.168	0.0048796	1	mt-atp8
2.1958e-07	0.25458	0.782	0.742	0.00520162	1	pnrc2
2.21302e-07	0.351559	0.334	0.25	0.00524242	1	srsf4
2.2757e-07	0.456607	0.465	0.396	0.00539092	1	ammecr1
2.3334e-07	0.334567	0.451	0.355	0.00552759	1	XLOC-042222
2.50709e-07	0.36951	0.29	0.205	0.00593904	1	hnrnpl
2.52637e-07	0.328249	0.451	0.369	0.00598472	1	rsf1b.1
2.6968e-07	0.312904	0.257	0.174	0.00638844	1	caprin1a
2.90604e-07	0.387664	0.254	0.171	0.00688412	1	fkbp10b
3.43756e-07	0.434875	0.266	0.189	0.00814324	1	si:ch211-198a12.6
3.47369e-07	0.335071	0.261	0.172	0.00822882	1	itga9
3.52237e-07	0.389686	0.338	0.249	0.00834414	1	hirip3
3.59794e-07	0.308784	0.413	0.317	0.00852317	1	macf1a
4.16833e-07	0.378427	0.309	0.227	0.00987437	1	snrpa
4.44636e-07	0.345051	0.52	0.451	0.010533	1	snrnp70
4.89233e-07	0.325785	0.389	0.305	0.0115895	1	hdgfl2
4.99709e-07	0.347279	0.374	0.286	0.0118376	1	pa2g4a
5.70912e-07	0.311629	0.485	0.395	0.0135243	1	zfp36l1a
7.05767e-07	0.291859	0.322	0.239	0.0167189	1	u2af2a
7.56463e-07	0.343575	0.47	0.399	0.0179198	1	tardbp
7.67448e-07	0.393553	0.25	0.175	0.0181801	1	DDX17
8.0171e-07	0.280559	0.607	0.547	0.0189917	1	srsf5a
8.34637e-07	0.405405	0.4	0.321	0.0197717	1	sltm
9.15354e-07	0.338965	0.305	0.227	0.0216838	1	leo1
9.45228e-07	0.35487	0.376	0.3	0.0223915	1	snx12
1.01037e-06	0.28784	0.648	0.582	0.0239347	1	LOC110439627
1.18354e-06	0.335019	0.441	0.371	0.0280368	1	ilf2
1.20215e-06	0.324575	0.331	0.25	0.0284777	1	cct8
1.22972e-06	0.376977	0.341	0.265	0.0291308	1	zc3h18
1.30423e-06	0.380945	0.415	0.334	0.0308959	1	lbr
1.43416e-06	0.369986	0.324	0.227	0.0339739	1	nkx3-1
1.6606e-06	0.318399	0.286	0.209	0.0393379	1	usp7
1.70299e-06	0.261829	0.41	0.323	0.0403422	1	brd3b
1.72129e-06	0.254707	0.376	0.283	0.0407757	1	tgif1
1.81077e-06	0.31061	0.455	0.374	0.0428954	1	si:dkey-250d21.1
1.92261e-06	0.325219	0.297	0.213	0.0455448	1	smad2
2.05914e-06	0.32775	0.484	0.424	0.0487789	1	bzw1a
2.50168e-06	0.453135	0.295	0.221	0.0592622	1	CABZ01005379.1
2.55829e-06	0.255294	0.273	0.192	0.0606032	1	si:ch211-166g5.4
3.09211e-06	0.302483	0.29	0.215	0.0732489	1	fip1l1b
3.33479e-06	0.267392	0.628	0.554	0.0789978	1	snrpd1
3.38027e-06	0.260375	0.3	0.221	0.0800753	1	ankhd1
3.81539e-06	0.322323	0.309	0.233	0.0903829	1	arglu1b
5.26531e-06	0.276219	0.559	0.503	0.12473	1	cdv3
5.98056e-06	0.259667	0.28	0.202	0.141673	1	si:ch73-308l14.2
6.75691e-06	0.358513	0.271	0.201	0.160064	1	dicer1
6.76554e-06	0.288686	0.506	0.439	0.160269	1	eif3c
9.32006e-06	0.351218	0.314	0.245	0.220783	1	map2k6
9.61449e-06	0.331128	0.268	0.2	0.227758	1	ppp4r3b
1.16396e-05	0.301228	0.369	0.297	0.27573	1	huwe1
1.2216e-05	0.271118	0.482	0.419	0.289385	1	serbp1b
1.22482e-05	0.296771	0.276	0.204	0.290148	1	tmpoa
1.33153e-05	0.269417	0.317	0.239	0.315427	1	kmt2cb
1.3397e-05	0.270605	0.35	0.28	0.317361	1	sf3b1
1.39612e-05	0.335752	0.341	0.272	0.330728	1	hnrnpk
1.5588e-05	0.346637	0.419	0.365	0.369264	1	srsf1a
1.82533e-05	0.266775	0.424	0.36	0.432403	1	si:dkey-67c22.2
2.40475e-05	0.279404	0.278	0.207	0.569661	1	zswim5
2.4258e-05	0.315492	0.317	0.247	0.574648	1	pcf11
2.67458e-05	0.349637	0.278	0.214	0.633581	1	cstf2
3.01487e-05	0.301129	0.35	0.273	0.714193	1	LOC100330864
3.39674e-05	0.289925	0.257	0.192	0.804654	1	atxn2l
3.52494e-05	0.367342	0.463	0.408	0.835023	1	vcp
3.7498e-05	0.34933	0.369	0.308	0.888291	1	rbm39a
3.99096e-05	0.331829	0.473	0.419	0.945418	1	eif5b
4.01068e-05	0.319524	0.329	0.264	0.950089	1	hnrnpl2
4.34779e-05	0.338	0.386	0.322	1	1	ppig
4.35181e-05	0.275394	0.309	0.243	1	1	snrnp200
4.81981e-05	0.362573	0.305	0.245	1	1	zgc:56304
5.56269e-05	0.316458	0.28	0.218	1	1	cnot1
5.83883e-05	0.279307	0.29	0.22	1	1	ckap5
5.86469e-05	0.260063	0.276	0.212	1	1	tcea1
6.39937e-05	0.25297	0.278	0.2	1	1	tmem119b
6.65567e-05	0.337248	0.372	0.318	1	1	sar1b
9.12936e-05	0.258715	0.262	0.193	1	1	ahi1
0.000101472	0.340943	0.257	0.199	1	1	tnrc6c1
0.000102865	0.295645	0.316	0.259	1	1	tars
0.000104018	0.270034	0.624	0.553	1	1	tuba8l
0.00011777	0.270717	0.283	0.223	1	1	bxdc2
0.000149552	0.27496	0.271	0.214	1	1	mapre1b
0.000156997	0.288923	0.379	0.329	1	1	supt6h
0.000190294	0.324878	0.274	0.22	1	1	ythdc1
0.000232401	0.289633	0.288	0.228	1	1	ptenb
0.000235186	0.282802	0.328	0.271	1	1	znf609b
0.000242639	0.256046	0.256	0.199	1	1	zc3h11a
0.000268977	0.293392	0.278	0.222	1	1	brd9
0.000323375	0.306165	0.257	0.201	1	1	crebzf
0.000400502	0.338704	0.288	0.237	1	1	chtopa
0.000431602	0.299287	0.273	0.22	1	1	rrp1
0.000441514	0.31878	0.283	0.231	1	1	u2surp
0.000481499	0.287797	0.285	0.236	1	1	ubqln4
0.000506667	0.290411	0.292	0.235	1	1	smc2
0.00052901	0.254698	0.262	0.207	1	1	chd1
0.00054307	0.254006	0.298	0.246	1	1	srrt
0.000684749	0.26278	0.304	0.255	1	1	srsf7a
0.000792325	0.268867	0.257	0.209	1	1	tia1l
0.000928803	0.33115	0.271	0.224	1	1	csnk1g2b
0.00134765	0.294443	0.317	0.279	1	1	rbmx
0.00137507	0.261078	0.408	0.374	1	1	atf4a
0.00177124	0.309111	0.273	0.228	1	1	zranb2
0.00186945	0.303344	0.362	0.328	1	1	nop10
0.00188766	0.343082	0.37	0.332	1	1	si:ch211-196l7.4
0.0019941	0.321967	0.355	0.32	1	1	ddx39aa
0.00230516	0.288303	0.386	0.347	1	1	snd1
0.00245598	0.355501	0.353	0.314	1	1	LOC103910438
0.00397841	0.326628	0.352	0.322	1	1	thrap3b
0.00452959	0.263355	0.304	0.262	1	1	srgap3
0.00517812	0.299839	0.381	0.356	1	1	sec61a1
0.0067465	0.300951	0.271	0.225	1	1	dlgap5

## Sheet: 2
p_val	avg_log2FC	pct.1	pct.2	p_val_adj	cluster	gene
1.45648e-79	0.893189	0.973	0.935	3.45025e-75	2	hsp90ab1
4.48723e-75	0.925309	0.965	0.868	1.06298e-70	2	si:ch211-222l21.1
3.15887e-60	0.726552	0.969	0.935	7.48306e-56	2	hmga1a
9.03956e-57	0.649406	0.978	0.938	2.14138e-52	2	rpl13
3.21049e-52	0.721692	0.927	0.882	7.60533e-48	2	rps24
3.49794e-50	0.693095	0.954	0.886	8.28627e-46	2	rps8a
1.18449e-42	0.613832	0.945	0.922	2.80594e-38	2	rpl21
4.38564e-42	0.573043	0.98	0.951	1.03891e-37	2	rplp1
5.41433e-41	0.733702	0.929	0.861	1.2826e-36	2	rps7
7.80066e-41	0.689587	0.913	0.876	1.8479e-36	2	rps13
4.10191e-40	0.597853	0.967	0.921	9.71702e-36	2	rps20
1.48006e-39	0.682712	0.909	0.852	3.50611e-35	2	rps9
1.3375e-38	0.624895	0.871	0.896	3.16841e-34	2	serbp1a
2.84133e-38	0.712165	0.909	0.848	6.73082e-34	2	faua
2.89628e-38	0.780962	0.885	0.809	6.86099e-34	2	rpl17
3.66192e-38	0.709856	0.909	0.863	8.67471e-34	2	rpl24
1.7011e-36	0.702278	0.918	0.881	4.02973e-32	2	rps12
5.44734e-36	0.605611	0.94	0.905	1.29042e-31	2	rpl7a
1.64463e-35	0.525457	0.971	0.922	3.89596e-31	2	rps10
2.45663e-35	0.566555	0.936	0.883	5.8195e-31	2	rpl14
5.36564e-35	0.685486	0.893	0.837	1.27107e-30	2	ptmab
5.60368e-35	0.709511	0.887	0.846	1.32746e-30	2	rps3a
7.65175e-35	0.690222	0.865	0.827	1.81262e-30	2	naca
8.50237e-35	0.588115	0.931	0.901	2.01413e-30	2	rpl18a
9.09521e-35	0.834919	0.805	0.803	2.15456e-30	2	hnrnpaba
1.37436e-34	0.684671	0.894	0.834	3.25573e-30	2	rps15a
1.4471e-34	0.566923	0.953	0.901	3.42803e-30	2	rpl26
1.86676e-34	0.670863	0.887	0.837	4.42218e-30	2	rpl15
2.13307e-34	0.637258	0.929	0.892	5.05304e-30	2	rpl19
2.16702e-34	0.551027	0.96	0.907	5.13345e-30	2	rplp2l
2.86105e-34	0.585209	0.953	0.91	6.77754e-30	2	rps19
2.87624e-34	0.693248	0.902	0.868	6.81352e-30	2	rpl8
1.18553e-33	0.564746	0.944	0.893	2.80841e-29	2	rpl35a
1.37319e-33	0.607754	0.913	0.893	3.25295e-29	2	hmgb2a
3.68196e-33	0.570411	0.92	0.9	8.72219e-29	2	rpl28
5.08112e-33	0.604021	0.927	0.882	1.20367e-28	2	rps2
5.74189e-33	0.600136	0.923	0.888	1.3602e-28	2	rpl23
6.17138e-33	0.930523	0.721	0.689	1.46194e-28	2	ran
3.16149e-32	0.756736	0.811	0.803	7.48925e-28	2	eef1g
4.0848e-32	0.575531	0.925	0.901	9.67649e-28	2	rpl11
8.71618e-32	1.12708	0.679	0.62	2.06478e-27	2	ncl
9.6269e-32	0.926244	0.705	0.672	2.28052e-27	2	seta
2.17024e-31	0.662748	0.851	0.753	5.14108e-27	2	rpl27
2.74251e-31	0.685428	0.893	0.839	6.49674e-27	2	rps5
2.93102e-31	0.611115	0.889	0.848	6.94329e-27	2	rps26l
3.06585e-31	0.640301	0.86	0.831	7.2627e-27	2	rpl18
5.54821e-31	1.47007	0.552	0.411	1.31432e-26	2	npm1a
5.35304e-30	0.542594	0.918	0.91	1.26808e-25	2	zgc:114188
1.19856e-29	0.705402	0.84	0.789	2.83926e-25	2	hmgb2b
1.82654e-29	0.695999	0.791	0.799	4.32689e-25	2	hnrnpa0l
1.53084e-28	0.538101	0.902	0.884	3.62641e-24	2	rpl32
5.26559e-28	0.458107	0.96	0.934	1.24737e-23	2	rps27a
1.24072e-27	0.50356	0.934	0.884	2.93914e-23	2	rpl36a
2.54413e-27	0.745534	0.812	0.754	6.02679e-23	2	rps11
4.54673e-27	0.647227	0.825	0.802	1.07707e-22	2	rpl23a
6.0148e-27	0.539637	0.916	0.891	1.42485e-22	2	rps14
1.83828e-26	0.561985	0.942	0.916	4.35471e-22	2	rplp0
4.27022e-26	0.550421	0.9	0.867	1.01157e-21	2	rps23
7.49924e-26	0.571268	0.913	0.874	1.7765e-21	2	rpl10
1.64306e-25	0.516584	0.88	0.902	3.89225e-21	2	rpl13a
2.26431e-25	0.55867	0.909	0.901	5.36393e-21	2	cirbpa
2.91149e-25	0.476699	0.965	0.948	6.89703e-21	2	rpsa
3.06172e-25	0.578836	0.876	0.856	7.2529e-21	2	rpl12
3.96373e-25	0.46407	0.913	0.886	9.38969e-21	2	rps29
6.27028e-25	0.682918	0.807	0.734	1.48537e-20	2	rpl9
1.21513e-24	0.548266	0.84	0.77	2.87852e-20	2	cfl1
1.89069e-24	0.55602	0.856	0.827	4.47885e-20	2	rpl35
2.04685e-24	0.676207	0.836	0.82	4.84879e-20	2	rpl10a
3.47741e-24	0.535342	0.876	0.868	8.23764e-20	2	rps4x
5.44462e-24	0.472123	0.936	0.909	1.28978e-19	2	rpl39
5.70726e-24	0.564932	0.865	0.844	1.35199e-19	2	rps16
1.38668e-23	0.784642	0.716	0.717	3.2849e-19	2	eif5a2
1.79283e-23	0.966627	0.576	0.426	4.24703e-19	2	stmn1a
8.08141e-23	0.969952	0.63	0.607	1.91441e-18	2	setb
1.46949e-22	0.478531	0.869	0.906	3.48108e-18	2	ybx1
6.0728e-22	0.652047	0.754	0.764	1.43859e-17	2	hnrnpa0b
1.97907e-21	0.469287	0.923	0.89	4.68821e-17	2	rpl30
2.54742e-21	0.540674	0.829	0.834	6.03459e-17	2	khdrbs1a
2.71435e-21	0.507697	0.865	0.828	6.43003e-17	2	rps15
5.49295e-21	0.861029	0.672	0.647	1.30122e-16	2	hnrnpabb
4.40158e-20	0.495115	0.887	0.876	1.04269e-15	2	rps27.1
1.64467e-19	0.749706	0.705	0.69	3.89607e-15	2	eef1b2
1.80964e-19	0.745638	0.707	0.713	4.28686e-15	2	nme2b.1
2.92062e-19	0.538741	0.805	0.788	6.91867e-15	2	rpl27a
4.88871e-19	0.41481	0.905	0.872	1.15809e-14	2	rps25
7.21529e-19	0.654468	0.736	0.717	1.70923e-14	2	hmgn7
9.51218e-19	0.465573	0.865	0.891	2.25334e-14	2	cirbpb
1.37343e-18	0.367281	0.913	0.919	3.25352e-14	2	rpl31
1.69883e-18	0.564651	0.829	0.857	4.02436e-14	2	rpl3
7.91113e-18	0.509732	0.831	0.82	1.87407e-13	2	rps3
1.0781e-17	0.765276	0.654	0.614	2.5539e-13	2	rpl22l1
2.23564e-17	0.540353	0.789	0.767	5.29601e-13	2	rpl22
5.38879e-17	0.453323	0.898	0.885	1.27655e-12	2	uba52
7.68131e-17	0.355424	0.929	0.939	1.81962e-12	2	si:ch73-1a9.3
1.24013e-16	0.533448	0.78	0.803	2.93773e-12	2	rps6
1.24625e-16	0.639655	0.752	0.72	2.95224e-12	2	tubb2b
1.45014e-16	0.469622	0.843	0.882	3.43523e-12	2	h3f3d
1.48705e-16	0.432634	0.887	0.902	3.52267e-12	2	slc25a5
2.43042e-16	0.367994	0.923	0.899	5.75742e-12	2	rpl37
2.56249e-16	0.724852	0.756	0.749	6.07029e-12	2	rpl7
6.6644e-16	0.950868	0.566	0.499	1.57873e-11	2	pcna
1.38638e-15	0.833892	0.616	0.606	3.28421e-11	2	cbx3a
4.05466e-15	0.445712	0.894	0.907	9.60509e-11	2	eef2b
4.67968e-15	0.436703	0.874	0.916	1.10857e-10	2	hspa8
1.01975e-14	0.32481	0.918	0.888	2.41569e-10	2	rps28
1.8027e-14	0.581075	0.718	0.778	4.27043e-10	2	hmgn6
2.09616e-14	0.447615	0.849	0.852	4.9656e-10	2	rpl36
6.21114e-14	0.714274	0.632	0.629	1.47136e-09	2	snrpf
1.14467e-13	0.640212	0.652	0.661	2.7116e-09	2	rpl5a
1.48292e-13	0.397641	0.781	0.821	3.51289e-09	2	rpl34
3.60109e-13	0.354378	0.862	0.854	8.53061e-09	2	rps21
1.03587e-12	0.366111	0.834	0.837	2.45388e-08	2	h3f3a
1.91689e-12	0.857891	0.443	0.349	4.54092e-08	2	fabp3
1.91827e-12	0.693443	0.663	0.738	4.5442e-08	2	eif2s2
2.69222e-12	0.5669	0.729	0.789	6.37761e-08	2	rps18
5.775e-12	0.651908	0.652	0.668	1.36804e-07	2	si:ch211-288g17.3
1.57915e-11	0.386768	0.871	0.861	3.74084e-07	2	hmgn2
2.49998e-11	0.836785	0.515	0.456	5.9222e-07	2	marcksb
4.98586e-11	0.598049	0.63	0.621	1.1811e-06	2	hmgb3a
6.08764e-11	0.962353	0.474	0.428	1.4421e-06	2	ranbp1
1.08338e-10	0.41117	0.82	0.849	2.56641e-06	2	rpl6
2.35575e-10	0.964154	0.401	0.328	5.58054e-06	2	sumo3b
7.51269e-10	0.902232	0.441	0.372	1.77968e-05	2	fbl
2.4082e-09	0.410374	0.725	0.757	5.70478e-05	2	h2afvb
3.79904e-09	0.342882	0.86	0.887	8.99955e-05	2	rack1
3.84896e-09	0.74209	0.532	0.525	9.11781e-05	2	anp32b
1.1993e-08	0.67221	0.597	0.598	0.000284102	2	nap1l1
1.54769e-08	0.519379	0.659	0.714	0.000366633	2	zgc:56493
3.68237e-08	0.426652	0.712	0.758	0.000872317	2	rps17
1.51337e-07	0.811157	0.337	0.27	0.00358502	2	hspe1
1.76028e-07	0.302857	0.798	0.812	0.00416993	2	rps26
8.24881e-07	0.832895	0.415	0.37	0.0195406	2	apex1
9.02231e-07	0.699476	0.548	0.575	0.021373	2	hnrnpa1b
1.17313e-06	0.618628	0.255	0.183	0.0277903	2	mcm4
1.41512e-06	0.723583	0.393	0.34	0.0335227	2	nasp
1.67487e-06	0.808487	0.463	0.443	0.039676	2	abcf1
2.22052e-06	0.715202	0.485	0.465	0.0526019	2	rbbp4
9.68837e-06	0.637037	0.488	0.463	0.229508	2	pfn2l
1.0279e-05	0.426545	0.685	0.744	0.2435	2	rps27.2
1.03068e-05	0.679281	0.55	0.598	0.244158	2	atp5mc3b
3.17977e-05	0.386031	0.694	0.775	0.753257	2	rpl4
4.06993e-05	0.389909	0.745	0.859	0.964127	2	pabpc1a
4.38974e-05	0.71025	0.488	0.516	1	2	eif3k
4.51439e-05	0.726553	0.454	0.446	1	2	nop58
4.72247e-05	0.659132	0.297	0.237	1	2	tubb5
5.07528e-05	0.799936	0.441	0.443	1	2	nop56
5.79267e-05	0.46652	0.647	0.725	1	2	tuba8l4
6.73491e-05	0.279017	0.219	0.344	1	2	sap30l
9.52672e-05	0.293623	0.791	0.877	1	2	tpt1
9.79721e-05	0.751345	0.255	0.205	1	2	nop2
9.91926e-05	0.507141	0.583	0.663	1	2	sub1a
0.000126798	0.539402	0.461	0.437	1	2	hmgb1b
0.000133507	0.288346	0.171	0.273	1	2	selenow2a
0.000143717	0.668346	0.406	0.39	1	2	dkc1
0.000215162	0.741102	0.35	0.322	1	2	snu13b
0.000233062	0.54791	0.257	0.201	1	2	hells
0.000239779	0.729796	0.486	0.538	1	2	hdac1
0.000252633	0.488006	0.638	0.721	1	2	rpl5b
0.000311897	0.261309	0.284	0.42	1	2	bud31
0.000367924	0.753551	0.262	0.216	1	2	hnrnpul1
0.000375884	0.765035	0.355	0.339	1	2	prdx2
0.00047451	0.512375	0.519	0.576	1	2	snrpd1
0.000566259	0.268121	0.222	0.332	1	2	CU694197.1
0.000589809	0.653912	0.326	0.293	1	2	ppm1g
0.000686079	0.808862	0.268	0.232	1	2	si:ch211-217k17.7
0.00111732	0.61007	0.505	0.578	1	2	cbx5
0.00112827	0.7444	0.426	0.443	1	2	eif3ba
0.0011392	0.375975	0.659	0.755	1	2	nucks1a
0.00114617	0.614609	0.412	0.414	1	2	ube2ib
0.00146996	0.31474	0.179	0.262	1	2	fam76b
0.00154314	0.272527	0.175	0.258	1	2	psmb5
0.00182137	0.640157	0.466	0.51	1	2	snrpe
0.00185228	0.286681	0.215	0.31	1	2	jpt2
0.00196059	0.4891	0.401	0.38	1	2	mcm7
0.00201979	0.270656	0.33	0.465	1	2	eif5
0.00222544	0.688612	0.271	0.234	1	2	prmt1
0.00247496	0.578679	0.286	0.247	1	2	mcm6
0.0027768	0.644909	0.328	0.308	1	2	rwdd1
0.00307991	0.295988	0.204	0.289	1	2	gmfb
0.00347229	0.347455	0.661	0.719	1	2	si:ch73-281n10.2
0.00357368	0.553435	0.432	0.435	1	2	cbx1a
0.00376396	0.284752	0.286	0.395	1	2	ndufb8
0.00386349	0.674795	0.426	0.45	1	2	cnbpa
0.00496703	0.570336	0.319	0.289	1	2	mcm2
0.00521924	0.308689	0.667	0.728	1	2	ppiab
0.00561001	0.265813	0.184	0.263	1	2	cyc1
0.00570437	0.629083	0.25	0.22	1	2	gnl3
0.0058198	0.321099	0.237	0.331	1	2	zgc:92744
0.00631673	0.633907	0.299	0.273	1	2	rcc2
0.00691861	0.733556	0.372	0.38	1	2	cct5
0.00693905	0.453724	0.557	0.642	1	2	snrpb
0.00739606	0.61196	0.421	0.448	1	2	atp5mc3a
0.00887939	0.255587	0.275	0.378	1	2	skp1
0.00891434	0.263873	0.315	0.431	1	2	eif3g
0.00963613	0.399133	0.648	0.778	1	2	igf2bp1

## Sheet: 3
p_val	avg_log2FC	pct.1	pct.2	p_val_adj	cluster	gene
0	5.5264	0.972	0.199	0	3	krt17
0	5.50071	0.979	0.252	0	3	krt92
0	5.06006	0.958	0.193	0	3	si:ch211-195b11.3
0	4.90068	0.995	0.251	0	3	wu:fb18f06
0	4.87938	0.967	0.073	0	3	agr1
0	4.83324	0.984	0.166	0	3	anxa1c
0	4.72244	0.904	0.136	0	3	krt91
0	4.71373	0.838	0.059	0	3	tcnbb
0	4.69346	0.96	0.029	0	3	cldne
0	4.68849	0.946	0.104	0	3	icn2
0	4.57724	0.953	0.05	0	3	lye
0	4.53764	0.96	0.036	0	3	ppl
0	4.34412	0.953	0.075	0	3	zgc:193505
0	3.94171	0.951	0.139	0	3	icn
0	3.80424	0.925	0.017	0	3	evpla
0	3.69723	0.932	0.117	0	3	cst14b.1
0	3.60562	0.915	0.143	0	3	zgc:175088
0	3.45794	0.869	0.037	0	3	si:ch1073-340i21.3
0	3.4008	0.892	0.059	0	3	cd9b
0	3.39668	0.876	0.032	0	3	si:ch211-157c3.4
0	3.38316	0.923	0.012	0	3	si:cabz01007794.1
0	3.35263	0.901	0.026	0	3	capn9
0	3.34024	0.897	0.009	0	3	evplb
0	3.29915	0.836	0.013	0	3	zgc:153665
0	3.29618	0.85	0.029	0	3	zgc:174938
0	3.17413	0.754	0.021	0	3	nos1
0	3.16055	0.857	0.03	0	3	anxa1b
0	3.11719	0.925	0.083	0	3	epcam
0	3.10541	0.883	0.013	0	3	si:dkey-87o1.2
0	3.06917	0.883	0.013	0	3	hrc
0	3.05968	0.915	0.026	0	3	tnks1bp1
0	2.98028	0.859	0.023	0	3	cldnb
0	2.84654	0.85	0.028	0	3	mid1ip1a
0	2.80702	0.718	0.039	0	3	dhrs13l1
0	2.79184	0.791	0.037	0	3	si:ch1073-190k2.1
0	2.73395	0.8	0.013	0	3	si:ch211-125o16.4
0	2.69659	0.845	0.01	0	3	si:ch73-347e22.8
0	2.61432	0.786	0.008	0	3	hsd17b12a
0	2.58367	0.803	0.015	0	3	si:dkey-222n6.2
0	2.55073	0.805	0.063	0	3	fuca1.1
0	2.53659	0.723	0.017	0	3	tgm1l4
0	2.52512	0.847	0.08	0	3	anxa1a
0	2.50761	0.88	0.116	0	3	s100u
0	2.43232	0.859	0.05	0	3	gsnb
0	2.39442	0.751	0.01	0	3	tmem176l.4
0	2.37973	0.779	0.007	0	3	znf185
0	2.3526	0.798	0.05	0	3	serpinb14
0	2.34384	0.744	0.037	0	3	anxa2a
0	2.33412	0.77	0.018	0	3	mgst1.2
0	2.30372	0.789	0.015	0	3	spint2
0	2.29819	0.756	0.025	0	3	ldlrb
0	2.29019	0.782	0.008	0	3	zgc:194839
0	2.27725	0.728	0.012	0	3	si:dkey-184p9.7
0	2.27708	0.8	0.039	0	3	s100v1
0	2.26017	0.751	0.012	0	3	cldn23a
0	2.25307	0.791	0.05	0	3	eppk1
0	2.21487	0.66	0.03	0	3	mgst2
0	2.20898	0.836	0.081	0	3	cdh1
0	2.18713	0.758	0.036	0	3	cdh26.1
0	2.13504	0.667	0.012	0	3	abcb5
0	2.11503	0.772	0.009	0	3	dbnla
0	2.08506	0.786	0.059	0	3	mvp
0	2.06552	0.761	0.021	0	3	homer2
0	2.06039	0.789	0.042	0	3	f11r.1
0	2.05638	0.772	0.041	0	3	ezrb
0	2.05265	0.742	0.007	0	3	cx30.3
0	2.01131	0.723	0.048	0	3	tspo
0	1.96893	0.721	0.01	0	3	si:dkey-19b23.12
0	1.9656	0.73	0.023	0	3	DSG2
0	1.94953	0.69	0.027	0	3	zgc:153284
0	1.94885	0.669	0.013	0	3	stard14
0	1.945	0.669	0.02	0	3	si:ch211-105c13.3
0	1.94456	0.808	0.071	0	3	gmds
0	1.9393	0.592	0.004	0	3	XLOC-000666
0	1.92929	0.711	0.023	0	3	lmo7a
0	1.89631	0.728	0.003	0	3	abca12
0	1.89229	0.688	0.033	0	3	dsg2.1
0	1.88874	0.732	0.046	0	3	pycard
0	1.86965	0.695	0.008	0	3	dhrs13a.2
0	1.8689	0.655	0.009	0	3	myh14
0	1.85967	0.697	0.006	0	3	ANXA1 (1 of many)
0	1.84987	0.664	0.009	0	3	XLOC-041945
0	1.81479	0.57	0.007	0	3	elovl7b
0	1.76218	0.594	0.006	0	3	ftr86
0	1.75921	0.718	0.004	0	3	apodb
0	1.75676	0.66	0.008	0	3	mgll
0	1.74303	0.681	0.02	0	3	stk10
0	1.69397	0.667	0.033	0	3	crybg1b
0	1.69378	0.629	0.017	0	3	elovl1a
0	1.68419	0.526	0.002	0	3	XLOC-000667
0	1.65967	0.678	0.005	0	3	XLOC-027129
0	1.65914	0.674	0.019	0	3	cldn7b
0	1.65884	0.709	0.005	0	3	oclnb
0	1.63237	0.542	0.009	0	3	s100w
0	1.62404	0.667	0.007	0	3	scel
0	1.58414	0.615	0.023	0	3	CU693379.1
0	1.56125	0.634	0.007	0	3	si:ch73-204p21.2
0	1.55479	0.608	0.003	0	3	zgc:100868
0	1.55364	0.634	0.004	0	3	si:ch211-232i5.1
0	1.55112	0.646	0.003	0	3	si:ch211-98n17.5
0	1.55019	0.587	0.006	0	3	si:dkey-221j11.3
0	1.54862	0.615	0.003	0	3	si:ch211-79k12.1
0	1.54762	0.617	0.003	0	3	ildr1a
0	1.52624	0.603	0.008	0	3	uraha
0	1.51616	0.674	0.004	0	3	eps8l1a
0	1.49672	0.62	0.009	0	3	stx11b.1
0	1.45769	0.61	0.018	0	3	atp8b1
0	1.43375	0.613	0.004	0	3	zgc:110333
0	1.4334	0.636	0.004	0	3	soul2
0	1.41112	0.542	0.002	0	3	proser2
0	1.40844	0.613	0.005	0	3	rnf183
0	1.4036	0.601	0.022	0	3	anxa3a
0	1.40288	0.603	0.01	0	3	si:ch211-202f5.3
0	1.40285	0.582	0.004	0	3	galnt6
0	1.36584	0.559	0.005	0	3	b3gnt3.1
0	1.34769	0.617	0.018	0	3	ap1s3b
0	1.31975	0.516	0.002	0	3	degs2
0	1.30943	0.594	0.017	0	3	adipor1b
0	1.30274	0.535	0.005	0	3	zgc:174935
0	1.27874	0.535	0.002	0	3	elovl7a
0	1.27832	0.556	0.004	0	3	gbgt1l4
0	1.27143	0.481	0.001	0	3	si:ch211-69b7.6
0	1.26653	0.561	0.012	0	3	dhrs11a
0	1.26116	0.521	0.007	0	3	TSTA3 (1 of many)
0	1.23711	0.469	0.002	0	3	erbb3a
0	1.23561	0.542	0.004	0	3	cldnf
0	1.22563	0.585	0.012	0	3	them6
0	1.20929	0.531	0.006	0	3	mboat1
0	1.16448	0.509	0.005	0	3	selenow2b
0	1.13345	0.519	0.006	0	3	tmem45b
0	1.13294	0.493	0.004	0	3	hip1rb
0	1.12488	0.528	0.008	0	3	capn2l
0	1.10628	0.488	0.003	0	3	osbpl7
0	1.06091	0.486	0.001	0	3	zgc:112964
0	1.05864	0.474	0.002	0	3	rab25a
0	1.03186	0.491	0.004	0	3	aldh3b1
0	1.01144	0.481	0.003	0	3	si:ch73-52f15.5
4.53138e-308	5.16015	0.984	0.274	1.07344e-303	3	krt5
5.22627e-308	1.19781	0.484	0.004	1.23805e-303	3	btr12
8.39289e-307	1.40055	0.601	0.024	1.98819e-302	3	nadka
2.81595e-304	1.41306	0.653	0.035	6.67071e-300	3	capn2b
4.17804e-304	1.28022	0.54	0.013	9.89736e-300	3	CABZ01068469.1
1.88744e-302	0.953646	0.462	0.002	4.47117e-298	3	si:ch73-78o10.1
2.26943e-301	1.06418	0.474	0.004	5.37606e-297	3	zgc:194679
1.44574e-299	1.99518	0.897	0.104	3.42481e-295	3	cfl1l
1.64429e-299	1.16517	0.458	0.002	3.89516e-295	3	si:ch211-217k17.9
6.24107e-299	1.19646	0.535	0.014	1.47845e-294	3	rab11al
5.09229e-296	1.21353	0.538	0.014	1.20631e-291	3	styk1b
7.42494e-296	1.46001	0.615	0.03	1.75889e-291	3	pkp3a
1.46193e-293	1.0275	0.46	0.003	3.46318e-289	3	ikzf2
1.44377e-292	1.15189	0.451	0.002	3.42015e-288	3	ch25hl1.1
2.25895e-292	3.5208	0.934	0.223	5.35123e-288	3	ckap4
2.18776e-290	1.17366	0.458	0.004	5.18258e-286	3	cyp17a1
1.02204e-289	2.81669	0.92	0.145	2.42112e-285	3	tmsb1
1.5203e-286	2.4624	0.512	0.013	3.60143e-282	3	si:ch211-153b23.5
5.14762e-284	1.23171	0.538	0.018	1.21942e-279	3	tm9sf5
2.12069e-282	1.48992	0.608	0.032	5.0237e-278	3	ftr83
1.1132e-281	1.15532	0.516	0.015	2.63707e-277	3	naalad2
1.34473e-281	2.80911	0.655	0.047	3.18553e-277	3	aep1
1.77291e-281	1.7151	0.744	0.072	4.19985e-277	3	prr13
2.0115e-279	1.42133	0.692	0.054	4.76505e-275	3	rtn3
4.31721e-277	1.08821	0.491	0.012	1.0227e-272	3	hsd17b14
1.85978e-275	2.21335	0.441	0.004	4.40563e-271	3	he1.3
1.96189e-275	1.88467	0.636	0.045	4.64751e-271	3	zgc:163030
5.59463e-274	1.41403	0.437	0.004	1.32531e-269	3	CABZ01067657.1
8.1939e-274	1.09809	0.448	0.006	1.94105e-269	3	LOC100535067
7.13923e-273	0.925531	0.439	0.004	1.69121e-268	3	sft2d2a
8.23523e-273	1.35131	0.42	0.002	1.95084e-268	3	LO017718.1
8.72945e-272	1.16229	0.465	0.009	2.06792e-267	3	rnf222
1.27675e-270	1.99537	0.885	0.126	3.0245e-266	3	s100a10b
1.54535e-270	0.997895	0.427	0.003	3.66078e-266	3	myo5b
8.30952e-269	0.945569	0.42	0.003	1.96844e-264	3	tgm1
1.0992e-268	1.03279	0.423	0.003	2.60389e-264	3	fa2h
1.2806e-265	0.959395	0.481	0.012	3.03362e-261	3	rab6bb
1.09618e-263	1.32176	0.608	0.038	2.59675e-259	3	spint1a
2.50917e-263	1.60883	0.77	0.091	5.94397e-259	3	chmp2bb
4.23112e-263	0.9138	0.404	0.002	1.00231e-258	3	si:dkey-160o24.3
3.21534e-261	1.3239	0.552	0.027	7.61683e-257	3	oclna
3.51562e-259	1.06927	0.528	0.023	8.32816e-255	3	nqo1
1.78209e-258	1.11871	0.397	0.002	4.2216e-254	3	duox
1.18259e-255	1.03302	0.467	0.012	2.80145e-251	3	gfpt2
5.82247e-252	5.11251	0.991	0.436	1.37928e-247	3	cyt1l
3.85272e-251	1.24835	0.484	0.017	9.1267e-247	3	osgn1
1.17741e-250	1.61668	0.556	0.032	2.78917e-246	3	cyp1b1
1.84682e-248	1.70984	0.441	0.01	4.37493e-244	3	krt99
2.10347e-248	0.93407	0.474	0.016	4.98291e-244	3	arfgap3
5.4629e-246	0.968376	0.371	0.001	1.29411e-241	3	evpll
7.4519e-246	4.88727	1	0.604	1.76528e-241	3	krt4
1.16762e-245	2.89655	0.836	0.156	2.76599e-241	3	gstp1
2.21873e-244	1.05501	0.467	0.016	5.25594e-240	3	zgc:162964
2.6697e-244	1.08814	0.42	0.008	6.32426e-240	3	tmprss4a
3.31455e-243	4.86038	1	0.569	7.85184e-239	3	cyt1
2.54392e-242	1.08393	0.549	0.032	6.02628e-238	3	vamp8
8.68718e-242	0.828462	0.392	0.004	2.05791e-237	3	svopl
9.44103e-242	1.11262	0.481	0.019	2.23649e-237	3	si:dkey-74k8.3
6.28842e-239	0.928241	0.399	0.006	1.48966e-234	3	bicdl2
6.6643e-239	1.16392	0.58	0.041	1.57871e-234	3	cav2
5.41553e-237	1.04951	0.521	0.028	1.28288e-232	3	pdxdc1
6.25894e-237	1.21734	0.599	0.045	1.48268e-232	3	gpa33a
1.2289e-236	0.981149	0.42	0.01	2.91114e-232	3	si:ch73-95l15.5
9.08273e-236	0.771601	0.38	0.004	2.15161e-231	3	arl11
9.66227e-236	0.878415	0.453	0.015	2.28889e-231	3	gipc2
3.22355e-235	1.59849	0.723	0.078	7.63626e-231	3	dnase1l4.1
7.56115e-235	0.960735	0.451	0.015	1.79116e-230	3	ttc39a
9.74445e-233	0.874423	0.354	0.001	2.30836e-228	3	vsig8b
2.84551e-232	0.777137	0.406	0.008	6.74073e-228	3	gdpd3a
2.89573e-232	0.735418	0.357	0.001	6.8597e-228	3	zgc:136892
3.91459e-232	1.26975	0.566	0.041	9.27327e-228	3	fbp1a
6.70932e-232	3.47438	0.906	0.278	1.58937e-227	3	sult6b1
5.15249e-231	0.967519	0.418	0.01	1.22057e-226	3	esrp1
1.50283e-230	0.904761	0.376	0.004	3.56006e-226	3	rab11fip5a
7.26833e-230	1.03212	0.559	0.037	1.72179e-225	3	cavin2a
1.01873e-229	1.71083	0.744	0.102	2.41327e-225	3	perp
1.56524e-229	2.33584	0.89	0.215	3.70791e-225	3	cast
3.01235e-228	0.770382	0.364	0.003	7.13595e-224	3	bicdl2l
2.955e-227	0.815836	0.35	0.001	7.0001e-223	3	hhla2b.2
6.48285e-227	1.34962	0.627	0.059	1.53572e-222	3	adipor2
1.90166e-226	1.45064	0.62	0.058	4.50484e-222	3	sqstm1
3.33672e-226	0.676365	0.343	0.001	7.90436e-222	3	il20ra
1.06393e-225	0.885088	0.373	0.005	2.52034e-221	3	phospho1
1.19172e-224	1.14642	0.585	0.047	2.82307e-220	3	pof1b
5.32593e-224	1.47725	0.697	0.085	1.26166e-219	3	pabpc1b
8.76428e-224	1.381	0.347	0.002	2.07617e-219	3	zgc:111983
9.05726e-223	2.26027	0.918	0.2	2.14558e-218	3	cyp1a
3.54491e-222	0.972891	0.397	0.009	8.39753e-218	3	gna15.1
9.65858e-222	0.863419	0.35	0.002	2.28802e-217	3	FP236513.1
3.87672e-221	0.876315	0.338	0.001	9.18357e-217	3	CU861453.1
1.37786e-220	0.750734	0.385	0.008	3.26401e-216	3	tmed4
2.58468e-220	0.844297	0.345	0.002	6.12284e-216	3	XLOC-019059
2.2549e-219	1.42365	0.411	0.012	5.34163e-215	3	wu:fa03e10
2.75441e-218	0.722215	0.347	0.003	6.52491e-214	3	crb3b
1.0202e-217	0.833451	0.427	0.015	2.41674e-213	3	zgc:92313
1.06549e-217	1.02664	0.528	0.036	2.52403e-213	3	agpat4
1.89319e-215	1.75752	0.826	0.146	4.48477e-211	3	cav1
4.38264e-215	0.667498	0.34	0.002	1.0382e-210	3	BX901957.1
1.92136e-214	0.887939	0.408	0.013	4.55151e-210	3	tmem30b
2.79531e-214	0.929883	0.413	0.013	6.62182e-210	3	si:ch1073-345a8.1
3.31589e-213	0.797217	0.345	0.003	7.855e-209	3	chmp4c
3.33104e-213	0.677705	0.345	0.003	7.8909e-209	3	zgc:154054
3.98613e-212	0.868883	0.404	0.013	9.44275e-208	3	rnf128a
8.19629e-212	1.47468	0.561	0.046	1.94162e-207	3	cxcl14
1.351e-211	1.89357	0.777	0.145	3.20039e-207	3	capns1a
9.89981e-210	0.966939	0.406	0.014	2.34517e-205	3	irf6
3.38353e-209	0.656315	0.35	0.005	8.01525e-205	3	zgc:158263
5.63107e-209	1.38742	0.568	0.049	1.33394e-204	3	si:ch211-264f5.6
7.75435e-208	0.794744	0.322	0.001	1.83693e-203	3	si:dkeyp-100a1.6
2.42389e-207	1.13247	0.556	0.049	5.74195e-203	3	pitpnaa
1.52548e-206	0.734074	0.333	0.003	3.61372e-202	3	trim25l
2.25352e-206	1.12059	0.601	0.06	5.33837e-202	3	idh1
2.48242e-205	1.05993	0.437	0.021	5.88061e-201	3	cyp2y3
3.08469e-205	0.631827	0.329	0.003	7.30733e-201	3	si:dkeyp-11e3.1
6.76237e-205	1.73939	0.664	0.086	1.60194e-200	3	FP017215.1
7.64575e-205	0.879291	0.413	0.016	1.8112e-200	3	tjp3
1.80002e-204	1.05169	0.577	0.054	4.26407e-200	3	cd99
1.11583e-203	1.17943	0.735	0.094	2.6433e-199	3	arhgdig
1.04896e-202	0.963714	0.317	0.002	2.48488e-198	3	mir203a
2.30897e-202	1.26647	0.54	0.046	5.46973e-198	3	cyp2aa6
6.25986e-202	0.787774	0.357	0.008	1.4829e-197	3	cyp51
7.36133e-202	0.627653	0.308	0.001	1.74383e-197	3	scamp2l
1.66179e-201	1.51564	0.65	0.079	3.93661e-197	3	phlda2
2.15527e-201	1.05561	0.493	0.034	5.10562e-197	3	st14a
3.52482e-201	0.677078	0.312	0.001	8.34994e-197	3	baiap2l1a
1.37563e-200	0.80989	0.319	0.002	3.25872e-196	3	grhl1
2.23781e-200	1.14311	0.582	0.056	5.30116e-196	3	alox12
3.22589e-200	0.721963	0.322	0.003	7.64181e-196	3	BX569789.1
3.52848e-200	0.819124	0.366	0.009	8.35862e-196	3	pkp1b
4.33027e-200	0.876461	0.408	0.016	1.0258e-195	3	zgc:101783
2.55511e-199	0.664529	0.336	0.005	6.05279e-195	3	si:ch73-160h15.3
4.07857e-199	1.16359	0.594	0.064	9.66173e-195	3	gale
2.25723e-198	1.29575	0.655	0.083	5.34715e-194	3	galnt7
3.99707e-198	0.864381	0.354	0.008	9.46867e-194	3	acsl3a
4.91103e-198	0.844964	0.39	0.014	1.16337e-193	3	si:ch211-207d6.2
6.06068e-198	0.867916	0.39	0.014	1.43572e-193	3	pnp5a
3.49972e-197	0.788967	0.326	0.004	8.29049e-193	3	si:dkey-92i15.4
2.40644e-196	0.962179	0.366	0.01	5.70062e-192	3	f2rl1.2
8.65085e-196	0.871138	0.505	0.038	2.0493e-191	3	uap1
4.69663e-195	0.674922	0.3	0.001	1.11258e-190	3	si:ch211-250e5.2
3.93365e-193	1.219	0.714	0.098	9.31841e-189	3	arhgef5
1.40707e-192	1.00768	0.481	0.035	3.33321e-188	3	cers5
2.23318e-192	0.764975	0.293	0.001	5.29019e-188	3	il17rc
2.86385e-192	1.277	0.714	0.108	6.78417e-188	3	CU929259.1
5.45436e-192	0.883668	0.362	0.011	1.29208e-187	3	slc25a1b
2.03925e-191	0.816392	0.357	0.01	4.83079e-187	3	slc37a1
4.72056e-191	0.855182	0.444	0.026	1.11825e-186	3	arl6ip5b
9.31253e-191	2.52528	0.509	0.045	2.20605e-186	3	im:7150988
9.86945e-191	1.04212	0.437	0.026	2.33797e-186	3	zmp:0000001114
2.69072e-190	0.528034	0.293	0.001	6.37404e-186	3	si:ch211-229n2.7
2.66893e-189	0.962322	0.401	0.018	6.32243e-185	3	rhpn2
3.58502e-189	0.771637	0.303	0.002	8.49254e-185	3	cgnb
3.74922e-188	0.71653	0.345	0.009	8.88152e-184	3	hsd11b1la
1.77097e-187	0.81546	0.42	0.023	4.19525e-183	3	acy3.2
3.368e-186	0.717187	0.282	0	7.97845e-182	3	si:ch211-225b10.3
1.32933e-185	1.06567	0.312	0.004	3.14905e-181	3	ponzr5
1.42488e-185	0.686337	0.303	0.003	3.37541e-181	3	nansb
4.20787e-185	1.48893	0.77	0.149	9.96802e-181	3	chmp4bb
9.11266e-184	1.0863	0.326	0.007	2.1587e-179	3	plekhf1
2.17937e-183	0.946026	0.434	0.027	5.1627e-179	3	myo18aa
2.22658e-183	0.764618	0.289	0.002	5.27455e-179	3	CR589947.2
4.69989e-183	0.892924	0.448	0.03	1.11336e-178	3	zgc:92481
5.71634e-182	0.773187	0.397	0.02	1.35414e-177	3	prrg2
5.62407e-180	0.646536	0.286	0.002	1.33229e-175	3	ttc22
1.1089e-179	0.633449	0.289	0.002	2.62686e-175	3	CABZ01046954.1
1.83074e-177	1.0951	0.559	0.066	4.33683e-173	3	pmm2
2.12762e-177	0.901619	0.486	0.042	5.04011e-173	3	cant1a
2.55842e-177	0.721279	0.277	0.001	6.06065e-173	3	LOC110437829
5.03221e-176	1.03293	0.531	0.055	1.19208e-171	3	ist1
6.69728e-176	0.738195	0.401	0.023	1.58652e-171	3	cnpy1
7.52887e-176	0.752474	0.38	0.018	1.78351e-171	3	b3gnt3.3
2.28806e-175	1.36043	0.754	0.146	5.42019e-171	3	jupa
5.75174e-175	0.704074	0.282	0.002	1.36253e-170	3	golph3l
1.20996e-174	0.706842	0.401	0.023	2.86628e-170	3	CABZ01092156.1
1.46991e-172	0.77307	0.315	0.008	3.48208e-168	3	b4galnt3b
2.50279e-172	1.37301	0.77	0.164	5.92886e-168	3	chmp1b
1.76489e-171	0.974864	0.54	0.06	4.18084e-167	3	hacd2
2.1552e-171	0.944856	0.359	0.016	5.10545e-167	3	BX927258.1
4.33074e-171	0.65072	0.291	0.004	1.02591e-166	3	fam160a1a
8.33941e-171	1.14113	0.568	0.072	1.97552e-166	3	s100v2
1.46066e-170	0.702457	0.27	0.002	3.46016e-166	3	macc1
1.55858e-170	0.640328	0.27	0.002	3.69211e-166	3	noxo1a
2.71667e-170	1.29846	0.65	0.104	6.43553e-166	3	adh8b
3.75791e-170	0.499733	0.272	0.002	8.90211e-166	3	ponzr2
1.11991e-169	0.826903	0.317	0.009	2.65296e-165	3	esrp2
1.25361e-169	1.14984	0.596	0.079	2.96969e-165	3	ergic3
1.78119e-169	0.52802	0.284	0.004	4.21945e-165	3	CR854839.1
1.05348e-168	0.61283	0.27	0.002	2.49558e-164	3	ap1m3
2.53422e-168	0.546506	0.258	0.001	6.00331e-164	3	LOC100536104
4.29995e-168	0.641411	0.284	0.004	1.01862e-163	3	ovol1a
8.8764e-168	0.661874	0.39	0.023	2.10273e-163	3	tmem54a
1.56814e-167	0.535287	0.263	0.001	3.71476e-163	3	plekhg6
2.88861e-166	1.99461	0.93	0.462	6.84283e-162	3	ywhaz
3.24437e-166	0.897853	0.514	0.055	7.68559e-162	3	si:dkey-204f11.64
3.81475e-165	0.596498	0.254	0.001	9.03675e-161	3	btr01
9.64009e-165	0.984705	0.514	0.056	2.28364e-160	3	nipa2
1.15096e-164	0.567927	0.256	0.001	2.72651e-160	3	cmah
1.56119e-164	0.621914	0.359	0.018	3.6983e-160	3	sh3gl1a
2.0507e-164	0.775325	0.437	0.035	4.85791e-160	3	serpinb1l3
1.23611e-163	1.45549	0.754	0.163	2.92822e-159	3	bcap31
1.76775e-163	0.678765	0.275	0.004	4.18761e-159	3	grhl3
4.03689e-163	0.734677	0.319	0.011	9.56298e-159	3	ano9b
4.63064e-163	0.721805	0.376	0.021	1.09695e-158	3	fuca2
4.64095e-163	0.948549	0.509	0.056	1.09939e-158	3	c1galt1c1
1.24425e-162	1.33591	0.678	0.124	2.94751e-158	3	selenot2
5.94111e-162	0.624384	0.291	0.006	1.40739e-157	3	vsig10
6.38246e-162	0.963814	0.265	0.003	1.51194e-157	3	hephl1b
1.54314e-161	1.63619	0.427	0.034	3.65555e-157	3	krtt1c19e
3.18098e-161	1.08294	0.613	0.092	7.53543e-157	3	rabac1
1.34109e-160	0.681509	0.385	0.024	3.17692e-156	3	tpd52l2a
1.7147e-160	0.519691	0.298	0.008	4.06196e-156	3	nipal3
3.86174e-160	0.869499	0.472	0.046	9.14807e-156	3	gnpnat1
4.35579e-160	0.724531	0.27	0.004	1.03184e-155	3	si:dkeyp-67a8.4
5.06761e-160	0.90996	0.446	0.038	1.20047e-155	3	pcdh1b
1.03622e-159	0.967061	0.533	0.064	2.45471e-155	3	ehd1a
4.7908e-159	0.697855	0.441	0.038	1.13489e-154	3	tmem238a
4.39962e-158	0.804085	0.434	0.036	1.04223e-153	3	sh3d21
4.27852e-157	0.566579	0.638	0.09	1.01354e-152	3	myh9a
4.32871e-157	0.529769	0.279	0.006	1.02543e-152	3	zbtb7b
8.64291e-156	0.742893	0.315	0.012	2.04742e-151	3	zgc:113333
8.05915e-155	1.91713	0.932	0.46	1.90913e-150	3	selenow1
1.83204e-154	0.988536	0.641	0.103	4.33991e-150	3	mgst1.1
7.29108e-154	0.628209	0.272	0.005	1.72718e-149	3	trpm4b.2
3.71168e-153	0.899977	0.303	0.011	8.79259e-149	3	si:ch211-158d24.4
1.57784e-152	0.874771	0.533	0.068	3.73775e-148	3	tmem189
1.77622e-152	0.550217	0.251	0.003	4.2077e-148	3	si:dkeyp-51b9.3
2.51272e-152	0.950061	0.538	0.072	5.95239e-148	3	chmp1a
3.46375e-152	0.961583	0.535	0.07	8.20527e-148	3	tmem59
7.70396e-152	1.42468	0.746	0.189	1.82499e-147	3	chmp5b
8.09468e-152	0.692334	0.373	0.025	1.91755e-147	3	tecrb
3.94746e-151	0.843995	0.291	0.009	9.35113e-147	3	caspb
4.93267e-151	0.698643	0.418	0.035	1.1685e-146	3	hopx
1.08398e-150	0.554182	0.312	0.013	2.56784e-146	3	gcnt4a
5.03754e-148	1.23969	0.739	0.157	1.19334e-143	3	cavin2b
6.71587e-148	1.71438	0.688	0.159	1.59092e-143	3	gsta.1
1.58959e-147	0.787276	0.399	0.032	3.76559e-143	3	daam1a
9.16033e-147	0.725042	0.455	0.046	2.16999e-142	3	ppdpfa
1.47726e-146	0.543596	0.279	0.008	3.49948e-142	3	LOC110439998
5.54748e-145	0.818392	0.448	0.047	1.31414e-140	3	tpp1
2.48277e-144	1.5697	0.876	0.302	5.88144e-140	3	tuba8l2
7.2248e-144	0.565888	0.303	0.013	1.71148e-139	3	ak5l
4.26346e-143	1.43074	0.711	0.169	1.00997e-138	3	psph
4.48919e-143	0.99976	0.592	0.096	1.06344e-138	3	waslb
9.14108e-142	0.475393	0.284	0.01	2.16543e-137	3	si:ch1073-443f11.2
1.54637e-141	1.28758	0.681	0.146	3.66321e-137	3	aldob
2.32182e-141	0.943073	0.592	0.1	5.50016e-137	3	arl1
7.47575e-140	0.980422	0.308	0.015	1.77093e-135	3	nfkbiaa
1.50426e-139	0.552604	0.286	0.011	3.56345e-135	3	cyp2k16
7.34798e-139	0.723642	0.312	0.016	1.74066e-134	3	plcd1a
3.25338e-138	0.786797	0.521	0.072	7.70692e-134	3	atl3
2.51711e-137	0.578467	0.268	0.009	5.96278e-133	3	si:dkey-125i10.3
3.51207e-137	0.892884	0.535	0.08	8.31975e-133	3	zgc:162698
4.47176e-137	0.614344	0.354	0.026	1.05931e-132	3	camk2d1
3.45234e-135	0.610661	0.268	0.009	8.17826e-131	3	rbbp8l
5.34449e-135	0.687004	0.336	0.023	1.26606e-130	3	epas1a
1.04554e-134	0.660594	0.3	0.015	2.47679e-130	3	pcxa
1.2709e-133	0.657748	0.322	0.02	3.01063e-129	3	slc35c1
7.09351e-132	0.670215	0.343	0.026	1.68038e-127	3	si:ch211-105j21.9
1.86059e-131	0.903615	0.554	0.094	4.40754e-127	3	gmppb
4.7352e-131	0.551135	0.265	0.01	1.12172e-126	3	frk
8.90517e-131	1.57597	0.911	0.537	2.10954e-126	3	ywhabl
1.60127e-130	1.23	0.608	0.111	3.79325e-126	3	cebpb
2.82231e-130	0.884381	0.291	0.015	6.68577e-126	3	ca2
4.22166e-130	0.592774	0.303	0.017	1.00007e-125	3	itpka
5.63242e-130	0.83279	0.451	0.056	1.33426e-125	3	pvrl2l
6.96498e-130	0.839949	0.465	0.059	1.64993e-125	3	nfe2l2a
1.47767e-129	0.578607	0.308	0.018	3.50045e-125	3	dhrs13b
2.15346e-129	0.698415	0.326	0.023	5.10133e-125	3	tspan15
2.25618e-129	0.606182	0.258	0.009	5.34466e-125	3	ptpn22
4.22957e-129	1.3881	0.35	0.028	1.00194e-124	3	krt97
1.03246e-128	1.01314	0.601	0.11	2.4458e-124	3	wu:fi04e12
1.07219e-128	0.936119	0.401	0.042	2.53991e-124	3	tfap2c
7.66353e-128	0.6759	0.411	0.045	1.81541e-123	3	gclc
4.20526e-127	0.585271	0.366	0.033	9.96185e-123	3	klc1b
3.27265e-126	0.729743	0.38	0.038	7.75258e-122	3	cdc34a
1.44122e-125	1.20946	0.716	0.183	3.41411e-121	3	clint1a
1.02506e-124	0.876986	0.61	0.118	2.42827e-120	3	atp5if1b
3.15944e-124	0.880239	0.312	0.022	7.48441e-120	3	foxq1a
4.83011e-124	0.518915	0.256	0.01	1.14421e-119	3	tmem79b
1.88633e-122	0.659423	0.401	0.045	4.46852e-118	3	mtfp1
1.14845e-121	0.621328	0.373	0.037	2.72055e-117	3	tfap2a
2.96036e-121	0.692049	0.385	0.041	7.01279e-117	3	nuak2
1.47436e-120	1.1256	0.646	0.139	3.49261e-116	3	golga4
6.23019e-120	0.739025	0.46	0.063	1.47587e-115	3	pawr
4.21283e-118	0.597301	0.279	0.016	9.97977e-114	3	abhd12
5.7953e-118	0.478332	0.263	0.013	1.37285e-113	3	tnk1
6.93135e-118	1.34026	0.768	0.259	1.64197e-113	3	capns1b
9.1877e-118	0.495134	0.275	0.016	2.17647e-113	3	RAMP1
1.01945e-116	0.928727	0.61	0.129	2.41498e-112	3	bcat2
2.02067e-116	0.630689	0.31	0.024	4.78677e-112	3	arhgef18a
1.00793e-115	1.22357	0.761	0.208	2.38769e-111	3	si:ch211-166a6.5
4.57789e-115	0.619153	0.397	0.048	1.08446e-110	3	naprt
1.69534e-114	0.458624	0.256	0.013	4.01608e-110	3	rassf7b
4.97867e-114	0.601459	0.284	0.019	1.1794e-109	3	sptlc3
1.66451e-113	0.787427	0.498	0.083	3.94305e-109	3	c1galt1b
2.21335e-113	0.828744	0.458	0.07	5.24321e-109	3	naga
2.62145e-113	0.456721	0.251	0.012	6.20996e-109	3	si:ch211-191a24.4
2.6688e-113	0.73015	0.425	0.058	6.32213e-109	3	tmbim4
6.66157e-113	0.996726	0.648	0.149	1.57806e-108	3	dspa
8.2418e-113	1.11582	0.746	0.229	1.9524e-108	3	arpc1a
1.28536e-112	0.609609	0.34	0.032	3.04488e-108	3	dlx5a
5.21235e-112	0.627704	0.357	0.037	1.23475e-107	3	kalrnb
5.6673e-112	0.635143	0.345	0.035	1.34253e-107	3	fgd4a
1.56898e-111	1.05417	0.631	0.139	3.71675e-107	3	itsn2b
1.81694e-111	0.521127	0.31	0.026	4.30415e-107	3	glod5
7.89026e-111	0.759589	0.308	0.026	1.86912e-106	3	zgc:153911
1.04854e-110	0.519784	0.27	0.017	2.48388e-106	3	CABZ01079427.1
1.25239e-109	0.46417	0.256	0.015	2.96679e-105	3	klf5l
1.82117e-109	0.472007	0.296	0.023	4.31418e-105	3	serpinb1
1.9367e-108	0.715548	0.383	0.047	4.58785e-104	3	lrba
5.75715e-107	0.786245	0.554	0.112	1.36381e-102	3	cbr1l
2.48078e-106	0.528148	0.38	0.046	5.87673e-102	3	dlx3b
3.58049e-105	0.448799	0.286	0.023	8.48182e-101	3	gmppab
1.16399e-103	0.695085	0.467	0.078	2.75737e-99	3	trim35-28
1.58574e-103	0.612973	0.296	0.026	3.75647e-99	3	hk2
4.36338e-103	0.494041	0.303	0.028	1.03364e-98	3	slc50a1
4.75818e-103	0.808358	0.685	0.177	1.12717e-98	3	rhoca
1.27556e-102	0.471654	0.298	0.027	3.02167e-98	3	lsr
2.45841e-101	0.49882	0.251	0.017	5.82374e-97	3	bnipl
3.24878e-101	0.627047	0.319	0.033	7.69604e-97	3	pbxip1b
5.36095e-101	0.619058	0.392	0.054	1.26995e-96	3	cltb
7.32953e-101	0.719794	0.376	0.05	1.73629e-96	3	aclya
1.47482e-100	0.876567	0.631	0.161	3.49369e-96	3	vapb
2.21774e-100	0.62059	0.42	0.064	5.2536e-96	3	nccrp1
1.7247e-99	0.397755	0.293	0.027	4.08564e-95	3	ccdc28a
2.2362e-99	0.383898	0.279	0.024	5.29732e-95	3	gpd1c
3.18964e-99	0.428413	0.298	0.029	7.55593e-95	3	si:dkey-112a7.4
1.86545e-98	0.56991	0.261	0.02	4.41905e-94	3	bdh1
3.72855e-98	0.446456	0.284	0.025	8.83255e-94	3	itm2bb
5.40836e-98	0.913923	0.681	0.189	1.28119e-93	3	abracl
7.65522e-98	0.808093	0.54	0.118	1.81345e-93	3	sptssa
9.40407e-98	0.457419	0.254	0.018	2.22773e-93	3	hebp2
1.59358e-97	0.534289	0.319	0.035	3.77502e-93	3	mapk12a
2.70032e-97	0.654998	0.453	0.077	6.39679e-93	3	si:dkey-16l2.20
3.39052e-97	0.684835	0.437	0.072	8.0318e-93	3	ptpn13
3.78604e-97	0.70413	0.345	0.043	8.96876e-93	3	akap9
1.47836e-96	0.513183	0.263	0.021	3.5021e-92	3	ccdc50
2.14739e-96	0.889071	0.636	0.167	5.08694e-92	3	vps4b
4.35158e-96	0.878985	0.634	0.17	1.03085e-91	3	ube2d1b
1.07207e-95	0.621869	0.261	0.021	2.53962e-91	3	nrg1
2.92862e-95	0.866901	0.455	0.086	6.93761e-91	3	prdx1
3.4123e-95	0.564442	0.34	0.042	8.0834e-91	3	mboat2a
4.54552e-95	0.640926	0.256	0.02	1.07679e-90	3	ank3a
1.30235e-94	0.595136	0.362	0.049	3.08514e-90	3	magi3a
4.44366e-94	1.0615	0.641	0.173	1.05266e-89	3	tob1b
1.6664e-93	0.516034	0.359	0.048	3.94755e-89	3	galnt12
1.67292e-93	0.463227	0.261	0.021	3.96297e-89	3	XLOC-032526
5.97077e-93	0.585746	0.364	0.051	1.41442e-88	3	gfpt1
1.62348e-92	0.841612	0.603	0.148	3.84587e-88	3	ptprfb
3.64045e-92	0.887645	0.631	0.17	8.62386e-88	3	chmp2a
2.31498e-90	0.402255	0.268	0.025	5.48396e-86	3	zgc:165573
1.50532e-89	0.72696	0.531	0.118	3.56595e-85	3	rab1ba
4.39708e-89	0.879607	0.627	0.167	1.04162e-84	3	hic2
7.2292e-89	0.649719	0.451	0.087	1.71252e-84	3	alg5
7.26667e-89	0.534436	0.371	0.057	1.7214e-84	3	tmem18
1.58202e-87	0.583564	0.284	0.031	3.74764e-83	3	slc35a2
1.69497e-87	0.425224	0.505	0.104	4.01522e-83	3	sult2st1
1.89339e-87	0.757717	0.599	0.153	4.48526e-83	3	csnk1da
2.13539e-87	0.755129	0.516	0.113	5.05852e-83	3	stat5a
1.31631e-86	0.701018	0.521	0.118	3.1182e-82	3	tm9sf3
2.54461e-86	0.470714	0.394	0.065	6.02793e-82	3	copz2
8.98244e-86	0.63957	0.444	0.086	2.12785e-81	3	slmapa
9.7426e-86	0.569048	0.312	0.041	2.30793e-81	3	sil1
1.82404e-85	0.42691	0.272	0.028	4.32096e-81	3	stxbp2
5.42759e-85	1.00844	0.559	0.143	1.28574e-80	3	hbegfa
8.05266e-85	0.712606	0.502	0.111	1.90759e-80	3	crybg1a
1.14737e-84	0.846163	0.631	0.181	2.71801e-80	3	reep5
2.72859e-84	0.477817	0.258	0.025	6.46375e-80	3	slc26a2
4.54893e-84	0.526628	0.279	0.031	1.0776e-79	3	atp11a
2.81908e-83	0.392554	0.408	0.073	6.67811e-79	3	tcima
1.80358e-82	0.554449	0.357	0.056	4.27249e-78	3	wipf2a
3.33795e-82	0.810879	0.545	0.136	7.90727e-78	3	si:ch73-269m14.2
1.29511e-81	0.818954	0.498	0.116	3.06799e-77	3	sdf4
3.04907e-81	0.539058	0.387	0.068	7.22294e-77	3	si:dkey-17o15.2
1.25682e-80	0.754111	0.594	0.165	2.97728e-76	3	glrx
1.37236e-80	0.527022	0.34	0.053	3.25098e-76	3	yipf6
1.6679e-80	0.51513	0.425	0.084	3.95109e-76	3	ap1s1
3.85602e-80	0.424563	0.282	0.034	9.13452e-76	3	slc3a2b
6.19604e-80	0.604498	0.387	0.07	1.46778e-75	3	tmem176l.3a
1.16118e-79	0.745996	0.54	0.136	2.75071e-75	3	nucb1
2.76307e-79	0.687729	0.561	0.141	6.54544e-75	3	dnmbp
5.60347e-79	0.625418	0.444	0.091	1.3274e-74	3	dlg3
7.39631e-79	1.23463	0.946	0.552	1.75211e-74	3	pleca
8.61022e-79	0.786993	0.488	0.112	2.03968e-74	3	alcamb
1.7585e-78	0.716575	0.523	0.129	4.16572e-74	3	ap1g1
3.55974e-78	0.311009	0.251	0.026	8.43267e-74	3	swap70b
6.63574e-78	0.487541	0.326	0.049	1.57194e-73	3	frmd4ba
1.77466e-77	0.729326	0.643	0.184	4.204e-73	3	si:ch73-138n13.1
5.05025e-77	0.446488	0.364	0.063	1.19635e-72	3	XLOC-043857
1.33841e-76	0.434607	0.298	0.041	3.17055e-72	3	pcsk7
1.84991e-76	0.487843	0.35	0.059	4.38226e-72	3	serinc2
2.9622e-76	0.492548	0.322	0.049	7.01715e-72	3	chl1a
4.35723e-76	0.613462	0.413	0.084	1.03219e-71	3	agpat5
9.16788e-75	0.591297	0.34	0.058	2.17178e-70	3	FQ323156.1
2.04244e-74	0.58732	0.357	0.063	4.83833e-70	3	rock2b
2.71241e-74	0.559374	0.425	0.089	6.42543e-70	3	gstt1a
1.0027e-73	0.644929	0.413	0.086	2.37529e-69	3	ell2
1.18383e-73	0.725196	0.627	0.189	2.80438e-69	3	prkar2aa
1.44458e-73	0.834301	0.636	0.211	3.42207e-69	3	elocb
2.17424e-72	0.653766	0.462	0.108	5.15055e-68	3	si:ch73-91k6.2
7.52535e-72	0.851613	0.648	0.231	1.78268e-67	3	mpc1
8.89773e-72	0.469609	0.366	0.069	2.10778e-67	3	pgd
1.37829e-71	0.423566	0.296	0.044	3.26504e-67	3	hmgcl
2.06897e-71	0.386309	0.277	0.038	4.90119e-67	3	creb3l3l
8.86065e-71	0.63754	0.486	0.118	2.099e-66	3	erbb2
1.34797e-70	0.595526	0.448	0.104	3.1932e-66	3	ip6k2a
8.30413e-70	0.472632	0.385	0.078	1.96716e-65	3	selenok
3.11522e-69	0.613019	0.587	0.176	7.37965e-65	3	rer1
6.20699e-69	0.316561	0.38	0.074	1.47037e-64	3	arl4aa
9.76874e-69	0.464228	0.357	0.068	2.31412e-64	3	golga3
1.10882e-68	0.384397	0.254	0.032	2.62667e-64	3	yipf1
3.06017e-68	0.453135	0.317	0.054	7.24923e-64	3	sigmar1
9.0228e-67	0.402344	0.275	0.04	2.13741e-62	3	myo1ea
2.00789e-66	0.552819	0.364	0.073	4.7565e-62	3	piezo1
2.99489e-66	0.635987	0.439	0.106	7.0946e-62	3	hk1
3.00593e-66	0.440639	0.254	0.034	7.12075e-62	3	lpar2b
3.51136e-66	0.583483	0.275	0.041	8.31807e-62	3	rffl
6.49513e-66	0.30124	0.254	0.034	1.53863e-61	3	tmem167b
2.27492e-65	0.505264	0.411	0.092	5.38905e-61	3	map7d1a
3.06472e-65	0.495614	0.303	0.051	7.26002e-61	3	yipf3
3.18404e-65	0.371885	0.265	0.039	7.54268e-61	3	pgm3
8.4388e-65	0.41103	0.387	0.084	1.99907e-60	3	snap23.1
1.1041e-64	0.702133	0.613	0.203	2.6155e-60	3	magt1
1.5027e-64	0.499859	0.401	0.092	3.55975e-60	3	si:ch211-218c6.8
2.26193e-64	0.36259	0.284	0.045	5.35829e-60	3	rell1
3.77089e-64	0.506195	0.331	0.062	8.93286e-60	3	ets2
5.12624e-64	0.416603	0.319	0.058	1.21435e-59	3	fam3c
1.09101e-63	0.544321	0.277	0.044	2.5845e-59	3	c6
1.17036e-63	0.631797	0.486	0.132	2.77248e-59	3	mydgf
1.98266e-63	0.371628	0.265	0.04	4.69672e-59	3	larp6a
3.96081e-63	0.977764	0.862	0.502	9.38276e-59	3	ubb
8.67458e-63	0.51727	0.535	0.157	2.05492e-58	3	mpc2
1.23672e-62	0.612845	0.624	0.205	2.92967e-58	3	zgc:162730
1.48432e-62	0.839381	0.735	0.29	3.51621e-58	3	golgb1
4.88758e-62	0.506544	0.573	0.188	1.15782e-57	3	prdx5
5.20494e-62	0.389627	0.277	0.045	1.233e-57	3	g6pd
5.41405e-62	0.570375	0.413	0.099	1.28253e-57	3	si:dkey-199f5.8
9.99851e-62	0.92059	0.845	0.441	2.36855e-57	3	actn4
1.09447e-61	0.46024	0.394	0.089	2.59269e-57	3	mob2a
2.25737e-61	0.401384	0.303	0.055	5.34748e-57	3	zgc:123258
3.17339e-61	0.287265	0.277	0.045	7.51745e-57	3	gosr1
4.32775e-61	0.455642	0.34	0.069	1.0252e-56	3	CABZ01075242.1
7.84337e-61	0.511147	0.512	0.147	1.85802e-56	3	wbp2nl
7.97815e-61	0.420107	0.392	0.09	1.88994e-56	3	yipf4
1.05396e-60	0.471268	0.455	0.121	2.49672e-56	3	si:ch211-286b5.5
1.18255e-60	0.278127	0.298	0.052	2.80134e-56	3	plpp2b
1.78244e-60	0.576096	0.441	0.114	4.22242e-56	3	tm9sf4
1.79067e-60	0.62515	0.7	0.267	4.24191e-56	3	mtpn
2.0157e-60	0.442734	0.406	0.096	4.77499e-56	3	cd2ap
5.25194e-60	0.463403	0.275	0.046	1.24413e-55	3	slc10a3
1.22981e-59	0.526012	0.415	0.105	2.91329e-55	3	slc30a7
1.53834e-59	0.445125	0.434	0.109	3.64418e-55	3	cox17
3.22402e-59	0.28856	0.256	0.039	7.63739e-55	3	mvb12a
3.83783e-59	0.36579	0.277	0.047	9.09144e-55	3	ostf1
4.18933e-59	0.504823	0.399	0.097	9.92411e-55	3	alas1
4.37241e-59	0.397225	0.347	0.074	1.03578e-54	3	rpz4
6.6456e-59	0.530348	0.324	0.065	1.57428e-54	3	aco1
7.01153e-59	0.466368	0.3	0.056	1.66096e-54	3	slc39a11
1.27489e-58	0.473726	0.34	0.072	3.02008e-54	3	srebf2
1.42441e-58	0.389541	0.34	0.072	3.37428e-54	3	baxa
2.69435e-58	0.49152	0.385	0.09	6.38264e-54	3	phactr4a
3.01343e-58	0.390643	0.305	0.058	7.13852e-54	3	hexb
3.2177e-58	0.322276	0.261	0.042	7.62242e-54	3	dhdds
5.28792e-58	0.451282	0.509	0.147	1.25265e-53	3	mcl1b
1.23941e-57	0.338109	0.354	0.077	2.93603e-53	3	ap3s1.1
1.58614e-57	0.497441	0.415	0.105	3.7574e-53	3	cnih4
2.4522e-57	0.37383	0.345	0.075	5.80901e-53	3	dazap2
2.54303e-57	0.409471	0.282	0.051	6.02419e-53	3	si:ch211-226m16.2
1.51372e-56	0.757351	0.655	0.27	3.58586e-52	3	cst14a.2
2.32002e-56	0.436578	0.34	0.073	5.4959e-52	3	si:ch211-71n6.4
2.8924e-56	0.450413	0.326	0.069	6.8518e-52	3	ino80e
2.02727e-55	0.404089	0.39	0.095	4.8024e-51	3	fam3a
2.12124e-55	0.55699	0.282	0.054	5.02501e-51	3	cep55l
2.55465e-55	0.38498	0.265	0.046	6.05172e-51	3	gata3
2.80472e-55	0.722898	0.671	0.286	6.6441e-51	3	arf5
4.28332e-55	0.460606	0.265	0.047	1.01468e-50	3	mark2b
4.91922e-55	0.342541	0.315	0.065	1.16532e-50	3	ugp2b
5.99616e-55	0.39389	0.284	0.054	1.42043e-50	3	bcap29
1.11325e-54	0.893215	0.601	0.221	2.63718e-50	3	srgap3
1.56569e-54	0.408956	0.308	0.064	3.70896e-50	3	prdx6
2.7034e-54	0.286174	0.293	0.057	6.40408e-50	3	capgb
2.97838e-54	0.755081	0.587	0.2	7.05549e-50	3	mir22a
3.657e-54	0.416056	0.343	0.078	8.66307e-50	3	scamp2
4.07669e-54	0.432689	0.406	0.105	9.65727e-50	3	cd164
5.66322e-54	0.397689	0.254	0.043	1.34156e-49	3	pim2
6.00848e-54	0.330402	0.251	0.043	1.42335e-49	3	arpin
1.01322e-53	0.391657	0.291	0.058	2.40022e-49	3	exosc1
1.06352e-53	0.562815	0.373	0.092	2.51937e-49	3	si:ch1073-392o20.2
4.14383e-53	0.270048	0.293	0.058	9.81632e-49	3	rnf170
5.28062e-53	0.409263	0.338	0.076	1.25093e-48	3	si:ch73-22o12.1
5.90313e-53	0.3418	0.376	0.092	1.39839e-48	3	gorasp2
4.26169e-52	0.369781	0.371	0.092	1.00955e-47	3	stx18
4.85082e-52	0.320078	0.308	0.065	1.14911e-47	3	pdcd6ip
5.35848e-52	0.290951	0.289	0.058	1.26937e-47	3	esyt2a
1.84874e-51	0.626453	0.592	0.214	4.37949e-47	3	kif5ba
2.07258e-51	0.362347	0.286	0.058	4.90973e-47	3	apmap
2.28689e-51	0.316957	0.322	0.072	5.41742e-47	3	arfip1
1.06194e-50	0.379991	0.397	0.106	2.51563e-46	3	guk1a
2.68624e-50	0.766777	0.815	0.446	6.36343e-46	3	gnb1a
2.91237e-50	0.428628	0.505	0.162	6.89911e-46	3	ywhah
4.0718e-50	0.331802	0.291	0.061	9.6457e-46	3	plpp5
4.19441e-50	0.357087	0.425	0.12	9.93614e-46	3	reep3b
7.19976e-50	0.469207	0.434	0.126	1.70555e-45	3	smap1
1.17457e-49	0.699577	0.338	0.086	2.78243e-45	3	prc1a
3.12404e-49	0.399774	0.296	0.065	7.40053e-45	3	aifm2
1.16636e-48	0.321169	0.282	0.058	2.76298e-44	3	ninl
1.18724e-48	0.447179	0.319	0.075	2.81245e-44	3	dsc2l
1.19742e-48	0.311943	0.434	0.124	2.83656e-44	3	syap1
1.60671e-48	0.401612	0.338	0.083	3.80613e-44	3	acsbg2
1.70909e-48	0.544816	0.69	0.285	4.04867e-44	3	kdelr2b
7.71978e-48	0.466309	0.566	0.195	1.82874e-43	3	wdr1
1.15958e-47	0.906006	0.601	0.249	2.74693e-43	3	mgst3b
1.50908e-46	0.361196	0.369	0.096	3.57487e-42	3	magi1b
1.65615e-46	0.58115	0.739	0.326	3.92325e-42	3	btg1
1.67132e-46	0.377671	0.359	0.094	3.95918e-42	3	CU459056.1
2.25616e-46	0.444798	0.331	0.083	5.34463e-42	3	si:dkeyp-110e4.6
4.18727e-46	0.467369	0.31	0.074	9.91921e-42	3	nhsl1b
8.41063e-46	0.28871	0.582	0.214	1.9924e-41	3	ier2b
1.28083e-45	0.532557	0.545	0.202	3.03416e-41	3	mcl1a
1.54111e-45	0.335781	0.408	0.119	3.65074e-41	3	glo1
2.80469e-45	0.486422	0.512	0.175	6.64403e-41	3	slc25a55a
6.49205e-45	0.386735	0.256	0.053	1.5379e-40	3	gadd45bb
1.20186e-44	0.400963	0.376	0.105	2.84709e-40	3	plk3
1.54096e-44	0.298763	0.272	0.06	3.65038e-40	3	rgcc
1.18665e-43	0.443149	0.465	0.158	2.81105e-39	3	cyb5a
1.51494e-43	0.33584	0.521	0.183	3.58874e-39	3	cmpk
8.33236e-43	0.32341	0.383	0.11	1.97385e-38	3	prkci
1.0453e-42	0.281574	0.369	0.103	2.4762e-38	3	abi1a
1.33953e-42	0.467838	0.629	0.249	3.17322e-38	3	pls3
2.25273e-42	0.317143	0.263	0.058	5.33649e-38	3	bhlhe40
2.86515e-42	0.275692	0.521	0.181	6.78726e-38	3	coro1ca
5.34081e-42	0.418386	0.453	0.148	1.26519e-37	3	b4galt1l
5.36103e-42	0.553354	0.413	0.132	1.26997e-37	3	ddit3
8.40569e-42	0.412782	0.495	0.173	1.99122e-37	3	lman2
1.11216e-41	0.333185	0.312	0.081	2.6346e-37	3	vta1
1.98882e-41	0.365424	0.627	0.248	4.71131e-37	3	plecb
2.38418e-41	0.332409	0.39	0.118	5.64789e-37	3	vps25
2.45627e-40	0.343274	0.399	0.123	5.81866e-36	3	furina
2.62193e-40	0.261382	0.268	0.062	6.21109e-36	3	gnpda2
4.29086e-40	0.2767	0.279	0.068	1.01646e-35	3	stx5a
6.12979e-40	0.306124	0.413	0.134	1.45209e-35	3	si:dkey-112e7.2
1.31221e-39	0.32034	0.263	0.062	3.10848e-35	3	pdap1b
3.19749e-39	0.326886	0.251	0.058	7.57454e-35	3	mcu
3.48248e-39	0.291789	0.261	0.061	8.24964e-35	3	aph1b
3.9136e-39	0.336769	0.333	0.094	9.27092e-35	3	arid3a
4.6285e-39	0.389147	0.498	0.178	1.09645e-34	3	wu:fc21g02
6.38107e-39	0.260126	0.286	0.074	1.51161e-34	3	dpm2
1.0206e-38	0.287195	0.369	0.111	2.41771e-34	3	prelid3b
1.24157e-38	0.356538	0.631	0.256	2.94116e-34	3	arpc5a
2.77121e-38	0.469419	0.371	0.117	6.56471e-34	3	cs
1.96845e-37	0.280087	0.303	0.083	4.66306e-33	3	papss2b
2.34106e-37	0.45557	0.549	0.219	5.54573e-33	3	btbd10b
6.54363e-37	0.286178	0.256	0.062	1.55012e-32	3	nenf
7.67277e-37	0.326211	0.427	0.146	1.8176e-32	3	acadvl
9.17734e-37	0.313975	0.432	0.146	2.17402e-32	3	slc25a24
9.35349e-37	0.563059	0.308	0.089	2.21575e-32	3	zgc:92242
1.02395e-36	0.300062	0.507	0.191	2.42563e-32	3	GCA
2.36538e-36	0.293263	0.268	0.068	5.60334e-32	3	efna1b
4.38951e-36	0.310695	0.399	0.134	1.03983e-31	3	ciapin1
4.93551e-36	0.437696	0.58	0.245	1.16917e-31	3	tmed9
6.15676e-36	0.438025	0.587	0.248	1.45848e-31	3	tomm70a
8.07134e-36	0.378659	0.685	0.31	1.91202e-31	3	rab1ab
1.23435e-35	0.502051	0.437	0.16	2.92406e-31	3	si:dkey-30c15.10
1.61883e-35	0.554233	0.678	0.325	3.83485e-31	3	tmed2
2.12925e-35	0.262103	0.42	0.144	5.04398e-31	3	tpd52l2b
2.3492e-35	0.604392	0.746	0.402	5.56503e-31	3	tegt
2.44562e-35	0.38642	0.648	0.289	5.79342e-31	3	copb2
6.23396e-35	0.294377	0.256	0.065	1.47676e-30	3	clcn3
6.61751e-35	0.269925	0.484	0.18	1.56762e-30	3	ufm1
8.68226e-35	0.262392	0.357	0.111	2.05674e-30	3	trip11
9.79843e-35	0.461767	0.272	0.074	2.32115e-30	3	nav2b
1.22115e-34	0.295678	0.469	0.178	2.89279e-30	3	hmgb3b
1.43259e-34	0.440608	0.683	0.312	3.39367e-30	3	tmed10
4.46812e-34	0.3301	0.608	0.267	1.05845e-29	3	arpc3
8.41148e-34	0.410789	0.296	0.087	1.9926e-29	3	CABZ01088428.1
1.87816e-33	0.34507	0.392	0.135	4.44917e-29	3	tnip1
1.79851e-32	0.390962	0.554	0.236	4.26049e-28	3	plp2
2.04289e-32	0.281242	0.34	0.109	4.83941e-28	3	si:dkeyp-69e1.8
9.68448e-31	0.347729	0.721	0.376	2.29416e-26	3	arpc2
1.41582e-30	0.293478	0.394	0.143	3.35395e-26	3	atp1b1a
2.64046e-30	0.316534	0.359	0.126	6.25498e-26	3	faf2
3.48229e-30	0.606323	0.897	0.609	8.2492e-26	3	hdlbpa
4.08366e-30	0.387724	0.678	0.339	9.67379e-26	3	ube2na
3.76636e-29	0.297602	0.291	0.092	8.92213e-25	3	rab18a
4.49634e-29	0.25754	0.406	0.152	1.06514e-24	3	tm9sf2
8.57252e-29	0.416379	0.768	0.43	2.03074e-24	3	arhgdia
1.03308e-28	0.312926	0.336	0.119	2.44726e-24	3	higd1a
1.05907e-28	0.262401	0.338	0.116	2.50882e-24	3	nt5c2b
2.07781e-28	0.290008	0.596	0.284	4.92213e-24	3	sap30l
3.46753e-28	0.319203	0.554	0.243	8.21422e-24	3	krtcap2
3.7086e-28	0.28322	0.296	0.094	8.78531e-24	3	otud5a
1.49197e-27	0.268762	0.467	0.193	3.53432e-23	3	ldhba
2.19705e-27	0.267433	0.434	0.173	5.2046e-23	3	sars
3.0344e-27	0.271754	0.322	0.111	7.18819e-23	3	mob4
9.65226e-27	0.385793	0.319	0.113	2.28652e-22	3	fosl1a
6.03151e-26	0.411643	0.793	0.48	1.4288e-21	3	cdc42l
1.26564e-25	0.288433	0.467	0.198	2.99817e-21	3	rsrp1
6.99233e-25	0.30283	0.317	0.114	1.65641e-20	3	tex261
1.94652e-24	0.253279	0.636	0.318	4.6111e-20	3	eef1da
2.22617e-24	0.268315	0.519	0.232	5.27356e-20	3	ctnnd1
5.56322e-23	0.283426	0.324	0.124	1.31787e-18	3	zgc:56525
6.27999e-22	0.276869	0.383	0.161	1.48767e-17	3	zgc:158564
3.81874e-21	0.453548	0.89	0.693	9.0462e-17	3	ppiab
4.08007e-21	0.296693	0.685	0.381	9.66529e-17	3	oaz1b
4.16223e-20	0.369711	0.798	0.507	9.8599e-16	3	csnk1a1
5.45892e-20	0.350049	0.761	0.441	1.29316e-15	3	rnf10
7.25468e-19	0.527343	0.366	0.17	1.71856e-14	3	nfkbiab
9.47337e-19	0.266564	0.638	0.34	2.24415e-14	3	ywhaqa
4.42683e-18	0.258001	0.803	0.509	1.04867e-13	3	pfn2
4.76178e-17	0.335229	0.796	0.548	1.12802e-12	3	calm3b
6.41031e-15	0.259478	0.702	0.411	1.51854e-10	3	ssr4
1.50913e-14	0.322139	0.261	0.116	3.57499e-10	3	fosb
0.00132365	1.7107	0.993	0.963	1	3	LOC110439372

## Sheet: 4
p_val	avg_log2FC	pct.1	pct.2	p_val_adj	cluster	gene
8.19904e-292	2.73032	0.5	0.007	1.94227e-287	4	mmel1
3.68649e-266	2.51607	0.523	0.012	8.73292e-262	4	tnni1b
7.59319e-253	2.79323	0.582	0.023	1.79875e-248	4	rhag
7.85173e-234	2.24873	0.545	0.022	1.86e-229	4	hand2
1.74978e-208	1.74375	0.486	0.019	4.14505e-204	4	gata5
5.46713e-195	1.64518	0.382	0.009	1.29511e-190	4	crb2a
2.74435e-167	1.89546	0.332	0.008	6.50109e-163	4	cplx2
6.93641e-156	2.09986	0.55	0.05	1.64317e-151	4	jam2b
1.19096e-149	2.52148	0.405	0.022	2.82126e-145	4	krt94
9.812e-149	2.53498	0.505	0.041	2.32436e-144	4	podxl
7.11116e-141	1.19989	0.264	0.005	1.68456e-136	4	myrf
1.32573e-137	1.22673	0.282	0.008	3.14052e-133	4	cd151
9.2782e-132	2.30384	0.582	0.075	2.19791e-127	4	pcolcea
2.60467e-121	2.0836	0.632	0.099	6.17021e-117	4	tmem88b
3.29474e-120	1.42793	0.35	0.021	7.80492e-116	4	gata6
2.90575e-119	1.81549	0.277	0.011	6.88342e-115	4	XLOC-028299
6.3181e-118	1.46512	0.295	0.013	1.49669e-113	4	bmper
6.49782e-115	2.38877	0.609	0.098	1.53927e-110	4	sfrp5
1.27391e-113	1.74736	0.318	0.018	3.01776e-109	4	adamts15a
2.26694e-110	3.24203	0.545	0.079	5.37016e-106	4	fabp11a
8.64272e-110	1.38863	0.318	0.019	2.04737e-105	4	synpo2lb
7.31281e-99	2.26476	0.541	0.089	1.73233e-94	4	bmp6
6.02135e-96	1.29196	0.255	0.013	1.4264e-91	4	CABZ01074363.1
8.07329e-96	1.94532	0.477	0.067	1.91248e-91	4	hspb1
8.09593e-95	1.90394	0.459	0.062	1.91785e-90	4	cdh13
5.14596e-85	1.88412	0.436	0.064	1.21903e-80	4	fbn2a.1
1.09119e-83	1.23191	0.268	0.019	2.58492e-79	4	ociad2
7.73919e-82	2.19815	0.345	0.039	1.83334e-77	4	cavin1b
1.03116e-75	1.0875	0.277	0.024	2.44271e-71	4	c1qtnf12
4.06735e-72	1.19601	0.295	0.031	9.63515e-68	4	ppp1r14aa
1.93217e-71	1.74534	0.677	0.209	4.57711e-67	4	cdh2
1.79278e-70	1.5148	0.455	0.084	4.24691e-66	4	ftr82
1.92635e-70	1.15818	0.273	0.026	4.56333e-66	4	tbx2a
9.45833e-69	1.63741	0.373	0.054	2.24058e-64	4	col6a3
1.12011e-66	1.0538	0.264	0.025	2.65343e-62	4	nexn
6.79059e-65	1.27249	0.336	0.047	1.60862e-60	4	angpt1
2.21473e-61	1.65743	0.409	0.076	5.24648e-57	4	col6a1
3.1068e-61	1.14532	0.318	0.043	7.3597e-57	4	ttn.2
1.45637e-59	1.49967	0.409	0.076	3.44999e-55	4	col6a4a
2.12954e-59	1.61976	0.495	0.12	5.04467e-55	4	bambia
3.58684e-59	1.54174	0.464	0.102	8.49686e-55	4	slit3
1.66242e-57	1.43688	0.477	0.112	3.93811e-53	4	daam1b
2.90404e-55	1.60595	0.659	0.234	6.87937e-51	4	cald1a
2.89195e-54	0.995735	0.273	0.036	6.85075e-50	4	epb41l5
3.39603e-51	1.54416	0.355	0.067	8.04485e-47	4	col6a2
3.8277e-51	0.987964	1	0.949	9.06743e-47	4	tmsb4x
1.87059e-49	1.4131	0.514	0.143	4.43124e-45	4	bcam
2.43216e-49	1.65293	0.382	0.079	5.76155e-45	4	mab21l2
1.02144e-48	0.980518	0.264	0.038	2.41968e-44	4	pttg1ipb
1.14621e-48	1.21593	0.309	0.054	2.71526e-44	4	pmp22b
8.36852e-48	1.53892	0.818	0.415	1.98242e-43	4	si:dkey-261h17.1
2.13168e-47	0.876178	0.255	0.035	5.04975e-43	4	ppp1r13ba
1.51043e-46	0.995862	0.286	0.047	3.57807e-42	4	shisa3
4.40945e-46	1.63412	0.6	0.206	1.04455e-41	4	cav1
1.22726e-45	1.28002	0.45	0.118	2.90725e-41	4	bnc2
1.23406e-43	2.19206	0.882	0.67	2.92337e-39	4	krt8
2.14247e-43	1.28993	0.323	0.064	5.0753e-39	4	flncb
2.30335e-43	1.27994	0.295	0.055	5.45641e-39	4	si:dkey-12j5.1
4.51459e-42	1.05254	0.282	0.05	1.06946e-37	4	arhgef4
4.5675e-42	1.23398	0.455	0.124	1.08199e-37	4	jcada
1.20407e-41	1.10171	0.318	0.065	2.85233e-37	4	fgfr3
2.32213e-40	1.25401	0.35	0.083	5.50089e-36	4	csrp1a
8.3299e-40	1.2917	0.673	0.294	1.97327e-35	4	lsp1
1.0844e-39	1.4275	0.836	0.542	2.56884e-35	4	akap12b
5.34023e-39	0.830107	0.968	0.935	1.26505e-34	4	actb2
8.67914e-39	1.47652	0.555	0.208	2.056e-34	4	cavin2b
3.08934e-38	1.24298	0.823	0.512	7.31834e-34	4	cd81a
1.26284e-37	0.956782	0.3	0.063	2.99154e-33	4	pkp3b
7.51928e-37	0.981282	0.291	0.06	1.78124e-32	4	nkain4
8.70958e-37	0.964891	0.291	0.059	2.06321e-32	4	col7a1l
3.12964e-36	1.42959	0.718	0.383	7.4138e-32	4	myh10
4.24191e-35	1.37299	0.518	0.198	1.00487e-30	4	vat1
1.28038e-34	1.36129	0.655	0.317	3.03309e-30	4	flna
7.36246e-34	1.70082	0.368	0.105	1.74409e-29	4	fbln1
9.87386e-34	1.35672	0.395	0.127	2.33902e-29	4	ckba
1.33008e-33	1.11494	0.25	0.049	3.15084e-29	4	apln
1.65154e-33	1.04236	0.891	0.628	3.91233e-29	4	mdka
8.46589e-33	1.14528	0.432	0.14	2.00548e-28	4	dbn1
2.77848e-32	1.28255	0.686	0.336	6.58194e-28	4	si:dkey-56m19.5
6.99923e-31	1.24366	0.605	0.286	1.65805e-26	4	si:ch211-39i22.1
1.90372e-30	1.26974	0.659	0.356	4.50973e-26	4	CABZ01080702.1
6.52822e-30	1.21054	0.691	0.413	1.54647e-25	4	cnn2
9.47218e-29	2.20826	0.736	0.571	2.24386e-24	4	krt18a.1
2.99331e-28	0.942053	0.314	0.089	7.09085e-24	4	fam129bb
7.25191e-28	0.917633	0.259	0.062	1.7179e-23	4	unc5c
1.92301e-27	1.19952	0.518	0.231	4.55542e-23	4	svild
4.26234e-27	0.978928	0.314	0.09	1.00971e-22	4	rnd3b
7.3368e-27	0.968857	0.309	0.085	1.73801e-22	4	apoeb
1.24676e-26	1.40876	0.309	0.092	2.95346e-22	4	bmp4
1.48737e-26	0.676124	0.295	0.079	3.52342e-22	4	lama5
1.61572e-26	0.870207	0.445	0.162	3.82749e-22	4	hoxb3a
1.76408e-26	1.0709	0.4	0.144	4.17893e-22	4	dab2ipb
3.5825e-26	1.1516	0.441	0.175	8.48657e-22	4	nrip1b
4.84347e-26	0.969152	0.941	0.731	1.14737e-21	4	marcksl1a
4.74691e-25	1.05295	0.873	0.658	1.1245e-20	4	ahnak
1.94354e-24	0.962428	0.332	0.105	4.60405e-20	4	smad6b
2.07615e-24	1.13051	0.427	0.166	4.9182e-20	4	nos1apa
3.58019e-24	1.05466	0.655	0.379	8.48111e-20	4	jpt1b
3.71258e-24	0.846726	0.323	0.103	8.79473e-20	4	smad6a
5.88479e-24	1.12839	0.777	0.579	1.39405e-19	4	msna
1.36345e-23	0.955131	0.723	0.502	3.22986e-19	4	flot2a
2.75521e-23	0.778326	0.45	0.179	6.52683e-19	4	ppfibp1a
4.85637e-23	0.948421	0.395	0.154	1.15042e-18	4	si:dkey-157g16.6
6.11305e-23	1.0815	0.373	0.145	1.44812e-18	4	alcamb
9.94991e-23	1.03079	0.586	0.307	2.35703e-18	4	fzd7a
9.47174e-22	0.854568	0.455	0.188	2.24376e-17	4	fstl1a
9.9925e-22	1.07191	0.464	0.206	2.36712e-17	4	sptbn1
1.83124e-21	1.00454	0.277	0.085	4.33803e-17	4	si:ch1073-459j12.1
2.54189e-21	1.01541	0.536	0.273	6.02147e-17	4	fn1a
1.07118e-20	0.419142	0.3	0.091	2.53752e-16	4	tmem88a
1.20779e-20	1.24117	0.495	0.247	2.86113e-16	4	krt18b
1.38018e-20	0.972709	0.627	0.376	3.2695e-16	4	fbn2b
1.42589e-20	0.759347	0.259	0.076	3.37779e-16	4	tbx1
2.70724e-20	0.977785	0.291	0.097	6.41318e-16	4	atp2b1a
2.00431e-19	0.698073	0.291	0.097	4.74802e-15	4	anks1b
2.0143e-18	0.884084	0.268	0.088	4.77167e-14	4	sema3e
2.1407e-18	0.899105	0.482	0.23	5.0711e-14	4	prrx1a
3.28238e-18	0.760649	0.682	0.413	7.77562e-14	4	si:ch211-286o17.1
3.864e-18	0.674787	0.264	0.087	9.15342e-14	4	kifap3a
5.69304e-18	0.840013	0.368	0.156	1.34862e-13	4	myl6
1.01135e-17	0.708294	0.491	0.241	2.39579e-13	4	tjp1a
1.09332e-17	0.717722	0.768	0.522	2.58998e-13	4	fstl1b
1.79604e-17	0.679586	0.4	0.169	4.25465e-13	4	itga4
3.83911e-17	0.924013	0.414	0.203	9.09447e-13	4	myl9b
7.75051e-17	0.882753	0.568	0.333	1.83602e-12	4	afdna
1.53702e-16	0.704919	0.273	0.097	3.64104e-12	4	ephb4a
4.58389e-16	0.824436	0.286	0.112	1.08588e-11	4	cybrd1
6.01991e-16	0.676866	0.736	0.505	1.42606e-11	4	selenow1
2.55212e-15	0.766782	0.755	0.603	6.04572e-11	4	ctnnb1
2.81298e-15	0.749603	0.791	0.669	6.66368e-11	4	zgc:153867
3.22912e-15	0.819178	0.255	0.094	7.64946e-11	4	palld
4.11872e-15	0.8211	0.541	0.336	9.75682e-11	4	sptan1
5.54205e-15	0.721802	0.795	0.588	1.31286e-10	4	pleca
7.12232e-15	0.810222	0.264	0.102	1.68721e-10	4	arl4aa
3.43274e-14	0.794152	0.395	0.194	8.13181e-10	4	CABZ01075068.1
6.51329e-14	0.554263	0.836	0.64	1.54293e-09	4	tpm4a
9.71374e-14	0.920883	0.645	0.458	2.30109e-09	4	klf6a
1.16801e-13	0.719763	0.286	0.116	2.7669e-09	4	si:dkey-222b8.1
1.17562e-13	0.489742	0.986	0.954	2.78492e-09	4	NC-002333.17
1.94722e-13	0.826764	0.509	0.305	4.61277e-09	4	cst14a.2
2.22208e-13	0.851147	0.405	0.219	5.26389e-09	4	zyx
5.11348e-13	0.735528	0.25	0.101	1.21133e-08	4	gstm.1
5.83278e-13	0.791685	0.436	0.233	1.38173e-08	4	tubb5
1.15539e-12	0.717334	0.345	0.164	2.737e-08	4	plxnb2a
1.18782e-12	0.658448	0.318	0.143	2.81384e-08	4	notch3
2.56405e-12	0.818074	0.364	0.185	6.07397e-08	4	si:dkey-238c7.16
4.34306e-12	0.47122	1	0.994	1.02883e-07	4	NC-002333.4
5.311e-12	0.752374	0.609	0.44	1.25812e-07	4	dbi
5.87586e-12	0.595391	0.482	0.284	1.39193e-07	4	kdm6bb
6.60437e-12	0.579345	0.268	0.113	1.56451e-07	4	phactr4b
6.72357e-12	0.554088	0.259	0.105	1.59275e-07	4	thy1
6.96973e-12	0.682033	0.605	0.423	1.65106e-07	4	myh9b
7.43206e-12	0.77031	0.436	0.255	1.76058e-07	4	2015-09-01
9.42678e-12	0.742631	0.268	0.119	2.23311e-07	4	si:dkey-7j14.6
1.35336e-11	0.759727	0.3	0.142	3.20599e-07	4	anxa4
1.5041e-11	0.806161	0.468	0.283	3.56307e-07	4	ptprsa
1.74527e-11	0.305939	0.914	0.842	4.13438e-07	4	actb1
2.15727e-11	0.628455	0.255	0.107	5.11036e-07	4	sgk1
3.26354e-11	0.567833	0.268	0.116	7.73099e-07	4	sorbs1
3.59154e-11	0.825519	0.359	0.184	8.50799e-07	4	pcdh7b
1.08176e-10	0.838229	0.418	0.267	2.56259e-06	4	plp2
1.24379e-10	0.624668	0.405	0.229	2.94642e-06	4	ptk7a
1.4726e-10	0.749546	0.25	0.114	3.48845e-06	4	cdc42se1
1.55831e-10	0.692855	0.477	0.296	3.69149e-06	4	fgfr2
1.65542e-10	0.465162	0.85	0.762	3.92153e-06	4	hmgn6
2.03499e-10	0.579631	0.695	0.525	4.82068e-06	4	cox6b2
2.44674e-10	0.675944	0.355	0.184	5.79609e-06	4	tenm3
3.09905e-10	0.613691	0.364	0.198	7.34134e-06	4	neo1a
4.53762e-10	0.559898	0.25	0.112	1.07492e-05	4	efna1a
6.09607e-10	0.519435	0.25	0.112	1.4441e-05	4	dpysl2b
6.26787e-10	0.627727	0.277	0.133	1.4848e-05	4	raraa
6.49721e-10	0.472796	0.368	0.198	1.53912e-05	4	scarb2a
7.24295e-10	0.661219	0.395	0.235	1.71578e-05	4	dap1b
8.69449e-10	0.624699	0.436	0.265	2.05964e-05	4	rap1b
1.9623e-09	0.733409	0.541	0.397	4.64849e-05	4	fxyd6l
2.40197e-09	0.55418	0.345	0.182	5.69002e-05	4	XLOC-001964
4.6565e-09	0.434978	0.918	0.84	0.000110308	4	rpl15
5.38497e-09	0.474143	0.382	0.217	0.000127565	4	lamb1a
5.55095e-09	0.442283	0.855	0.738	0.000131496	4	rpl9
1.09166e-08	0.361131	0.936	0.894	0.000258603	4	rps8a
1.35829e-08	0.522669	0.491	0.318	0.000321766	4	wls
1.47112e-08	0.526654	0.295	0.156	0.000348493	4	stom
2.09735e-08	0.420356	0.877	0.833	0.000496841	4	rpl18
2.10528e-08	0.507541	0.341	0.188	0.00049872	4	cdon
2.36717e-08	0.389712	0.927	0.87	0.000560759	4	rpl8
3.39105e-08	0.608944	0.536	0.402	0.000803305	4	zfp36l1a
3.72451e-08	0.328901	0.918	0.885	0.000882298	4	uba52
3.90336e-08	0.300573	0.968	0.915	0.000924667	4	rpl31
5.35726e-08	0.565773	0.259	0.136	0.00126908	4	glrx5
7.54036e-08	0.282017	0.982	0.956	0.00178624	4	mt-co2
8.11438e-08	0.316071	0.945	0.915	0.00192222	4	rps19
1.32887e-07	0.278003	0.941	0.941	0.00314796	4	hsp90ab1
1.4236e-07	0.401468	0.318	0.177	0.00337236	4	tuba1a
1.7358e-07	0.418222	0.886	0.774	0.00411193	4	cfl1
2.06737e-07	0.422495	0.255	0.135	0.00489739	4	tpm4b
2.10267e-07	0.438812	0.85	0.701	0.00498102	4	marcksl1b
2.26514e-07	0.547466	0.409	0.272	0.00536588	4	aldh9a1a.1
2.34191e-07	0.533155	0.259	0.14	0.00554776	4	utrn
2.86546e-07	0.387981	0.859	0.757	0.00678799	4	rps11
3.78685e-07	0.356136	0.909	0.849	0.00897066	4	rps3a
4.04659e-07	0.334873	0.895	0.845	0.00958596	4	rps16
4.7593e-07	0.323811	0.941	0.883	0.0112743	4	rpl32
5.88066e-07	0.412866	0.677	0.584	0.0139307	4	qkia
6.59399e-07	0.366343	0.741	0.572	0.0156205	4	hmga2
7.4732e-07	0.312494	0.968	0.927	0.0177033	4	rps10
7.54416e-07	0.342751	0.918	0.843	0.0178714	4	rps5
9.78389e-07	0.566391	0.405	0.277	0.0231771	4	atp2b2
1.10914e-06	0.327711	0.914	0.868	0.0262744	4	rpl24
1.25775e-06	0.324721	0.941	0.903	0.0297947	4	rpl11
1.58114e-06	0.467393	0.395	0.25	0.0374556	4	plpp3
2.36142e-06	0.520188	0.473	0.336	0.0559397	4	tln1
2.57812e-06	0.279675	0.905	0.86	0.0610731	4	tpt1
2.67485e-06	0.402359	0.473	0.336	0.0633644	4	meis1b
3.0508e-06	0.358305	0.614	0.456	0.0722704	4	marcksb
3.29815e-06	0.259303	0.945	0.909	0.0781299	4	zgc:114188
3.87141e-06	0.373797	0.414	0.273	0.0917097	4	appa
4.16602e-06	0.272701	0.918	0.855	0.0986889	4	rpl12
4.29082e-06	0.315001	0.582	0.394	0.101645	4	pdgfra
4.32072e-06	0.46567	0.25	0.147	0.102354	4	anxa11a
4.45957e-06	0.527979	0.455	0.335	0.105643	4	si:dkey-195m11.8
4.6247e-06	0.440404	0.45	0.315	0.109554	4	capns1b
5.09318e-06	0.623957	0.291	0.178	0.120652	4	map1lc3b
5.86906e-06	0.279068	0.945	0.886	0.139032	4	rps2
6.33347e-06	0.389964	0.841	0.775	0.150034	4	rps18
6.50348e-06	0.332359	0.909	0.869	0.154061	4	rps23
6.63138e-06	0.334681	0.568	0.428	0.157091	4	jun
6.65583e-06	0.557276	0.282	0.176	0.15767	4	slc25a24
7.21373e-06	0.302024	0.936	0.856	0.170886	4	rps9
7.75345e-06	0.587118	0.286	0.177	0.183671	4	gpc4
8.59867e-06	0.348694	0.632	0.563	0.203694	4	tpm3
8.75275e-06	0.279365	0.927	0.893	0.207344	4	rps14
9.35622e-06	0.393396	0.368	0.236	0.22164	4	meis1a
1.06703e-05	0.317976	0.85	0.801	0.252769	4	eef1g
1.18683e-05	0.602231	0.323	0.204	0.281147	4	h1f0
1.29708e-05	0.340919	0.523	0.399	0.307265	4	sdc2
1.40628e-05	0.419182	0.314	0.196	0.333135	4	rock2a
1.41375e-05	0.478039	0.368	0.243	0.334904	4	abracl
1.43889e-05	0.356144	0.791	0.723	0.34086	4	tubb4b
1.60634e-05	0.389288	0.282	0.17	0.380525	4	nrp2a
1.8244e-05	0.335909	0.877	0.817	0.432182	4	rpl17
1.90898e-05	0.286204	0.918	0.793	0.452219	4	ppiaa
3.00183e-05	0.405133	0.409	0.286	0.711103	4	fat1a
3.16395e-05	0.45425	0.455	0.346	0.749509	4	cnn3a
3.185e-05	0.250253	0.914	0.869	0.754494	4	rps7
4.0825e-05	0.444132	0.4	0.293	0.967103	4	calr
4.6665e-05	0.644931	0.359	0.256	1	4	si:dkey-28b4.7
4.71954e-05	0.501382	0.582	0.483	1	4	wu:fb55g09
5.62803e-05	0.315311	0.836	0.764	1	4	rpl27
5.81159e-05	0.404458	0.364	0.244	1	4	kank2
7.49615e-05	0.529268	0.436	0.348	1	4	rtn4a
8.15193e-05	0.306543	0.336	0.218	1	4	capns1a
8.34113e-05	0.281842	0.918	0.85	1	4	rps26l
8.59417e-05	0.499259	0.25	0.162	1	4	cbr1l
9.20002e-05	0.598608	0.259	0.163	1	4	sox11b
0.000100324	0.548623	0.305	0.213	1	4	wu:fc21g02
0.000101619	0.433377	0.545	0.47	1	4	gng5
0.000114751	0.287765	0.259	0.16	1	4	sall4
0.000117129	0.346206	0.395	0.297	1	4	sri
0.000117822	0.427168	0.268	0.17	1	4	fbxl14b
0.000120868	0.366053	0.541	0.441	1	4	hspa5
0.000133371	0.497187	0.364	0.272	1	4	rac1a
0.000135616	0.463496	0.486	0.412	1	4	gpx4b
0.00013857	0.251545	0.932	0.887	1	4	rps24
0.000152705	0.289508	0.823	0.745	1	4	rps17
0.000172558	0.282254	0.909	0.875	1	4	rps27.1
0.000174409	0.294718	0.641	0.539	1	4	hp1bp3
0.00021326	0.507505	0.264	0.171	1	4	aebp1
0.000220056	0.360506	0.318	0.223	1	4	ssuh2rs1
0.000247416	0.557214	0.377	0.3	1	4	flot1b
0.000251025	0.476813	0.282	0.194	1	4	rnf7
0.000262586	0.264086	0.836	0.766	1	4	rpl22
0.000270174	0.277036	0.845	0.821	1	4	rpl10a
0.000282938	0.404407	0.327	0.229	1	4	ctdsp2
0.000307258	0.471666	0.291	0.203	1	4	tjp1b
0.000308675	0.313516	0.464	0.374	1	4	ap2m1a
0.000315624	0.511288	0.336	0.239	1	4	zfhx4
0.000316254	0.549629	0.295	0.206	1	4	dspa
0.000324827	0.395235	0.286	0.2	1	4	ywhah
0.000376039	0.584999	0.382	0.281	1	4	efnb1
0.000384219	0.432932	0.395	0.303	1	4	2010-09-01
0.000445897	0.361067	0.595	0.524	1	4	ndufa4l
0.000655237	0.364554	0.5	0.421	1	4	calr3a
0.000706495	0.411078	0.255	0.167	1	4	rbms2b
0.000789691	0.413991	0.25	0.168	1	4	LOC110438079
0.000831246	0.435889	0.327	0.243	1	4	mir22a
0.000901713	0.326306	0.805	0.746	1	4	rpl7
0.000936775	0.262126	0.273	0.189	1	4	dock7
0.00112666	0.360982	0.477	0.414	1	4	edf1
0.00118158	0.579079	0.291	0.225	1	4	cpne1
0.00127215	0.406922	0.473	0.398	1	4	2002-09-01
0.00143042	0.318765	0.695	0.647	1	4	h3f3c
0.00144104	0.385385	0.573	0.516	1	4	h2afx1
0.00157121	0.630951	0.532	0.475	1	4	ephb3
0.00161751	0.407104	0.368	0.292	1	4	pls3
0.00172892	0.275009	0.877	0.83	1	4	naca
0.00176155	0.313478	0.305	0.216	1	4	cd99l2
0.00189	0.375423	0.455	0.36	1	4	alcama
0.00240118	0.399368	0.464	0.389	1	4	lasp1
0.00275117	0.357209	0.345	0.274	1	4	pak2b
0.00387765	0.340014	0.273	0.199	1	4	lhfpl2a
0.00389083	0.315856	0.595	0.489	1	4	serpinh1b
0.00414245	0.326402	0.741	0.71	1	4	tuba8l4
0.00426353	0.290166	0.577	0.516	1	4	cdc42l
0.004995	0.305726	0.364	0.294	1	4	nucb2a
0.00582332	0.325787	0.541	0.513	1	4	eif3m
0.00585469	0.273102	0.277	0.208	1	4	ncor2
0.00619024	0.438737	0.286	0.229	1	4	vamp3
0.00619436	0.266486	0.655	0.627	1	4	ywhaba
0.00677119	0.484439	0.273	0.214	1	4	slc25a55a
0.00895525	0.259842	0.455	0.381	1	4	kctd5a
0.00946998	0.371983	0.436	0.395	1	4	ube2v1

## Sheet: 5
p_val	avg_log2FC	pct.1	pct.2	p_val_adj	cluster	gene
0	4.39149	0.516	0.006	0	5	aqp1a.1
0	4.25659	0.845	0.01	0	5	cdh5
0	3.01459	0.606	0.004	0	5	she
0	2.86501	0.559	0.004	0	5	clec14a
0	2.83561	0.512	0.004	0	5	tie1
0	2.77686	0.559	0.006	0	5	fgd5a
0	2.71255	0.516	0.005	0	5	kdr
0	2.66937	0.516	0.006	0	5	egfl7
4.39666e-296	2.42106	0.451	0.002	1.04152e-291	5	arhgef9b
1.02234e-284	3.03339	0.507	0.009	2.42181e-280	5	cldn5b
2.24576e-260	3.03353	0.498	0.011	5.31999e-256	5	si:ch211-248e11.2
2.61297e-258	3.20479	0.573	0.021	6.18986e-254	5	mcamb
4.31869e-249	2.50964	0.385	0.002	1.02305e-244	5	mrc1a
6.23878e-249	2.10935	0.38	0.002	1.4779e-244	5	rasip1
1.63883e-245	2.23578	0.376	0.002	3.88221e-241	5	pecam1
2.24765e-232	2.67027	0.577	0.028	5.32445e-228	5	etv2
3.43288e-231	2.99662	0.418	0.007	8.13214e-227	5	stab2
2.0206e-226	1.95122	0.362	0.003	4.78661e-222	5	dysf
8.49646e-222	2.87265	0.559	0.028	2.01273e-217	5	kdrl
1.24898e-204	2.21816	0.338	0.003	2.95871e-200	5	dab2
2.47271e-201	1.77333	0.305	0.001	5.85761e-197	5	scarf1
1.31653e-200	3.12494	0.606	0.045	3.11872e-196	5	sox7
1.08724e-195	2.35563	0.376	0.008	2.57556e-191	5	XLOC-014079
1.50179e-194	1.87151	0.324	0.003	3.5576e-190	5	sox18
2.42272e-191	1.53131	0.291	0.001	5.73919e-187	5	myct1a
3.25152e-191	2.02842	0.319	0.003	7.70253e-187	5	exoc3l2a
7.34963e-185	1.84074	0.282	0.001	1.74105e-180	5	si:ch211-145b13.6
1.04244e-184	1.81233	0.277	0.001	2.46942e-180	5	flt1
3.52642e-182	1.74804	0.291	0.002	8.35374e-178	5	micall2a
1.05105e-179	2.63129	0.366	0.01	2.48984e-175	5	bcl6b
1.96494e-171	1.69117	0.258	0.001	4.65475e-167	5	shank3b
1.6676e-168	1.71126	0.324	0.007	3.95039e-164	5	robo4
1.49643e-166	2.40108	0.338	0.009	3.5449e-162	5	lmo2
1.07315e-159	2.20482	0.338	0.01	2.54219e-155	5	XLOC-039757
3.6968e-157	2.93193	0.488	0.036	8.75734e-153	5	si:ch211-156j16.1
2.93744e-156	2.06036	0.362	0.014	6.95849e-152	5	plk2b
3.21485e-153	2.86562	0.615	0.07	7.61567e-149	5	tmem88a
1.99078e-151	1.56417	0.272	0.004	4.71597e-147	5	hhex
7.00439e-144	1.97825	0.38	0.02	1.65927e-139	5	yrk
2.80571e-139	2.93744	0.347	0.016	6.64645e-135	5	slc29a1b
7.83754e-139	1.95071	0.282	0.007	1.85663e-134	5	limch1b
1.11443e-138	1.66684	0.254	0.004	2.63997e-134	5	tek
1.8248e-138	1.6703	0.282	0.007	4.32277e-134	5	stab1
8.14149e-136	2.54854	0.596	0.076	1.92864e-131	5	mef2cb
8.22649e-133	1.72816	0.291	0.01	1.94877e-128	5	tll1
1.85107e-125	1.96678	0.291	0.011	4.38499e-121	5	spock3
1.14916e-108	1.59569	0.3	0.017	2.72223e-104	5	iqgap2
4.14214e-108	1.83459	0.254	0.01	9.81233e-104	5	dll4
2.31165e-106	1.61435	0.258	0.011	5.47606e-102	5	slc9a3r1b
1.26185e-101	2.62569	0.305	0.02	2.9892e-97	5	igfbp1a
9.64487e-98	1.88407	0.291	0.018	2.28477e-93	5	XLOC-016094
2.8256e-97	1.61398	0.296	0.019	6.69356e-93	5	calcrla
3.49882e-96	1.80683	0.347	0.031	8.28836e-92	5	afap1l1b
2.00402e-88	2.79295	0.521	0.093	4.74731e-84	5	rab11fip1b
1.9315e-87	1.69954	0.254	0.015	4.57554e-83	5	dlc
4.50449e-85	1.44408	0.272	0.019	1.06707e-80	5	pcdh12
7.46995e-84	1.69043	0.282	0.022	1.76956e-79	5	crip2
1.21012e-83	2.00991	0.408	0.056	2.86665e-79	5	notch1b
1.59569e-83	2.101	0.418	0.059	3.78004e-79	5	ldb2a
6.09451e-82	2.11597	0.455	0.07	1.44373e-77	5	nova2
6.23097e-81	2.01495	0.376	0.047	1.47606e-76	5	aplnrb
1.2445e-78	1.6462	0.282	0.023	2.9481e-74	5	f13a1b
2.47133e-76	1.77664	0.277	0.024	5.85434e-72	5	flt4
1.3471e-70	1.60071	0.3	0.032	3.19114e-66	5	calcrlb
1.3775e-70	1.46213	0.272	0.025	3.26317e-66	5	sema3ab
5.90439e-69	1.80068	0.404	0.067	1.39869e-64	5	mef2aa
1.19572e-68	1.49925	0.258	0.024	2.83254e-64	5	lamb1b
2.72965e-68	1.56118	0.31	0.037	6.46627e-64	5	dusp5
1.24381e-64	1.63304	0.3	0.037	2.94647e-60	5	hyal2a
3.4451e-63	1.95902	0.371	0.061	8.1611e-59	5	ccdc80
2.53865e-62	1.40719	0.254	0.026	6.01381e-58	5	arhgap27l
5.83351e-60	1.68176	0.357	0.058	1.3819e-55	5	notch1a
6.35986e-58	1.91314	0.474	0.117	1.50659e-53	5	fli1a
1.13239e-57	2.00128	0.582	0.182	2.68251e-53	5	cgnl1
1.45771e-56	1.91467	0.404	0.082	3.45317e-52	5	asap1b
1.1523e-54	1.6346	0.254	0.031	2.72968e-50	5	fam83c
3.50924e-54	1.3949	0.338	0.054	8.31305e-50	5	podxl
4.5136e-54	1.52858	0.3	0.045	1.06923e-49	5	itga1
1.49084e-53	1.61059	0.38	0.077	3.53166e-49	5	ralba
1.13899e-52	1.74186	0.873	0.54	2.69816e-48	5	akap12b
8.24492e-51	1.24246	0.263	0.035	1.95314e-46	5	mef2ca
2.43657e-50	1.72777	0.404	0.091	5.77199e-46	5	elk3
8.92666e-48	1.35951	0.258	0.037	2.11464e-43	5	si:ch73-334d15.2
1.0415e-47	1.50203	0.343	0.068	2.46722e-43	5	rab8b
9.79179e-46	1.85401	0.371	0.084	2.31958e-41	5	kirrel3l
2.83522e-45	1.65157	0.371	0.085	6.71635e-41	5	tspan4b
1.05877e-44	1.65914	0.408	0.106	2.50812e-40	5	apc
7.5202e-44	1.20942	0.254	0.039	1.78146e-39	5	fam174b
1.75368e-43	1.49609	0.343	0.075	4.1543e-39	5	elmo1
2.10154e-42	1.23781	0.258	0.042	4.97833e-38	5	arap3
3.22364e-42	1.6625	0.784	0.577	7.63649e-38	5	qkia
4.49143e-42	1.25171	0.263	0.044	1.06398e-37	5	dock6
3.02264e-41	1.55775	0.324	0.071	7.16033e-37	5	kank3
1.1453e-35	1.50839	0.432	0.14	2.7131e-31	5	bmpr2a
2.15139e-35	1.39689	0.305	0.07	5.09643e-31	5	dip2a
8.56776e-35	1.68893	0.62	0.315	2.02962e-30	5	macf1a
1.54827e-34	1.38258	0.272	0.057	3.6677e-30	5	tbc1d4
2.77989e-34	1.62026	0.54	0.238	6.58527e-30	5	tjp1a
2.5445e-32	1.45655	0.765	0.58	6.02767e-28	5	msna
3.69478e-32	1.55798	0.352	0.104	8.75256e-28	5	lmo4a
6.37335e-32	0.916818	0.986	0.95	1.50978e-27	5	tmsb4x
3.99254e-31	1.40608	0.446	0.162	9.45793e-27	5	arhgap31
1.24863e-30	1.34243	0.254	0.057	2.95787e-26	5	pde4ba
4.88174e-30	1.55863	0.408	0.141	1.15643e-25	5	ednraa
3.3232e-29	0.997214	0.817	0.566	7.87233e-25	5	krt18a.1
5.38272e-29	0.895698	0.995	0.994	1.27511e-24	5	NC-002333.4
5.49946e-29	1.3803	0.333	0.101	1.30277e-24	5	ehd1b
3.66454e-28	1.44511	0.601	0.331	8.68092e-24	5	afdna
1.81263e-27	1.96959	0.362	0.124	4.29395e-23	5	sesn1
2.47748e-25	1.23564	0.362	0.126	5.86891e-21	5	plcg1
1.81971e-24	1.42521	0.376	0.137	4.31072e-20	5	col4a1
2.52137e-23	1.13864	0.347	0.121	5.97287e-19	5	shroom4
3.01517e-23	1.338	0.479	0.225	7.14264e-19	5	sash1a
4.23722e-23	1.21253	0.338	0.118	1.00375e-18	5	fmnl3
5.35492e-23	1.3642	0.338	0.122	1.26853e-18	5	piezo2a.2
6.23937e-23	1.12123	0.681	0.426	1.47805e-18	5	si:dkey-261h17.1
8.84663e-23	1.29041	0.376	0.14	2.09568e-18	5	tagln2
1.19856e-22	0.866324	0.986	0.955	2.83928e-18	5	NC-002333.17
3.15399e-22	0.883182	0.948	0.908	7.47148e-18	5	mt-co1
1.77677e-21	0.947964	0.92	0.733	4.20898e-17	5	marcksl1a
3.26568e-21	1.43575	0.333	0.125	7.73608e-17	5	wwtr1
4.37679e-21	1.38921	0.376	0.157	1.03682e-16	5	tspan14
1.10447e-20	1.54089	0.596	0.365	2.61637e-16	5	ptprga
2.43384e-20	0.935497	1	0.992	5.76552e-16	5	CABZ01072614.1
3.52702e-20	1.2836	0.286	0.098	8.35515e-16	5	2012-09-01
2.37009e-19	1.30371	0.404	0.185	5.6145e-15	5	fscn1a
3.37556e-19	1.40652	0.38	0.169	7.99636e-15	5	mmp14b
8.13349e-19	1.46196	0.437	0.209	1.92674e-14	5	sptbn1
9.3338e-19	0.967527	0.972	0.961	2.21108e-14	5	zgc:158463
9.33223e-18	1.15562	0.272	0.096	2.21071e-13	5	ralgapa1
4.65678e-17	0.459035	0.962	0.967	1.10315e-12	5	LOC110439372
7.55679e-17	1.10389	0.906	0.91	1.79013e-12	5	CR383676.1
1.93742e-16	1.34014	0.376	0.171	4.58956e-12	5	itga4
2.22382e-16	1.01239	0.793	0.717	5.26801e-12	5	AL935186.9
6.31023e-16	1.2603	0.413	0.216	1.49483e-11	5	ets1
7.75472e-16	1.13348	0.704	0.586	1.83702e-11	5	LOC110439627
1.72135e-15	0.957812	0.296	0.12	4.0777e-11	5	wasf3b
1.77346e-15	1.26766	0.385	0.193	4.20115e-11	5	si:dkey-187e18.1
7.75745e-15	1.18919	0.254	0.099	1.83766e-10	5	tfe3a
2.32371e-14	1.25848	0.366	0.185	5.50465e-10	5	sox4a
4.16415e-14	0.870452	0.286	0.119	9.86445e-10	5	ccdc85b
6.3087e-14	1.0305	0.263	0.105	1.49447e-09	5	palm1a
2.03744e-13	1.09397	0.268	0.114	4.82649e-09	5	arrb2b
2.11247e-13	0.975203	0.277	0.118	5.00424e-09	5	prkd2
2.45904e-13	1.1611	0.39	0.219	5.82522e-09	5	arhgef12b
2.92539e-13	1.0381	0.376	0.204	6.92995e-09	5	gnai2a
3.76764e-13	0.557094	0.972	0.949	8.92517e-09	5	mt-cyb
4.34337e-13	1.39355	0.268	0.114	1.0289e-08	5	aplnra
1.78724e-12	1.17474	0.286	0.127	4.2338e-08	5	nrp1a
2.57719e-12	1.35281	0.376	0.21	6.10511e-08	5	efnb2a
4.15712e-12	1.27168	0.333	0.175	9.84779e-08	5	si:dkey-151g10.3
6.61892e-12	1.16743	0.451	0.285	1.56796e-07	5	plecb
7.9259e-12	0.76166	0.808	0.75	1.87757e-07	5	CABZ01045617.1
1.91552e-11	0.451135	0.972	0.957	4.53768e-07	5	mt-co2
2.58366e-11	1.07499	0.286	0.135	6.12043e-07	5	CU467961.1
6.01066e-11	0.713366	0.723	0.648	1.42387e-06	5	tpm4a
7.44907e-11	0.999983	0.413	0.251	1.76461e-06	5	cald1a
8.16379e-11	1.02329	0.385	0.23	1.93392e-06	5	2006-09-01
8.59925e-11	0.991133	0.596	0.462	2.03708e-06	5	klf6a
1.13806e-10	1.14498	0.38	0.232	2.69596e-06	5	rhoca
1.55967e-10	0.842334	0.268	0.125	3.6947e-06	5	cpn1
1.78937e-10	0.877356	0.263	0.123	4.23884e-06	5	antxr1c
1.90597e-10	0.49105	0.756	0.679	4.51505e-06	5	krt8
3.68493e-10	1.12948	0.404	0.258	8.72924e-06	5	CT030188.1
3.86834e-10	0.904107	0.258	0.12	9.16372e-06	5	lfng
4.30958e-10	1.0483	0.563	0.48	1.0209e-05	5	ctsla
9.8109e-10	1.44606	0.484	0.364	2.3241e-05	5	XLOC-042222
1.03839e-09	1.1323	0.329	0.193	2.45984e-05	5	cyth1a
1.34769e-09	1.02963	0.38	0.24	3.19253e-05	5	ppp1r14bb
1.69676e-09	1.18004	0.399	0.264	4.01946e-05	5	add3a
1.7847e-09	1.10784	0.371	0.24	4.22777e-05	5	irf2bp2a
3.05537e-09	1.10082	0.338	0.201	7.23786e-05	5	scarb2a
3.2599e-09	1.12505	0.324	0.187	7.72237e-05	5	hbegfa
3.37885e-09	0.93445	0.399	0.268	8.00417e-05	5	rap1b
3.40239e-09	0.914558	0.286	0.152	8.05991e-05	5	mprip
3.70071e-09	0.905047	0.479	0.344	8.7666e-05	5	cnn3a
4.10032e-09	0.970957	0.634	0.545	9.71325e-05	5	CT027638.1
7.66974e-09	0.422947	0.962	0.946	0.000181689	5	COX3
7.87175e-09	0.868707	0.258	0.126	0.000186474	5	tmem88b
8.91126e-09	1.01598	0.394	0.271	0.000211099	5	rhocb
8.98117e-09	0.752581	0.352	0.201	0.000212755	5	marveld1
1.46186e-08	1.3869	0.258	0.137	0.000346301	5	eppk1
1.55352e-08	0.896376	0.277	0.149	0.000368012	5	diaph2
2.74725e-08	1.09139	0.338	0.211	0.000650797	5	vat1
5.7996e-08	1.03089	0.305	0.18	0.00137387	5	itga9
6.65536e-08	0.729802	0.291	0.165	0.00157659	5	si:ch73-386h18.1
7.72803e-08	1.07517	0.39	0.269	0.00183069	5	soga1
2.12988e-07	0.898475	0.291	0.178	0.00504546	5	cdc42bpb
2.29758e-07	0.913729	0.333	0.214	0.00544274	5	clic4
2.54911e-07	0.605727	0.808	0.779	0.0060386	5	cfl1
3.58249e-07	0.845653	0.296	0.18	0.00848657	5	adam10a
3.73179e-07	0.948907	0.385	0.267	0.00884023	5	txnipa
4.28228e-07	0.928713	0.39	0.286	0.0101443	5	rab11a
5.09031e-07	0.649078	0.714	0.751	0.0120584	5	pnrc2
5.80407e-07	1.16115	0.469	0.372	0.0137493	5	btg1
5.86256e-07	1.02092	0.437	0.343	0.0138878	5	sptan1
6.1829e-07	0.756225	0.455	0.331	0.0146467	5	flna
6.62803e-07	0.820453	0.291	0.176	0.0157011	5	nos1apa
6.80278e-07	0.619471	0.709	0.746	0.0161151	5	fkbp1aa
9.83837e-07	0.980004	0.3	0.195	0.0233061	5	itsn2b
1.05095e-06	1.1614	0.319	0.218	0.0248959	5	coro1ca
1.38263e-06	0.752224	0.681	0.643	0.0327531	5	rn7sk
1.68964e-06	0.870624	0.263	0.152	0.0400258	5	dbn1
1.69457e-06	0.685142	0.258	0.149	0.0401427	5	rgl1
1.93615e-06	0.907607	0.418	0.339	0.0458655	5	itm2ba
2.39043e-06	1.16289	0.671	0.634	0.0566268	5	id1
3.89729e-06	0.719283	0.624	0.606	0.092323	5	myl12.1
6.33716e-06	0.898154	0.343	0.243	0.150121	5	svild
7.42874e-06	0.742844	0.394	0.291	0.175979	5	palm2
1.02314e-05	0.855547	0.366	0.272	0.242372	5	zfp36l2
1.81311e-05	0.64639	0.549	0.489	0.429507	5	actn4
2.18451e-05	0.821607	0.498	0.471	0.517488	5	arhgdia
2.97979e-05	0.708087	0.277	0.177	0.705883	5	LOC110438108
3.25996e-05	0.874949	0.31	0.222	0.772253	5	smad2
3.63047e-05	0.760589	0.254	0.165	0.860023	5	mbnl2
4.60293e-05	0.741514	0.376	0.286	1	5	ep300b
7.79673e-05	0.812279	0.291	0.207	1	5	dspa
0.00010033	0.955444	0.376	0.286	1	5	cyp1a
0.000103002	0.734793	0.413	0.341	1	5	tln1
0.000106051	0.871366	0.357	0.277	1	5	arglu1a
0.000142707	0.796411	0.324	0.248	1	5	lamc1
0.00014523	0.784442	0.329	0.249	1	5	cyfip1
0.000151732	0.855174	0.333	0.256	1	5	oga
0.000157533	0.832459	0.347	0.277	1	5	ptbp3
0.000180272	0.86338	0.38	0.325	1	5	cdc42
0.000193457	0.588094	0.54	0.487	1	5	histh1l
0.000290128	0.727593	0.305	0.229	1	5	ralbp1
0.000303556	0.303413	0.836	0.801	1	5	mt-nd1
0.00044698	0.746425	0.39	0.341	1	5	psmd3
0.000596024	0.262203	0.915	0.935	1	5	mt-atp6
0.000848823	0.753596	0.268	0.198	1	5	cdkn1bb
0.000908538	0.6242	0.268	0.2	1	5	jak1
0.00102037	0.584877	0.437	0.4	1	5	2002-09-01
0.00127116	0.652847	0.413	0.357	1	5	mt-nd3
0.00205012	0.44422	0.61	0.657	1	5	eif1b
0.00213653	0.744846	0.347	0.293	1	5	kdm6bb
0.00219971	0.600988	0.441	0.406	1	5	ammecr1
0.00250944	0.508014	0.315	0.249	1	5	kmt2cb
0.00258468	0.61754	0.272	0.206	1	5	hspg2
0.00359307	0.735688	0.399	0.378	1	5	ap2m1a
0.00399664	0.625048	0.329	0.271	1	5	ap2a1
0.00425492	0.522765	0.54	0.569	1	5	tpm3
0.00485973	0.400247	0.549	0.517	1	5	mt-nd5
0.00518542	0.594983	0.446	0.425	1	5	spred2b
0.00518846	0.474837	0.296	0.236	1	5	ccnd2a
0.00534846	0.667692	0.315	0.266	1	5	arf2a
0.00619521	0.468934	0.582	0.585	1	5	ywhabl
0.00863839	0.673081	0.296	0.257	1	5	rab5c
0.0091169	0.723857	0.305	0.27	1	5	cdc42ep5
0.00945855	0.686287	0.282	0.24	1	5	si:ch73-138n13.1
0.0095446	0.577426	0.362	0.317	1	5	baz2ba

## Sheet: 6
p_val	avg_log2FC	pct.1	pct.2	p_val_adj	cluster	gene
2.65764e-149	3.39417	0.764	0.125	6.29569e-145	6	si:ch73-335l21.4
2.73397e-136	1.6347	0.453	0.035	6.47651e-132	6	hoxd12a
4.18117e-129	3.54855	0.929	0.295	9.90479e-125	6	fosab
4.85752e-128	2.67054	0.656	0.099	1.1507e-123	6	fosb
1.75048e-123	2.08961	0.599	0.081	4.14672e-119	6	egr1
2.94286e-123	2.17212	0.415	0.033	6.97134e-119	6	serpine1
1.54783e-113	3.21037	0.656	0.118	3.66665e-109	6	jdp2b
4.57137e-113	2.78124	0.34	0.021	1.08291e-108	6	hspb9
9.3819e-113	1.21234	0.448	0.043	2.22248e-108	6	hoxa11a
6.75291e-109	2.81295	0.825	0.223	1.5997e-104	6	ier2b
5.69367e-108	2.3945	0.825	0.215	1.34877e-103	6	gadd45ba
3.97804e-103	2.81175	0.953	0.403	9.42357e-99	6	jun
1.63883e-101	2.57348	0.519	0.075	3.88223e-97	6	cxcl18b
3.49448e-97	2.10933	0.66	0.132	8.27808e-93	6	mir21-1
9.62826e-97	2.68635	0.642	0.131	2.28084e-92	6	atf3
1.8717e-93	1.05657	0.307	0.022	4.43386e-89	6	hoxc11b
2.4953e-92	2.06794	0.439	0.057	5.91112e-88	6	XLOC-044191
6.32951e-92	2.17733	0.58	0.109	1.4994e-87	6	fosl1a
1.30085e-91	2.52739	0.84	0.264	3.08159e-87	6	id3
1.35504e-90	2.51197	0.792	0.222	3.20996e-86	6	cyr61
2.95049e-90	1.16219	0.481	0.065	6.98941e-86	6	hoxa11b
9.13605e-90	1.94088	0.722	0.177	2.16424e-85	6	spry4
5.38158e-88	1.26332	0.358	0.036	1.27484e-83	6	hoxc11a
6.56723e-87	2.39644	0.67	0.163	1.55571e-82	6	junba
6.39313e-86	1.75928	0.396	0.046	1.51447e-81	6	adma
7.37715e-86	1.39533	0.632	0.122	1.74757e-81	6	hoxb9a
2.04581e-84	2.73413	0.712	0.192	4.84632e-80	6	hsp70.3
7.33422e-81	2.43456	0.849	0.311	1.7374e-76	6	twist1a
1.0378e-80	2.13711	0.646	0.162	2.45845e-76	6	ier2a
1.06606e-79	1.69209	0.528	0.094	2.52539e-75	6	aldh1a2
3.19526e-78	1.75628	0.481	0.082	7.56925e-74	6	mycb
4.00305e-78	1.69901	0.533	0.105	9.48283e-74	6	junbb
7.87209e-78	1.57206	0.651	0.153	1.86482e-73	6	tiparp
1.09404e-77	0.91486	0.259	0.019	2.59167e-73	6	hoxd11a
1.20912e-76	1.07198	0.382	0.049	2.86428e-72	6	hoxb7a
6.71723e-76	2.67015	0.726	0.216	1.59124e-71	6	hsp70.2
9.02751e-76	1.4382	0.5	0.09	2.13853e-71	6	csrnp1b
9.77366e-75	2.51504	0.948	0.615	2.31528e-70	6	id1
3.13822e-74	1.92957	0.821	0.287	7.43414e-70	6	angptl4
9.75926e-74	1.90589	0.594	0.142	2.31187e-69	6	tob1a
2.80504e-72	1.28051	0.283	0.027	6.64485e-68	6	si:ch211-195b15.8
4.63203e-71	1.3148	0.307	0.032	1.09728e-66	6	apela
8.72572e-68	1.42041	0.5	0.097	2.06704e-63	6	fbln1
3.3742e-66	1.4496	0.377	0.056	7.99315e-62	6	nog1
8.15022e-66	2.60339	0.363	0.052	1.93071e-61	6	apoc1
1.41261e-64	1.74498	0.476	0.1	3.34634e-60	6	mych
9.73195e-63	2.46685	0.854	0.419	2.3054e-58	6	her6
1.43679e-62	1.31188	0.302	0.038	3.40362e-58	6	XLOC-028370
3.27017e-61	1.47993	0.519	0.115	7.7467e-57	6	cyp1c1
5.32829e-61	1.46158	0.566	0.135	1.26222e-56	6	vwde
1.46753e-60	1.388	0.642	0.184	3.47644e-56	6	dusp6
1.84641e-60	2.59758	0.571	0.153	4.37396e-56	6	hsp70l
2.17483e-60	1.26683	0.458	0.093	5.15195e-56	6	crabp2a
5.57577e-60	1.44414	0.288	0.035	1.32084e-55	6	dusp2
8.71116e-60	1.61059	0.599	0.158	2.06359e-55	6	tcf15
9.08277e-60	1.81847	0.873	0.443	2.15162e-55	6	klf6a
1.66195e-59	1.10323	0.552	0.125	3.93699e-55	6	hoxc6b
1.38095e-57	1.5021	0.486	0.109	3.27133e-53	6	zfp36l1b
1.80734e-57	1.38542	0.476	0.104	4.2814e-53	6	kazald2
4.40585e-57	1.35418	0.476	0.103	1.0437e-52	6	rdh10a
1.36358e-56	2.14217	0.481	0.112	3.23019e-52	6	hsp90aa1.2
1.54458e-56	1.25673	0.358	0.061	3.65895e-52	6	socs3b
5.07227e-56	1.39303	0.288	0.039	1.20157e-51	6	cdkn1a
4.80743e-55	0.904217	0.434	0.086	1.13883e-50	6	hoxc3a
1.73186e-54	1.69135	0.84	0.386	4.10261e-50	6	btg2
4.26764e-54	1.73323	0.764	0.336	1.01096e-49	6	ier5
2.76334e-53	1.52832	0.42	0.089	6.54607e-49	6	f3b
2.81979e-53	0.990056	0.373	0.066	6.67979e-49	6	hoxc10a
9.64942e-53	0.793157	0.264	0.034	2.28585e-48	6	klf11b
2.37268e-52	1.62486	0.925	0.467	5.62064e-48	6	serpinh1b
1.6272e-51	1.30741	0.434	0.096	3.85468e-47	6	sgk1
2.90631e-51	1.02791	0.736	0.245	6.88476e-47	6	col5a2a
7.78183e-51	1.38669	0.41	0.088	1.84344e-46	6	tent5ba
5.94854e-50	1.88292	0.623	0.218	1.40915e-45	6	id2a
1.36427e-49	1.27668	0.392	0.083	3.23181e-45	6	dusp1
1.56729e-49	1.35487	0.726	0.26	3.71275e-45	6	meox1
4.77492e-49	1.21267	0.401	0.086	1.13113e-44	6	msx2b
1.32999e-48	0.872987	0.288	0.044	3.1506e-44	6	hoxa9b
2.06698e-48	1.07806	0.363	0.071	4.89646e-44	6	sik1
3.45891e-48	1.85299	0.325	0.058	8.19381e-44	6	socs3a
3.85379e-48	1.16278	0.896	0.422	9.12924e-44	6	col1a1b
5.89012e-48	1.77756	0.509	0.145	1.39531e-43	6	ddit3
9.19712e-48	1.32725	0.821	0.393	2.17871e-43	6	ppdpfb
1.58581e-47	1.09035	0.377	0.075	3.75661e-43	6	pax9
1.61033e-47	1.13346	0.642	0.202	3.81472e-43	6	cxcl12b
5.72931e-46	1.15642	0.561	0.162	1.35722e-41	6	angptl7
1.83428e-44	1.48606	0.623	0.226	4.34523e-40	6	twist1b
1.91894e-44	2.19864	0.642	0.239	4.54579e-40	6	hsp70.1
6.22057e-44	0.828982	0.269	0.042	1.47359e-39	6	zgc:154093
1.15944e-43	1.37436	0.538	0.172	2.7466e-39	6	nfkbiab
1.46968e-43	1.23947	0.835	0.36	3.48152e-39	6	postnb
7.06591e-42	0.882813	0.392	0.092	1.67384e-37	6	smad7
7.926e-42	1.57376	0.406	0.1	1.87759e-37	6	six1b
6.22961e-41	1.07173	0.335	0.071	1.47573e-36	6	gchfr
9.73815e-41	0.959688	0.448	0.119	2.30687e-36	6	hoxc9a
2.25056e-40	1.37829	0.84	0.466	5.33136e-36	6	wu:fb55g09
4.37705e-40	1.05584	0.929	0.559	1.03688e-35	6	col1a2
5.27032e-40	1.23719	0.613	0.219	1.24849e-35	6	nkx3-1
9.95932e-39	1.25472	0.33	0.071	2.35926e-34	6	adamts1
2.37446e-38	0.730209	0.302	0.06	5.62486e-34	6	irs2a
2.50111e-38	1.54207	0.693	0.323	5.92488e-34	6	ier5l
4.63295e-38	1.2343	0.514	0.176	1.0975e-33	6	pim1
8.06887e-38	1.35349	0.807	0.469	1.91144e-33	6	histh1l
1.10723e-36	1.82757	0.575	0.236	2.62292e-32	6	zgc:162730
3.0287e-36	1.03877	0.646	0.254	7.1747e-32	6	zfp36l2
4.86825e-36	1.01978	0.547	0.191	1.15324e-31	6	tmem119b
5.08126e-36	1.2117	0.5	0.165	1.2037e-31	6	ctgfa
2.47767e-35	0.759711	0.995	0.985	5.86935e-31	6	si:dkey-151g10.6
3.04818e-35	0.801561	0.349	0.085	7.22084e-31	6	arrdc3b
2.10481e-34	1.2043	0.561	0.207	4.98608e-30	6	znf503
2.37046e-34	0.935517	0.58	0.226	5.61537e-30	6	irf2bp2a
2.65663e-34	0.92162	0.368	0.096	6.29329e-30	6	si:ch211-37e10.2
4.62024e-34	1.18054	0.552	0.211	1.09449e-29	6	tob1b
6.92091e-34	1.50137	0.547	0.225	1.63949e-29	6	mcl1a
1.20529e-33	1.1578	0.495	0.166	2.8552e-29	6	sat1a.2
1.27643e-32	1.08357	0.585	0.243	3.02373e-28	6	atf4b
1.41664e-32	1.04813	0.675	0.325	3.35587e-28	6	cxxc5a
2.6916e-32	1.42802	0.439	0.143	6.37614e-28	6	her9
4.87311e-32	1.48218	0.906	0.628	1.15439e-27	6	rn7sk
9.18261e-32	1.1063	0.425	0.138	2.17527e-27	6	chac1
1.88373e-31	1.09404	0.292	0.066	4.46238e-27	6	pax3a
5.6991e-31	1.13422	0.679	0.336	1.35006e-26	6	midn
7.98934e-31	0.785295	0.764	0.354	1.89259e-26	6	ptprga
8.278e-31	1.18109	0.514	0.19	1.96098e-26	6	marveld1
6.68611e-30	0.644919	0.302	0.073	1.58387e-25	6	rassf1
1.33894e-29	0.6794	0.354	0.097	3.17181e-25	6	skib
1.71141e-29	0.857935	0.288	0.069	4.05417e-25	6	bmp2b
2.30851e-29	1.11003	0.434	0.152	5.46864e-25	6	cited4a
2.44161e-29	1.2715	0.278	0.066	5.78392e-25	6	XLOC-020301
2.54666e-29	1.49356	0.382	0.124	6.03279e-25	6	cebpd
5.2288e-29	1.16336	0.509	0.195	1.23865e-24	6	BX005309.1
1.0585e-28	1.02563	0.415	0.132	2.50748e-24	6	thbs4b
1.4336e-28	0.6497	0.34	0.092	3.39605e-24	6	hoxc8a
2.83249e-28	0.862391	0.377	0.113	6.70989e-24	6	ccdc85b
3.49689e-28	0.842951	0.259	0.058	8.28378e-24	6	prrx1b
4.23839e-28	0.680653	0.368	0.106	1.00403e-23	6	snai2
6.33605e-28	1.25211	0.396	0.128	1.50095e-23	6	cdkn1ca
8.50832e-28	1.10451	0.486	0.182	2.01553e-23	6	mir301b
1.30215e-27	0.611201	0.255	0.057	3.08466e-23	6	XLOC-023492
1.74902e-27	1.62539	0.59	0.28	4.14326e-23	6	dnajb1b
2.66216e-27	0.795424	0.764	0.404	6.30638e-23	6	spred2b
3.03968e-27	0.870677	0.481	0.176	7.2007e-23	6	tenm3
3.98809e-27	1.09559	0.774	0.466	9.44739e-23	6	sdc4
6.19789e-27	0.924678	0.637	0.297	1.46822e-22	6	mknk2b
3.80445e-26	0.836861	0.443	0.162	9.01237e-22	6	cxxc5b
3.18317e-25	0.872147	0.472	0.185	7.54062e-21	6	cdkn1bb
3.80145e-25	0.87882	0.325	0.096	9.00525e-21	6	trib2
4.16008e-25	0.775084	0.316	0.091	9.85481e-21	6	PLEKHH3
4.92447e-25	0.787344	0.495	0.196	1.16656e-20	6	si:ch211-204c21.1
2.3837e-24	0.829983	0.255	0.065	5.64674e-20	6	tspan9a
2.59906e-24	0.954825	0.708	0.415	6.15691e-20	6	ost4
2.76486e-24	0.857211	0.467	0.175	6.54967e-20	6	si:ch211-43f4.1
3.13247e-24	0.76358	0.368	0.119	7.42052e-20	6	bcor
3.30609e-24	0.777294	0.703	0.362	7.83181e-20	6	ccnd1
3.39721e-24	0.743721	0.255	0.065	8.04766e-20	6	arrdc2
5.58301e-24	0.725548	0.274	0.073	1.32256e-19	6	zgc:110796
8.35217e-24	0.912841	0.264	0.07	1.97855e-19	6	cyp1c2
9.03296e-24	0.760645	0.292	0.082	2.13982e-19	6	sfrp1a
1.78466e-23	1.16445	0.453	0.179	4.22769e-19	6	sox4a
2.44824e-23	0.651211	0.929	0.534	5.79963e-19	6	col1a1a
4.07344e-23	1.31927	0.821	0.529	9.64956e-19	6	ubb
5.4286e-23	0.702325	0.382	0.131	1.28598e-18	6	hmcn2
1.04648e-22	0.999492	0.575	0.267	2.479e-18	6	boc
2.66722e-22	0.707844	0.25	0.066	6.31837e-18	6	six4a
4.61191e-22	0.621366	0.561	0.233	1.09251e-17	6	ebf2
4.80284e-22	0.736584	0.316	0.099	1.13774e-17	6	gas1a
6.63556e-22	0.821725	0.401	0.153	1.5719e-17	6	si:dkey-177p2.6
6.77654e-22	0.603189	0.283	0.079	1.6053e-17	6	zic2b
7.24698e-22	0.835323	0.83	0.533	1.71674e-17	6	xbp1
1.1175e-21	0.759561	0.307	0.094	2.64726e-17	6	snai1b
2.30385e-21	0.553045	0.939	0.579	5.45758e-17	6	col5a1
3.36035e-21	0.903408	0.415	0.162	7.96034e-17	6	msx1b
3.84613e-21	0.688898	0.302	0.097	9.11111e-17	6	prickle1b
4.76419e-21	1.04185	0.467	0.194	1.12859e-16	6	h1f0
4.98195e-21	0.604538	0.401	0.147	1.18017e-16	6	lrrc17
5.3279e-21	0.660269	0.528	0.228	1.26213e-16	6	prrx1a
6.4432e-21	0.520987	1	0.903	1.52633e-16	6	CR383676.1
6.47212e-21	0.871532	0.288	0.086	1.53318e-16	6	mab21l2
8.55064e-21	0.679485	0.929	0.802	2.02556e-16	6	rps26
9.19554e-21	0.732286	0.92	0.879	2.17833e-16	6	rpl29
1.18691e-20	0.834671	0.925	0.891	2.81167e-16	6	rps28
2.08455e-20	0.982499	0.627	0.353	4.93808e-16	6	vdrb
2.09315e-20	0.836946	0.42	0.165	4.95847e-16	6	hoxb3a
2.15827e-20	0.746922	0.302	0.095	5.11271e-16	6	cilp
2.37156e-20	0.841638	0.807	0.53	5.61799e-16	6	zgc:153409
3.23087e-20	0.575118	0.283	0.085	7.65362e-16	6	atoh8
4.2494e-20	0.889709	0.292	0.091	1.00664e-15	6	ntd5
6.93582e-20	0.647632	0.901	0.554	1.64303e-15	6	pmp22a
8.42646e-20	0.561181	0.283	0.088	1.99614e-15	6	etv5b
2.62746e-19	0.851133	0.392	0.156	6.22419e-15	6	LOC103911445
3.32142e-19	0.815422	0.297	0.101	7.86812e-15	6	jund
3.41884e-19	0.751853	0.259	0.076	8.09888e-15	6	stc1
4.0418e-19	0.748286	0.434	0.182	9.57463e-15	6	cdon
4.77073e-19	0.628762	0.335	0.115	1.13014e-14	6	nradd
6.33249e-19	0.657381	0.976	0.789	1.5001e-14	6	ppiaa
6.72376e-19	0.647985	0.684	0.354	1.59279e-14	6	tuba8l2
8.72695e-19	0.636618	0.41	0.171	2.06733e-14	6	zgc:100829
1.04686e-18	0.609105	0.948	0.8	2.4799e-14	6	ubc
1.12959e-18	0.666496	0.392	0.156	2.67588e-14	6	fkbp11
5.55667e-18	0.771251	0.25	0.075	1.31632e-13	6	pi15a
7.99899e-18	0.754987	0.392	0.163	1.89488e-13	6	arrdc3a
9.34971e-18	0.449169	0.25	0.075	2.21485e-13	6	rbp7b
1.22836e-17	0.601023	0.439	0.192	2.90987e-13	6	mycn
1.35662e-17	0.559546	0.401	0.163	3.2137e-13	6	rarab
1.65205e-17	0.535945	0.976	0.73	3.91353e-13	6	marcksl1a
1.9912e-17	0.738316	0.514	0.258	4.71697e-13	6	txnipa
2.02942e-17	0.857823	0.283	0.096	4.8075e-13	6	nkx2.7
2.61706e-17	0.5636	0.373	0.148	6.19956e-13	6	nrarpa
3.96286e-17	0.805999	0.505	0.243	9.38761e-13	6	plpp3
7.00222e-17	0.394171	0.491	0.211	1.65875e-12	6	ets1
1.24871e-16	0.683161	0.429	0.19	2.95807e-12	6	irf2bpl
1.40317e-16	0.676063	0.533	0.273	3.32396e-12	6	si:dkey-42i9.4
2.07706e-16	0.410039	0.608	0.303	4.92035e-12	6	matn4
2.17163e-16	0.630039	0.274	0.095	5.14436e-12	6	il6st
2.33303e-16	0.589826	0.552	0.277	5.52671e-12	6	cd82a
2.41059e-16	0.689969	0.278	0.097	5.71045e-12	6	cspg4
3.01855e-16	0.622048	0.307	0.112	7.15065e-12	6	pdlim4
3.24975e-16	0.49554	0.274	0.092	7.69833e-12	6	entpd1
3.32506e-16	0.513171	0.377	0.157	7.87674e-12	6	rnd3a
5.68989e-16	0.712007	0.363	0.157	1.34788e-11	6	zgc:92606
1.04936e-15	0.703877	0.877	0.697	2.48584e-11	6	fthl27
2.36776e-15	0.394462	0.986	0.949	5.60899e-11	6	rpsa
2.4205e-15	0.547398	0.901	0.731	5.73392e-11	6	UAS-NTR-mCherry
3.50848e-15	0.775904	0.901	0.855	8.31124e-11	6	rpl38
3.61884e-15	0.512048	0.349	0.146	8.57267e-11	6	nupr1a
4.04452e-15	0.501893	0.396	0.169	9.58105e-11	6	LOC110438108
4.65787e-15	0.607045	0.297	0.112	1.1034e-10	6	inka1b
5.2129e-15	0.716007	0.373	0.165	1.23488e-10	6	ccng2
6.94569e-15	0.942131	0.368	0.161	1.64537e-10	6	cebpb
9.96043e-15	0.507788	0.288	0.108	2.35953e-10	6	tp53inp1
1.34946e-14	0.483607	0.415	0.185	3.19674e-10	6	CU929237.1
1.7638e-14	0.413047	0.524	0.258	4.17827e-10	6	fkbp7
2.20122e-14	0.779771	0.368	0.168	5.21446e-10	6	trib3
2.80329e-14	0.724229	0.717	0.463	6.64072e-10	6	ephb3
3.35627e-14	0.325799	0.311	0.119	7.95066e-10	6	wasf3b
4.00806e-14	0.427052	0.755	0.434	9.49469e-10	6	mfap2
9.04731e-14	0.572365	0.311	0.128	2.14322e-09	6	sesn1
9.38898e-14	0.550505	0.811	0.551	2.22416e-09	6	zgc:165555.3
1.10663e-13	0.32404	0.25	0.088	2.62149e-09	6	kifap3a
1.14391e-13	0.459416	0.373	0.166	2.70981e-09	6	creb3l2
1.28273e-13	0.634128	0.387	0.179	3.03867e-09	6	XLOC-001964
1.52593e-13	0.348369	0.307	0.12	3.61477e-09	6	antxr1c
1.61381e-13	0.475865	0.439	0.22	3.82295e-09	6	sdcbp2
1.79892e-13	0.705948	0.373	0.18	4.26147e-09	6	net1
2.04458e-13	0.489288	0.274	0.103	4.84341e-09	6	robo3
2.12065e-13	0.646757	0.528	0.285	5.02361e-09	6	tuba1b
2.1918e-13	1.03399	0.264	0.105	5.19215e-09	6	tcima
2.19817e-13	0.567969	0.349	0.154	5.20724e-09	6	sall4
2.24882e-13	0.524063	0.363	0.161	5.32724e-09	6	phldb1b
3.38515e-13	0.616104	0.745	0.505	8.01908e-09	6	h2afx1
3.74266e-13	0.50507	0.538	0.282	8.86599e-09	6	palm2
4.18788e-13	0.51834	0.354	0.153	9.92067e-09	6	ndnf
5.26075e-13	0.415862	0.307	0.126	1.24622e-08	6	hs6st1b
6.40461e-13	0.472109	0.278	0.109	1.51719e-08	6	dennd4a
7.58719e-13	0.495867	0.434	0.221	1.79733e-08	6	zgc:66388
1.2978e-12	0.674334	0.552	0.325	3.07436e-08	6	si:ch211-196l7.4
1.35015e-12	0.355263	0.703	0.387	3.19838e-08	6	pdgfra
1.83957e-12	0.635359	0.495	0.261	4.35775e-08	6	rbp5
1.93854e-12	0.486083	0.316	0.135	4.5922e-08	6	lama4
2.16775e-12	0.480458	0.288	0.118	5.13518e-08	6	lfng
2.21905e-12	0.541061	0.741	0.526	5.25671e-08	6	sec61b
2.33956e-12	0.574556	0.297	0.127	5.54218e-08	6	ssbp4
2.65989e-12	0.385999	0.958	0.877	6.30102e-08	6	rack1
3.46701e-12	0.723609	0.514	0.308	8.213e-08	6	LOC103910438
3.52037e-12	0.38197	0.292	0.12	8.33941e-08	6	lef1
4.50667e-12	0.372631	0.325	0.142	1.06759e-07	6	bhmt
4.51869e-12	0.430606	0.92	0.738	1.07043e-07	6	pnrc2
6.68043e-12	0.556412	0.387	0.195	1.58253e-07	6	sult1st1
7.08904e-12	0.463198	0.344	0.156	1.67932e-07	6	CR847566.1
7.14365e-12	0.463332	0.33	0.15	1.69226e-07	6	ahr2
7.40774e-12	0.430922	0.297	0.131	1.75482e-07	6	ucp2
7.63594e-12	0.392854	0.274	0.113	1.80888e-07	6	cybrd1
7.97542e-12	0.322769	0.283	0.115	1.8893e-07	6	tmem176
8.27802e-12	0.598107	0.585	0.397	1.96098e-07	6	RPL37A
8.87426e-12	0.475181	0.91	0.826	2.10222e-07	6	rplp2
9.07246e-12	0.717339	0.939	0.9	2.14917e-07	6	rpl37
1.04916e-11	0.451129	0.571	0.338	2.48535e-07	6	cnn3a
2.18007e-11	0.355461	0.901	0.636	5.16437e-07	6	tpm4a
2.53716e-11	0.708188	0.939	0.887	6.01027e-07	6	rps29
4.69916e-11	0.359066	0.288	0.122	1.11318e-06	6	bmp1a
4.85911e-11	0.390511	0.325	0.146	1.15108e-06	6	stox1
5.10464e-11	0.270976	0.349	0.159	1.20924e-06	6	flrt3
5.92886e-11	0.373626	0.505	0.277	1.40449e-06	6	cyp1a
7.59961e-11	0.45473	0.392	0.189	1.80027e-06	6	ebf3a
9.00039e-11	0.444585	0.594	0.353	2.1321e-06	6	emp2
9.5896e-11	0.490032	0.821	0.677	2.27168e-06	6	sec61g
9.64773e-11	0.492601	0.25	0.104	2.28545e-06	6	XLOC-043013
1.00601e-10	0.454643	0.302	0.134	2.38313e-06	6	emilin1a
1.01368e-10	0.500633	0.495	0.29	2.4013e-06	6	trim71
1.13066e-10	0.45442	0.283	0.125	2.67842e-06	6	fzd2
1.2804e-10	0.290276	0.995	0.983	3.03315e-06	6	eef1a1l1
1.38976e-10	0.448073	0.274	0.118	3.29221e-06	6	zgc:113208
1.47661e-10	0.467186	0.726	0.507	3.49794e-06	6	cox7c
1.68676e-10	0.491407	0.269	0.117	3.99578e-06	6	wnt5b
1.7526e-10	0.476592	0.509	0.308	4.15174e-06	6	ndufa1
1.88333e-10	0.364146	0.354	0.174	4.46143e-06	6	ndufs6
2.48209e-10	0.558147	0.278	0.13	5.87982e-06	6	plk3
3.04098e-10	0.323469	0.354	0.173	7.20377e-06	6	si:dkey-16p21.8
3.20755e-10	0.258999	0.302	0.136	7.59836e-06	6	rbms3
3.4477e-10	0.769635	0.613	0.399	8.16725e-06	6	sox11a
4.79966e-10	0.37275	0.321	0.155	1.13699e-05	6	tmem39a
5.06937e-10	0.610153	0.425	0.237	1.20088e-05	6	mir22a
5.58539e-10	0.447703	0.392	0.203	1.32312e-05	6	thbs1b
6.1678e-10	0.282914	0.358	0.176	1.46109e-05	6	itga9
6.6219e-10	0.428129	0.646	0.434	1.56866e-05	6	hspa5
7.39586e-10	0.538129	0.429	0.233	1.75201e-05	6	meis1a
7.84029e-10	0.433656	0.976	0.954	1.85729e-05	6	rplp1
9.6482e-10	0.271982	0.627	0.367	2.28556e-05	6	reck
1.14259e-09	0.339998	0.415	0.218	2.70669e-05	6	rbms1a
1.17997e-09	0.294388	0.387	0.195	2.79523e-05	6	SCARF2
1.27568e-09	0.317367	0.557	0.34	3.02196e-05	6	arid3c
1.28039e-09	0.250909	0.264	0.113	3.03312e-05	6	fgfrl1a
1.38654e-09	0.389615	0.415	0.224	3.28459e-05	6	aplp2
1.84149e-09	0.365064	0.358	0.182	4.3623e-05	6	nckap5l
1.8946e-09	0.375957	0.274	0.127	4.48812e-05	6	homeza
1.90647e-09	0.296919	0.618	0.377	4.51623e-05	6	fbn2b
2.35223e-09	0.326265	0.401	0.222	5.5722e-05	6	ndufa5
2.81702e-09	0.376374	0.33	0.166	6.67324e-05	6	elmsan1b
3.09817e-09	0.639545	0.863	0.855	7.33927e-05	6	rps21
3.10284e-09	0.461712	0.302	0.146	7.35031e-05	6	rgl1
4.4311e-09	0.584183	0.344	0.185	0.000104968	6	h2afx
6.56612e-09	0.375174	0.406	0.215	0.000155545	6	eya1
7.15713e-09	0.294033	0.571	0.349	0.000169545	6	hsp90b1
7.5942e-09	0.252612	0.311	0.149	0.000179899	6	gulp1a
7.82684e-09	0.407266	0.349	0.186	0.00018541	6	zgc:153675
7.99742e-09	0.482825	0.33	0.172	0.000189451	6	ramp2
9.51597e-09	0.293027	0.264	0.121	0.000225424	6	amotl2a
9.94008e-09	0.421227	0.255	0.117	0.00023547	6	sorbs1
1.10919e-08	0.349676	0.425	0.252	0.000262757	6	si:dkey-28b4.7
1.25658e-08	0.395249	0.255	0.119	0.000297671	6	rras2
1.42837e-08	0.612583	0.316	0.168	0.000338367	6	zfand5a
1.57352e-08	0.378216	0.92	0.747	0.000372751	6	btf3
1.5963e-08	0.273477	0.58	0.346	0.000378148	6	lin28a
1.87073e-08	0.351331	0.33	0.173	0.000443158	6	actn1
2.02627e-08	0.397122	0.283	0.144	0.000480004	6	ifi30
2.27518e-08	0.405248	0.363	0.199	0.000538967	6	scarb2a
2.71424e-08	0.741244	0.25	0.119	0.000642977	6	zgc:158343
2.81789e-08	0.373586	0.943	0.794	0.000667531	6	mt-nd1
3.58802e-08	0.494266	0.396	0.233	0.000849967	6	cops9
3.97887e-08	0.379965	0.509	0.328	0.000942554	6	rbms1b
4.08324e-08	0.333327	0.542	0.355	0.000967278	6	cox6c
6.05187e-08	0.564375	0.406	0.249	0.00143363	6	pcf11
7.0476e-08	0.346653	0.425	0.247	0.00166951	6	lrp1ab
1.45069e-07	0.336109	0.948	0.918	0.00343654	6	rplp0
1.51541e-07	0.267529	0.505	0.319	0.00358985	6	atp5mf
1.60007e-07	0.402467	0.358	0.204	0.0037904	6	phgdh
1.69013e-07	0.333349	0.858	0.702	0.00400374	6	nme2b.1
1.74323e-07	0.268884	0.769	0.516	0.00412953	6	cd81a
1.8173e-07	0.348988	0.349	0.198	0.00430501	6	ndufa3
1.90092e-07	0.273759	0.538	0.349	0.00450309	6	sec61a1
2.50354e-07	0.39592	0.453	0.279	0.00593063	6	fn1a
2.97081e-07	0.301866	0.684	0.511	0.00703754	6	dad1
3.02316e-07	0.409497	0.33	0.188	0.00716157	6	calm2a
3.34613e-07	0.411976	0.269	0.141	0.00792666	6	spen
3.9733e-07	0.372676	0.392	0.228	0.00941234	6	sox5
4.15874e-07	0.511988	0.368	0.223	0.00985165	6	rsrp1
4.25456e-07	0.322847	0.736	0.564	0.0100786	6	ssr3
4.30567e-07	0.414404	0.868	0.718	0.0101997	6	tubb4b
4.69665e-07	0.435138	0.354	0.207	0.0111259	6	myl9b
4.82745e-07	0.290603	0.259	0.133	0.0114357	6	ddah2
5.08708e-07	0.477387	0.934	0.912	0.0120508	6	rpl39
5.65564e-07	0.291228	0.401	0.239	0.0133976	6	sf3b5
6.36204e-07	0.360501	0.608	0.461	0.015071	6	atp5f1e
6.38488e-07	0.392649	0.689	0.538	0.0151251	6	tmem258
6.46409e-07	0.43564	0.519	0.35	0.0153128	6	mt-nd3
6.85958e-07	0.347182	0.448	0.289	0.0162497	6	COX7A2 (1 of many)
7.91647e-07	0.410339	0.533	0.37	0.0187533	6	atf4a
1.05009e-06	0.271369	0.519	0.343	0.0248756	6	snd1
1.08763e-06	0.412051	0.425	0.273	0.0257648	6	brd2a
1.15217e-06	0.371187	0.981	0.906	0.0272937	6	mt-co1
1.46572e-06	0.370404	0.259	0.137	0.0347215	6	axin2
1.69622e-06	0.30409	0.425	0.272	0.0401818	6	arid3b
2.26687e-06	0.266767	0.278	0.149	0.0536998	6	si:ch211-194k22.8
2.27623e-06	0.339529	0.25	0.133	0.0539215	6	cttnbp2nlb
2.29286e-06	0.250829	0.528	0.353	0.0543156	6	ccni
2.51415e-06	0.268819	0.259	0.137	0.0595577	6	CU467961.1
2.91235e-06	0.378305	0.363	0.227	0.0689906	6	tmem263
2.93066e-06	0.258008	0.769	0.522	0.0694244	6	fstl1b
2.95069e-06	0.250774	0.311	0.182	0.0698989	6	ahcy
3.02816e-06	0.328893	0.278	0.152	0.0717341	6	itgb1a
3.77422e-06	0.342639	0.995	0.948	0.0894076	6	mt-cyb
4.45314e-06	0.346339	0.255	0.14	0.10549	6	XLOC-016198
4.5089e-06	0.390872	0.25	0.138	0.106811	6	ccnl1a
5.63361e-06	0.254992	0.363	0.223	0.133455	6	brd9
6.50524e-06	0.485658	0.311	0.185	0.154103	6	nectin1b
6.84651e-06	0.271223	0.274	0.151	0.162187	6	bmpr2a
7.94335e-06	0.293285	0.486	0.318	0.18817	6	wls
8.84296e-06	0.349773	0.745	0.591	0.209481	6	tma7
1.02523e-05	0.393758	0.269	0.153	0.242867	6	sipa1l3
1.54196e-05	0.412928	0.274	0.159	0.365274	6	atp10a
1.73134e-05	0.312146	0.288	0.165	0.410138	6	LOC110438079
1.92241e-05	0.316503	0.415	0.277	0.4554	6	nr2f5
2.00956e-05	0.48881	0.892	0.893	0.476044	6	rpl36a
2.10672e-05	0.263178	0.316	0.195	0.49906	6	NDUFB1
2.3516e-05	0.25743	0.255	0.146	0.557072	6	cenpx
2.56305e-05	0.379279	0.901	0.876	0.607162	6	rps25
2.77437e-05	0.37743	0.887	0.745	0.65722	6	CABZ01045617.1
3.15957e-05	0.325837	0.349	0.224	0.748471	6	gse1
3.20008e-05	0.478265	0.259	0.159	0.758067	6	nr2f6b
3.27604e-05	0.283712	0.396	0.253	0.776062	6	mmp2
3.36533e-05	0.316579	0.25	0.144	0.797213	6	ackr3b
4.29844e-05	0.251291	0.34	0.213	1	6	bub3
4.54736e-05	0.357951	0.472	0.337	1	6	meis1b
6.05354e-05	0.388352	0.892	0.918	1	6	rplp2l
6.41054e-05	0.273841	0.321	0.206	1	6	hexim1
6.78624e-05	0.281249	0.316	0.203	1	6	rsrc2
7.96339e-05	0.437616	0.505	0.379	1	6	atp5mc1
9.06725e-05	0.290279	0.967	0.926	1	6	rps20
0.000187608	0.339904	0.877	0.853	1	6	rps26l
0.00023027	0.262028	0.387	0.269	1	6	hist1h2a11
0.000232399	0.276557	0.797	0.747	1	6	rps17
0.000234243	0.255161	0.519	0.395	1	6	ndufb3
0.000264705	0.316795	0.25	0.16	1	6	hist2h2l
0.000272999	0.255274	0.344	0.235	1	6	sash1a
0.000298125	0.467015	0.585	0.479	1	6	ctsla
0.000419945	0.261309	0.311	0.21	1	6	irf2bp2b
0.00063562	0.306021	0.92	0.885	1	6	rps12
0.00092108	0.267405	0.948	0.896	1	6	slc25a5
0.000989315	0.26663	0.325	0.228	1	6	notch2
0.00158773	0.319171	0.321	0.23	1	6	ctdsp2

## Sheet: 7
p_val	avg_log2FC	pct.1	pct.2	p_val_adj	cluster	gene
4.8146e-93	1.84183	0.786	0.179	1.14053e-88	7	si:ch211-113a14.18
1.06034e-81	1.60861	0.72	0.158	2.51185e-77	7	zgc:113984.1
2.2735e-81	1.74288	0.813	0.22	5.3857e-77	7	si:dkey-108k21.10
1.05496e-80	1.84212	0.846	0.255	2.49909e-76	7	zgc:110216
1.45695e-75	1.39653	0.687	0.157	3.45138e-71	7	hist2h3c
3.76404e-75	1.82799	0.962	0.398	8.91663e-71	7	si:dkey-261m9.17
1.291e-72	1.26897	0.621	0.125	3.05825e-68	7	CU457819.1
6.11907e-72	1.21823	0.549	0.098	1.44955e-67	7	zgc:153405
2.24452e-71	1.36183	0.566	0.107	5.31704e-67	7	si:ch211-113a14.24
6.91606e-71	1.54683	0.824	0.246	1.63834e-66	7	hist1h2a11
4.17112e-70	1.26623	0.489	0.081	9.88098e-66	7	HIST2H3A
9.81062e-65	1.83383	0.951	0.545	2.32404e-60	7	zgc:165555.3
1.02895e-63	1.45339	0.709	0.193	2.43748e-59	7	hist1h2a6
1.07944e-63	1.32241	0.621	0.144	2.55709e-59	7	zgc:165555
1.64168e-57	0.940285	0.396	0.062	3.88898e-53	7	hist1h2a10
2.6877e-57	1.11089	0.5	0.101	6.36688e-53	7	ano9a
6.8493e-57	1.33412	0.912	0.353	1.62253e-52	7	mki67
1.35249e-56	1.18819	0.549	0.124	3.20392e-52	7	si:ch211-113a14.27
5.53255e-56	1.55644	0.956	0.524	1.31061e-51	7	zgc:153409
2.01895e-53	1.17939	0.484	0.102	4.7827e-49	7	LOC100148591
8.41175e-53	1.16641	0.505	0.113	1.99266e-48	7	hist1h4l
9.96124e-53	1.78308	0.923	0.531	2.35972e-48	7	zgc:110425
3.91605e-50	1.2015	0.78	0.256	9.27674e-46	7	top2a
7.69642e-50	1.20092	0.549	0.138	1.8232e-45	7	hist1h2a3
4.63188e-49	0.779108	0.368	0.062	1.09725e-44	7	CR762436.2
5.85144e-48	0.860964	0.346	0.057	1.38615e-43	7	LOC100334934
1.02929e-47	0.759941	0.335	0.053	2.43828e-43	7	si:ch73-36p18.1
1.04625e-47	0.85616	0.714	0.218	2.47846e-43	7	smc2
1.61683e-47	1.17557	0.582	0.161	3.8301e-43	7	si:ch1073-153i20.4
2.32919e-47	1.05786	0.445	0.096	5.51761e-43	7	LOC794549
2.63225e-46	0.798355	0.357	0.062	6.23554e-42	7	si:dkey-108k21.19
1.48672e-45	0.776125	0.33	0.054	3.5219e-41	7	zgc:173552
2.94583e-45	1.34043	0.632	0.206	6.97837e-41	7	zgc:194989
1.16102e-41	0.935774	0.473	0.119	2.75034e-37	7	si:dkey-23a13.17
1.54005e-41	0.904389	0.401	0.087	3.64822e-37	7	si:dkey-108k21.21
1.19226e-39	1.10631	0.626	0.207	2.82434e-35	7	col4a6
1.3304e-39	0.832839	0.33	0.063	3.1516e-35	7	FP325123.1
3.90984e-39	0.984322	0.407	0.095	9.26201e-35	7	si:dkey-108k21.18
2.03782e-38	0.851172	0.346	0.07	4.82739e-34	7	LOC108190746
9.17565e-37	0.870597	0.643	0.224	2.17362e-32	7	dek
3.05322e-36	0.642555	0.346	0.072	7.23278e-32	7	si:ch211-113a14.15
2.57458e-35	0.677553	0.308	0.061	6.09893e-31	7	si:ch211-113a14.26
2.84445e-35	0.841608	0.984	0.828	6.73823e-31	7	h3f3a
3.12686e-35	0.964481	0.549	0.173	7.40722e-31	7	cenpe
1.39744e-34	0.925846	0.516	0.154	3.31041e-30	7	cenpf
2.26979e-34	0.594794	0.291	0.054	5.3769e-30	7	hist1h2a4.1
4.76183e-34	0.763757	0.412	0.105	1.12803e-29	7	kif15
5.05471e-34	0.83528	0.978	0.711	1.19741e-29	7	tubb2b
9.25944e-34	0.750462	0.593	0.197	2.19347e-29	7	aurkb
1.62864e-33	0.680585	0.379	0.091	3.85808e-29	7	si:dkey-261m9.6
8.67208e-33	0.916075	0.522	0.165	2.05433e-28	7	cdk1
1.58914e-32	0.753292	0.418	0.111	3.76451e-28	7	hist1h2a5
4.47067e-32	0.735539	1	0.89	1.05906e-27	7	hmgb2a
5.20724e-32	0.693568	0.385	0.093	1.23354e-27	7	alx4a
6.02477e-32	0.655679	0.995	0.938	1.42721e-27	7	hmga1a
1.19921e-31	0.907582	0.434	0.122	2.8408e-27	7	hist1h2a9
2.69513e-31	0.947654	0.857	0.507	6.38449e-27	7	anp32b
3.64835e-31	0.887462	0.604	0.216	8.64259e-27	7	col4a5
8.1194e-31	0.80455	0.956	0.661	1.9234e-26	7	seta
1.1011e-30	0.902364	0.912	0.59	2.60841e-26	7	cbx3a
1.66104e-30	1.4102	0.308	0.07	3.93484e-26	7	cygb1
1.10309e-29	0.699119	0.286	0.061	2.61312e-25	7	LOC103908680
1.97393e-29	0.859422	0.929	0.613	4.67603e-25	7	snrpf
1.98849e-29	0.778085	0.956	0.68	4.71054e-25	7	ran
5.12478e-29	0.800865	0.703	0.319	1.21401e-24	7	sumo3b
7.38047e-29	0.792784	0.495	0.16	1.74836e-24	7	plk1
1.69418e-28	0.674897	0.445	0.137	4.01334e-24	7	dhfr
2.09005e-28	0.819522	0.341	0.088	4.95111e-24	7	zgc:113983
5.97792e-28	0.585353	0.253	0.05	1.41611e-23	7	hist2h3ca1
8.30419e-28	0.937449	0.451	0.145	1.96718e-23	7	nusap1
1.16607e-27	0.735191	0.346	0.091	2.76231e-23	7	hist1h2a2
1.73993e-27	0.74294	0.335	0.084	4.12172e-23	7	si:dkey-22o22.2
2.83272e-27	0.963914	0.824	0.429	6.71042e-23	7	stmn1a
1.5528e-26	0.643309	0.385	0.111	3.67844e-22	7	si:ch211-244o22.2
2.01334e-26	0.539813	0.313	0.077	4.7694e-22	7	si:dkey-25o16.4
2.94359e-26	0.83602	0.769	0.416	6.97307e-22	7	ranbp1
4.45755e-26	0.997743	0.588	0.245	1.05595e-21	7	nid1b
5.65914e-26	0.667988	0.44	0.14	1.34059e-21	7	ncapg
7.57392e-26	0.714023	0.516	0.181	1.79419e-21	7	six1a
9.34553e-26	0.721429	0.753	0.381	2.21386e-21	7	banf1
1.7707e-25	0.711264	0.604	0.235	4.1946e-21	7	tpx2
2.23028e-25	0.744973	0.89	0.547	5.28332e-21	7	tuba8l
3.55275e-25	0.683709	0.995	0.786	8.41611e-21	7	hmgb2b
4.87594e-25	0.76476	0.637	0.263	1.15506e-20	7	fibina
6.13205e-25	0.557467	0.346	0.096	1.45262e-20	7	knl1
7.21667e-25	1.05637	0.467	0.164	1.70956e-20	7	kpna2
8.49074e-25	0.589073	0.291	0.071	2.01137e-20	7	si:ch211-113a14.22
1.19999e-24	0.645986	0.984	0.793	2.84265e-20	7	hnrnpaba
1.28873e-24	0.749219	0.555	0.214	3.05287e-20	7	dlgap5
1.77889e-24	0.562549	0.434	0.14	4.21401e-20	7	cad
2.56215e-24	0.74932	0.945	0.715	6.06948e-20	7	tubb4b
2.88598e-24	0.841401	0.484	0.173	6.8366e-20	7	kif11
3.3393e-24	0.893714	0.56	0.229	7.91048e-20	7	cthrc1a
3.82702e-24	0.638404	1	0.938	9.06583e-20	7	hsp90ab1
4.0349e-24	0.602704	1	0.855	9.55827e-20	7	hmgn2
4.24993e-24	0.686898	0.918	0.593	1.00677e-19	7	setb
4.40931e-24	1.0944	0.39	0.127	1.04452e-19	7	zic3
4.49964e-24	0.684207	0.407	0.129	1.06592e-19	7	ca6
8.68188e-24	0.53727	0.253	0.058	2.05665e-19	7	si:ch1073-153i20.5
1.48986e-23	0.699069	0.533	0.206	3.52932e-19	7	parp1
1.96138e-23	0.806956	0.912	0.613	4.64632e-19	7	ncl
2.25097e-23	0.615637	0.995	0.877	5.33232e-19	7	si:ch211-222l21.1
2.9592e-23	0.632506	0.489	0.179	7.01005e-19	7	mad2l1
4.05734e-23	0.666416	0.78	0.401	9.61142e-19	7	dut
5.20558e-23	0.928275	0.489	0.183	1.23315e-18	7	fmoda
5.25687e-23	0.724938	0.808	0.42	1.2453e-18	7	hmgb1b
9.2786e-23	0.64465	0.731	0.362	2.19801e-18	7	nucks1b
1.46604e-22	0.659692	0.549	0.209	3.47289e-18	7	eya1
1.78269e-22	0.740129	0.72	0.364	4.22301e-18	7	fbl
1.93677e-22	0.519094	0.352	0.108	4.58802e-18	7	cdca5
2.5527e-22	0.676917	0.621	0.285	6.04708e-18	7	eny2
3.66087e-22	0.490596	0.275	0.071	8.67224e-18	7	ndc80
5.22381e-22	0.526369	1	0.897	1.23747e-17	7	cirbpa
5.86761e-22	0.606333	0.379	0.123	1.38998e-17	7	kif23
6.00685e-22	0.665592	0.566	0.229	1.42296e-17	7	prrx1a
6.99984e-22	0.570493	0.346	0.104	1.65819e-17	7	snai1a
7.63541e-22	0.884049	0.484	0.189	1.80875e-17	7	aspm
8.12219e-22	0.673931	0.951	0.707	1.92407e-17	7	hmgn7
8.97269e-22	0.680644	0.648	0.308	2.12554e-17	7	snu13b
9.23941e-22	0.57999	0.995	0.837	2.18872e-17	7	ptmab
1.22484e-21	1.40362	0.269	0.071	2.90152e-17	7	cyp26c1
2.04084e-21	0.65424	0.538	0.215	4.83455e-17	7	ckap5
2.16492e-21	0.539288	0.324	0.094	5.12848e-17	7	ncaph
2.67687e-21	0.623537	0.319	0.096	6.34123e-17	7	zgc:163061
3.10376e-21	0.670677	0.94	0.699	7.35249e-17	7	tuba8l4
3.2294e-21	0.477869	0.313	0.09	7.65013e-17	7	nuf2
4.28788e-21	0.606094	0.687	0.349	1.01576e-16	7	pa2g4b
5.67603e-21	0.577202	0.791	0.427	1.3446e-16	7	abcf1
9.13089e-21	0.652582	0.742	0.391	2.16302e-16	7	pdap1a
9.26765e-21	0.635917	0.918	0.634	2.19541e-16	7	sub1a
1.08011e-20	0.737035	0.538	0.228	2.55867e-16	7	smc4
1.09313e-20	0.658118	0.901	0.637	2.58953e-16	7	hnrnpabb
1.49978e-20	0.60084	0.681	0.329	3.55282e-16	7	lbr
2.00285e-20	0.631125	0.989	0.769	4.74455e-16	7	cfl1
2.14953e-20	0.659585	0.951	0.74	5.09203e-16	7	h2afvb
2.52843e-20	0.592626	0.544	0.239	5.98959e-16	7	srrt
2.82217e-20	0.68646	0.863	0.554	6.68544e-16	7	hnrnpa1b
3.24647e-20	0.915874	0.385	0.133	7.69057e-16	7	si:ch211-69g19.2
3.27081e-20	0.513182	0.269	0.073	7.74822e-16	7	si:ch211-266i6.3
3.4342e-20	0.616734	0.907	0.58	8.13527e-16	7	nap1l1
4.38398e-20	0.665654	0.742	0.427	1.03852e-15	7	atp5mc3a
5.14708e-20	0.682366	0.275	0.077	1.21929e-15	7	si:ch1073-159d7.6
5.25884e-20	0.59675	0.61	0.28	1.24577e-15	7	ppm1g
5.84713e-20	0.691203	0.67	0.356	1.38513e-15	7	pin1
1.34047e-19	0.682941	0.896	0.584	3.17543e-15	7	tma7
1.5152e-19	0.494461	0.39	0.138	3.58935e-15	7	sub1b
1.56633e-19	0.651061	0.742	0.429	3.71048e-15	7	cnbpa
3.61703e-19	0.662977	0.302	0.092	8.56839e-15	7	lamc3
4.81042e-19	0.489538	0.549	0.234	1.13954e-14	7	ncapd2
4.97849e-19	0.620085	0.802	0.463	1.17936e-14	7	top1l
6.94601e-19	0.851313	0.302	0.093	1.64544e-14	7	zic1
7.17867e-19	0.477462	0.28	0.082	1.70055e-14	7	zgc:86764
7.71923e-19	0.572778	0.379	0.136	1.82861e-14	7	ccna2
1.04412e-18	0.576765	0.489	0.201	2.47342e-14	7	tmpoa
1.10802e-18	0.601204	0.94	0.691	2.62478e-14	7	zgc:56493
1.24471e-18	0.568704	0.5	0.209	2.94859e-14	7	rrm1
1.27312e-18	0.567424	0.456	0.188	3.0159e-14	7	arpp19b
1.85155e-18	0.666509	0.802	0.494	4.38613e-14	7	eif3s10
2.09553e-18	0.553962	0.434	0.172	4.96411e-14	7	cks1b
2.15707e-18	0.66332	0.407	0.155	5.10988e-14	7	ccnb1
2.31684e-18	0.504347	0.764	0.385	5.48836e-14	7	myh10
3.23363e-18	0.662916	0.736	0.416	7.66015e-14	7	npm1a
4.0272e-18	0.668221	0.698	0.397	9.54004e-14	7	ube2ib
4.7374e-18	0.649851	0.588	0.274	1.12224e-13	7	dcn
5.01027e-18	0.558598	0.753	0.416	1.18688e-13	7	cbx1a
7.25129e-18	0.57081	0.654	0.305	1.71776e-13	7	col12a1a
8.77192e-18	0.514647	0.989	0.881	2.07798e-13	7	uba52
8.91092e-18	0.695263	0.819	0.488	2.11091e-13	7	foxp4
1.12486e-17	0.590251	0.357	0.127	2.66469e-13	7	numa1
1.2166e-17	0.615396	0.78	0.45	2.882e-13	7	rbbp4
1.49513e-17	0.537177	0.302	0.097	3.54182e-13	7	kif4
1.51287e-17	0.469154	0.291	0.089	3.58384e-13	7	fam222a
1.68969e-17	0.620018	0.434	0.181	4.00272e-13	7	h2afx
1.74034e-17	0.516623	1	0.881	4.1227e-13	7	rpl32
2.20829e-17	0.546974	0.538	0.232	5.23122e-13	7	tuba8l3
3.23181e-17	0.606812	0.824	0.552	7.65582e-13	7	snrpd1
3.97258e-17	0.556616	0.94	0.728	9.41064e-13	7	nucks1a
4.72715e-17	0.567967	0.308	0.104	1.11981e-12	7	rad51
4.80148e-17	0.425533	0.61	0.292	1.13742e-12	7	hcfc1a
5.1899e-17	0.580031	0.808	0.489	1.22944e-12	7	smarca4a
6.60291e-17	0.55387	0.374	0.139	1.56416e-12	7	CU138547.1
7.0999e-17	0.525189	0.923	0.65	1.68189e-12	7	si:ch211-288g17.3
7.576e-17	0.567782	0.258	0.078	1.79468e-12	7	kif14
8.28485e-17	0.532864	0.692	0.375	1.9626e-12	7	rad21a
8.33424e-17	0.460732	1	0.934	1.9743e-12	7	si:ch73-1a9.3
9.80642e-17	0.469055	0.489	0.206	2.32304e-12	7	cd99l2
1.06639e-16	0.709286	0.363	0.133	2.52617e-12	7	jcada
1.15664e-16	0.566077	0.786	0.463	2.73997e-12	7	chd4a
1.18882e-16	0.52433	0.747	0.444	2.81621e-12	7	sumo3a
1.19269e-16	0.60692	0.489	0.234	2.82537e-12	7	fam76b
1.35971e-16	0.570881	0.588	0.291	3.22103e-12	7	sinhcafl
1.36538e-16	0.536521	0.841	0.554	3.23444e-12	7	calm2b
1.46039e-16	0.397434	0.28	0.09	3.45951e-12	7	cenps
1.47482e-16	0.562616	0.418	0.164	3.4937e-12	7	aebp1
1.60015e-16	0.643669	0.505	0.228	3.79058e-12	7	ube2c
1.94789e-16	0.508415	0.33	0.113	4.61436e-12	7	fbxo5
2.31157e-16	0.519774	0.923	0.715	5.47589e-12	7	eif2s2
2.39728e-16	0.556348	0.786	0.474	5.67891e-12	7	taf15
2.7469e-16	0.742727	0.346	0.126	6.50714e-12	7	si:ch211-160j14.3
2.82759e-16	0.485772	0.335	0.122	6.69827e-12	7	vrk1
3.19339e-16	0.444744	0.297	0.098	7.56483e-12	7	birc5a
3.27367e-16	0.399366	0.484	0.206	7.755e-12	7	si:ch1073-159d7.13
4.25517e-16	0.619551	0.533	0.24	1.00801e-11	7	cdh11
4.57325e-16	0.568164	0.407	0.168	1.08336e-11	7	gar1
5.07523e-16	0.582998	0.791	0.487	1.20227e-11	7	snrpe
5.62286e-16	0.64635	0.357	0.142	1.332e-11	7	cenpx
6.36228e-16	0.462044	0.341	0.124	1.50716e-11	7	kifc1
6.43713e-16	0.604111	0.703	0.428	1.52489e-11	7	ptges3b
6.50041e-16	0.487733	0.577	0.28	1.53988e-11	7	ctcf
6.95324e-16	0.44787	0.33	0.118	1.64715e-11	7	timeless
7.73424e-16	0.529924	0.775	0.447	1.83216e-11	7	chaf1a
8.08247e-16	0.631622	0.56	0.275	1.91466e-11	7	lig1
9.03461e-16	0.503112	0.286	0.095	2.14021e-11	7	kif22
9.19815e-16	0.600484	0.577	0.296	2.17895e-11	7	rwdd1
1.08988e-15	0.404425	0.412	0.169	2.58183e-11	7	pds5a
1.11421e-15	0.510373	0.643	0.348	2.63946e-11	7	tcp1
1.13905e-15	0.484314	1	0.911	2.69829e-11	7	rplp2l
1.14422e-15	0.333287	0.566	0.252	2.71054e-11	7	LO018188.1
1.59756e-15	0.362441	0.302	0.103	3.78447e-11	7	spc25
1.65426e-15	0.571197	0.725	0.435	3.91878e-11	7	eif3c
1.69123e-15	0.502789	0.462	0.208	4.00636e-11	7	rpa2
1.78834e-15	0.478581	0.544	0.257	4.2364e-11	7	add3a
1.90628e-15	0.562071	0.566	0.286	4.51579e-11	7	pa2g4a
1.94977e-15	0.429064	1	0.941	4.61882e-11	7	rpl13
2.24859e-15	0.519551	0.984	0.823	5.32669e-11	7	rpl35
2.3458e-15	0.484545	0.956	0.789	5.55696e-11	7	hnrnpa0l
2.35979e-15	0.500284	0.451	0.201	5.5901e-11	7	tfam
2.7032e-15	0.464748	0.615	0.323	6.4036e-11	7	supt16h
2.72753e-15	0.613676	0.44	0.195	6.46125e-11	7	ptgr1
2.84968e-15	0.427653	0.297	0.103	6.7506e-11	7	aqr
2.91949e-15	0.574488	0.571	0.3	6.91597e-11	7	polr2l
3.03056e-15	0.559646	0.522	0.25	7.1791e-11	7	hirip3
3.24754e-15	0.475021	0.615	0.321	7.6931e-11	7	supt6h
3.33392e-15	0.477182	0.346	0.128	7.89771e-11	7	thbs3b
3.41005e-15	0.456846	0.484	0.221	8.07807e-11	7	rbb4l
3.44832e-15	0.596217	0.901	0.557	8.16872e-11	7	pmp22a
3.64047e-15	0.503427	0.264	0.085	8.62391e-11	7	robo1
3.65622e-15	0.450309	0.967	0.751	8.66121e-11	7	hnrnpa0b
3.99107e-15	0.414424	0.28	0.092	9.45445e-11	7	sgcd
4.1178e-15	0.361112	0.44	0.184	9.75465e-11	7	uba2
4.12093e-15	0.508495	0.956	0.744	9.76207e-11	7	anp32a
4.96311e-15	0.432563	1	0.885	1.17571e-10	7	rpl14
7.2964e-15	0.51974	0.857	0.569	1.72844e-10	7	hnrnpa1a
7.699e-15	0.417	0.973	0.888	1.82382e-10	7	serbp1a
8.34253e-15	0.503253	0.61	0.331	1.97626e-10	7	rtf1
8.87454e-15	0.463638	0.709	0.408	2.10229e-10	7	ewsr1a
9.30356e-15	0.506388	0.451	0.209	2.20392e-10	7	mrpl57
1.27949e-14	0.557912	0.797	0.514	3.03098e-10	7	cnbpb
1.37153e-14	0.480128	0.577	0.306	3.24901e-10	7	pfdn4
1.55472e-14	0.463298	0.324	0.122	3.68297e-10	7	cdca8
1.67984e-14	0.453289	0.412	0.173	3.97937e-10	7	tpra
1.6979e-14	0.511311	0.516	0.249	4.02216e-10	7	smc3
1.80545e-14	0.514422	0.929	0.7	4.27693e-10	7	nme2b.1
1.95965e-14	0.400902	0.632	0.334	4.64222e-10	7	ssrp1a
2.24139e-14	0.430408	0.302	0.11	5.30964e-10	7	g2e3
2.24487e-14	0.388014	0.253	0.082	5.31788e-10	7	aurka
2.26193e-14	0.517925	0.83	0.551	5.35828e-10	7	cbx5
2.30335e-14	0.530141	0.995	0.865	5.45639e-10	7	rps7
2.30774e-14	0.472259	0.989	0.892	5.46681e-10	7	rps8a
2.37549e-14	0.478042	0.308	0.112	5.62729e-10	7	tacc3
2.37842e-14	0.425656	0.593	0.312	5.63425e-10	7	prrc2c
2.41051e-14	0.524694	0.643	0.345	5.71025e-10	7	lin28a
2.53776e-14	0.471082	0.747	0.406	6.01169e-10	7	ebf1a
3.63614e-14	0.492475	0.857	0.573	8.61366e-10	7	hmgb1a
3.81096e-14	0.569303	0.687	0.407	9.02778e-10	7	snrpd2
3.88907e-14	0.484172	0.456	0.208	9.21281e-10	7	bub3
3.89079e-14	0.509339	0.852	0.566	9.21689e-10	7	chd4b
3.94475e-14	0.452748	0.478	0.22	9.34471e-10	7	CABZ01005379.1
4.32091e-14	0.491279	0.522	0.264	1.02358e-09	7	lsm6
4.70428e-14	0.378444	0.286	0.102	1.1144e-09	7	cse1l
5.17245e-14	0.459673	0.956	0.757	1.2253e-09	7	hmgn6
5.31772e-14	0.442442	0.978	0.84	1.25972e-09	7	rps16
5.76027e-14	0.414816	0.615	0.326	1.36455e-09	7	hnrnpul1l
6.05768e-14	0.370792	0.989	0.895	1.435e-09	7	ybx1
6.19027e-14	0.515137	0.396	0.176	1.46641e-09	7	pole3
6.91016e-14	0.368725	0.407	0.173	1.63695e-09	7	ilf3a
8.32554e-14	0.477649	0.297	0.106	1.97224e-09	7	mn1a
8.5444e-14	0.421778	0.929	0.705	2.02408e-09	7	eif5a2
9.08046e-14	0.454576	0.995	0.888	2.15107e-09	7	rpl23
1.03043e-13	0.416422	0.445	0.202	2.44099e-09	7	si:ch73-308l14.2
1.05192e-13	0.493679	0.269	0.096	2.4919e-09	7	kif20a
1.14274e-13	0.426538	0.258	0.088	2.70703e-09	7	utp25
1.15004e-13	0.462575	0.973	0.826	2.72434e-09	7	rps15
1.16144e-13	0.469834	0.522	0.263	2.75134e-09	7	ddx18
1.25895e-13	0.371579	0.357	0.142	2.98232e-09	7	nid2a
1.33388e-13	0.407274	0.835	0.533	3.15984e-09	7	atrx
1.35546e-13	0.482689	0.989	0.884	3.21096e-09	7	rps24
1.41827e-13	0.442142	0.516	0.254	3.35974e-09	7	tfap4
1.52366e-13	0.45408	0.775	0.449	3.60941e-09	7	pfn2l
1.81635e-13	0.49951	0.797	0.494	4.30274e-09	7	pcna
1.9798e-13	0.452424	0.335	0.138	4.68996e-09	7	CABZ01068251.1
2.05246e-13	0.401388	0.967	0.871	4.86207e-09	7	h3f3d
2.13582e-13	0.464506	0.5	0.256	5.05953e-09	7	nudc
2.21879e-13	0.401084	0.297	0.11	5.2561e-09	7	kif20bb
2.5764e-13	0.495193	0.505	0.265	6.10324e-09	7	lsm3
2.81325e-13	0.407749	0.615	0.335	6.66431e-09	7	u2af1
3.19153e-13	0.57691	0.264	0.095	7.56041e-09	7	hmmr
3.45519e-13	0.408971	1	0.907	8.185e-09	7	zgc:114188
3.70332e-13	0.372998	0.78	0.448	8.7728e-09	7	marcksb
3.7302e-13	0.446013	0.973	0.781	8.83648e-09	7	rpl27a
4.60555e-13	0.517962	0.967	0.757	1.09101e-08	7	rpl27
4.62679e-13	0.421728	0.495	0.232	1.09604e-08	7	tubb5
4.7879e-13	0.281814	0.297	0.109	1.1342e-08	7	six1b
6.70856e-13	0.438604	0.907	0.606	1.58919e-08	7	hmgb3a
7.07627e-13	0.407869	0.995	0.887	1.6763e-08	7	rpl36a
7.26034e-13	0.404345	0.522	0.268	1.7199e-08	7	scaf1
8.16072e-13	0.51337	0.626	0.359	1.93319e-08	7	brd3a
8.58436e-13	0.473719	0.363	0.152	2.03355e-08	7	cdc20
8.60328e-13	0.483488	0.841	0.616	2.03803e-08	7	snrpb
8.62819e-13	0.33548	0.549	0.283	2.04393e-08	7	prpf40a
9.2985e-13	0.250746	0.637	0.328	2.20272e-08	7	twist1a
9.64347e-13	0.435477	0.571	0.311	2.28444e-08	7	khsrp
1.05867e-12	0.418077	0.731	0.435	2.50787e-08	7	dbi
1.06846e-12	0.472536	0.918	0.68	2.53108e-08	7	eef1b2
1.10493e-12	0.568761	0.522	0.273	2.61747e-08	7	LOC100330864
1.13415e-12	0.550946	0.676	0.385	2.68668e-08	7	colec12
1.17111e-12	0.467843	0.56	0.306	2.77424e-08	7	hdgfl2
1.21039e-12	0.369201	0.462	0.222	2.8673e-08	7	ubr5
1.23376e-12	0.363837	0.286	0.108	2.92266e-08	7	nup205
1.29471e-12	0.47117	0.297	0.12	3.06703e-08	7	ccdc12
1.53416e-12	0.600264	0.934	0.698	3.63428e-08	7	marcksl1b
1.59675e-12	0.377631	0.429	0.202	3.78253e-08	7	srsf3a
1.76966e-12	0.410271	0.588	0.328	4.19214e-08	7	prdx2
1.8522e-12	0.356636	0.533	0.265	4.38767e-08	7	smarca5
1.90494e-12	0.353402	0.56	0.298	4.5126e-08	7	lmnb1
2.27039e-12	0.390455	0.995	0.898	5.37832e-08	7	rpl28
2.58965e-12	0.486622	0.423	0.201	6.13462e-08	7	nop2
2.74203e-12	0.407116	0.676	0.396	6.4956e-08	7	tardbp
3.02694e-12	0.440589	0.61	0.344	7.17052e-08	7	sumo2b
3.45657e-12	0.432776	0.659	0.406	8.18828e-08	7	hypk
3.45981e-12	0.389749	0.313	0.127	8.19595e-08	7	cenpw
3.51974e-12	0.483523	0.626	0.363	8.33791e-08	7	lsm7
3.73339e-12	0.414895	0.341	0.144	8.84402e-08	7	nsd2
3.84942e-12	0.532002	0.637	0.389	9.11888e-08	7	psmd1
3.93524e-12	0.318691	0.648	0.362	9.32219e-08	7	apex1
4.30576e-12	0.398184	0.995	0.925	1.01999e-07	7	rps20
4.31827e-12	0.412165	0.984	0.906	1.02295e-07	7	rpl26
4.54344e-12	0.319145	0.324	0.133	1.07629e-07	7	dnmt3bb.2
4.5871e-12	0.441266	0.511	0.263	1.08664e-07	7	rcc2
4.61739e-12	0.365195	0.995	0.914	1.09381e-07	7	rpl31
4.88079e-12	0.372201	0.374	0.166	1.15621e-07	7	cdc26
5.72851e-12	0.441673	0.962	0.797	1.35703e-07	7	rpl23a
6.04356e-12	0.35684	0.253	0.093	1.43166e-07	7	ercc6l
6.42277e-12	0.440169	0.978	0.836	1.52149e-07	7	rps15a
6.54774e-12	0.46008	0.258	0.097	1.55109e-07	7	ube2s
6.79852e-12	0.400219	0.736	0.413	1.6105e-07	7	si:ch211-286o17.1
7.15777e-12	0.365337	0.39	0.177	1.6956e-07	7	caprin1a
7.22657e-12	0.285904	0.396	0.179	1.7119e-07	7	prpf19
7.53022e-12	0.440558	0.368	0.16	1.78383e-07	7	ccdc80l2
7.71879e-12	0.414091	0.368	0.164	1.8285e-07	7	rnaseh2a
7.85825e-12	0.317856	0.429	0.195	1.86154e-07	7	SCARF2
8.18949e-12	0.384003	0.643	0.374	1.94001e-07	7	si:dkey-250d21.1
8.3399e-12	0.419593	0.725	0.463	1.97564e-07	7	rbm8a
8.98094e-12	0.420825	0.588	0.339	2.12749e-07	7	cct7
9.66591e-12	0.460163	0.456	0.23	2.28976e-07	7	rpa3
1.04646e-11	0.440273	0.962	0.829	2.47895e-07	7	rpl18
1.05294e-11	0.472082	0.786	0.544	2.49431e-07	7	srsf5a
1.15154e-11	0.375722	0.989	0.922	2.72788e-07	7	rpl21
1.26359e-11	0.413912	0.879	0.567	2.99333e-07	7	hmga2
1.28797e-11	0.379029	0.516	0.282	3.05107e-07	7	csnk2a1
1.29612e-11	0.419423	0.648	0.383	3.07038e-07	7	snrpg
1.33597e-11	0.292006	0.313	0.128	3.16479e-07	7	setdb1b
1.36665e-11	0.343798	0.505	0.266	3.23745e-07	7	pak2b
1.56183e-11	0.425353	0.769	0.512	3.69983e-07	7	chd7
1.57567e-11	0.338355	0.297	0.117	3.7326e-07	7	parp2
1.66573e-11	0.286739	0.357	0.155	3.94595e-07	7	spdl1
1.6708e-11	0.328271	0.258	0.094	3.95795e-07	7	pknox2
1.74361e-11	0.339699	0.374	0.168	4.13044e-07	7	si:ch211-156b7.4
1.84608e-11	0.39851	1	0.892	4.37318e-07	7	rpl19
1.88493e-11	0.358636	0.396	0.188	4.46521e-07	7	emd
1.89146e-11	0.428036	0.451	0.224	4.48067e-07	7	brd7
2.30202e-11	0.483424	0.5	0.274	5.45326e-07	7	nutf2l
2.36527e-11	0.341523	0.341	0.152	5.6031e-07	7	uchl5
2.40835e-11	0.388605	0.989	0.896	5.70514e-07	7	rpl35a
2.42482e-11	0.415388	0.291	0.117	5.74415e-07	7	sephs1
2.51172e-11	0.381424	0.275	0.109	5.95002e-07	7	RANBP2
2.54208e-11	0.351701	0.302	0.122	6.02193e-07	7	cxcl12a
2.60594e-11	0.439698	0.286	0.119	6.17321e-07	7	zgc:86839
2.60804e-11	0.277751	0.621	0.36	6.17818e-07	7	srsf1a
2.81692e-11	0.384281	0.429	0.206	6.67301e-07	7	celf2
3.06115e-11	0.363611	0.978	0.825	7.25157e-07	7	khdrbs1a
3.58502e-11	0.389375	0.544	0.307	8.49256e-07	7	ubap2b
3.83144e-11	0.340244	0.995	0.935	9.0763e-07	7	rps27a
4.00628e-11	0.331031	0.28	0.112	9.49048e-07	7	spc24
4.07531e-11	0.489206	0.846	0.608	9.65401e-07	7	rpl22l1
4.25232e-11	0.434412	0.429	0.218	1.00733e-06	7	si:dkey-33c12.4
4.32411e-11	0.389645	0.544	0.307	1.02434e-06	7	hint1
4.55307e-11	0.465929	0.33	0.148	1.07858e-06	7	mtdhb
4.95449e-11	0.356585	0.434	0.214	1.17367e-06	7	carm1
4.96147e-11	0.326732	0.484	0.246	1.17532e-06	7	bptf
5.13584e-11	0.265271	0.401	0.181	1.21663e-06	7	bahcc1b
5.15739e-11	0.35418	0.984	0.901	1.22173e-06	7	rpl18a
5.19558e-11	0.362657	0.995	0.926	1.23078e-06	7	rps10
5.33654e-11	0.434062	0.61	0.36	1.26417e-06	7	zc3h13
5.65462e-11	0.415056	0.363	0.171	1.33952e-06	7	hars
5.99421e-11	0.369854	0.703	0.449	1.41997e-06	7	snrnp70
6.29179e-11	0.342517	0.593	0.328	1.49046e-06	7	tcf3b
6.43611e-11	0.367466	0.588	0.333	1.52465e-06	7	smarcc1a
6.55229e-11	0.272529	0.511	0.263	1.55217e-06	7	ubap2a
6.93569e-11	0.454586	0.621	0.352	1.64299e-06	7	alcama
7.19742e-11	0.377469	0.368	0.177	1.705e-06	7	cdkn2aipnl
7.21031e-11	0.48286	0.687	0.434	1.70805e-06	7	nop58
7.6998e-11	0.3365	0.516	0.278	1.82401e-06	7	tprb
7.81765e-11	0.430827	0.61	0.367	1.85192e-06	7	eif3ja
8.18362e-11	0.353794	0.269	0.105	1.93862e-06	7	twist3
8.29028e-11	0.406734	0.286	0.115	1.96388e-06	7	inka1b
8.51522e-11	0.346183	0.467	0.236	2.01717e-06	7	jmjd1cb
8.90533e-11	0.328127	0.324	0.144	2.10958e-06	7	polr2b
8.96321e-11	0.259374	0.357	0.161	2.1233e-06	7	ddx24
9.78474e-11	0.376304	0.615	0.341	2.31791e-06	7	idh2
1.07741e-10	0.459445	0.423	0.22	2.55228e-06	7	slirp
1.12234e-10	0.361753	0.368	0.175	2.65871e-06	7	ppih
1.14101e-10	0.319071	0.297	0.123	2.70294e-06	7	bmp1a
1.18911e-10	0.362283	0.291	0.123	2.81689e-06	7	dnaja2b
1.19443e-10	0.353222	0.516	0.273	2.82948e-06	7	boc
1.24051e-10	0.473932	0.473	0.251	2.93863e-06	7	krt18b
1.27221e-10	0.438427	0.401	0.196	3.01373e-06	7	mycn
1.30279e-10	0.430169	0.489	0.269	3.08618e-06	7	hspe1
1.3433e-10	0.360569	0.484	0.257	3.18214e-06	7	tbca
1.4067e-10	0.329652	0.28	0.116	3.33234e-06	7	txnl4a
1.42241e-10	0.388605	0.626	0.385	3.36955e-06	7	bud31
1.54248e-10	0.282897	0.407	0.196	3.65398e-06	7	gabpa
1.72809e-10	0.357209	0.291	0.124	4.09367e-06	7	eftud2
1.75524e-10	0.345035	0.973	0.882	4.15799e-06	7	cirbpb
1.80834e-10	0.295348	0.275	0.11	4.28377e-06	7	mibp
1.90752e-10	0.362403	0.462	0.241	4.51873e-06	7	smarcd1
1.90902e-10	0.511252	0.533	0.316	4.52228e-06	7	magoh
1.93673e-10	0.405012	0.418	0.213	4.58791e-06	7	gnl3
1.94124e-10	0.349271	0.319	0.14	4.5986e-06	7	arl6ip1
1.9566e-10	0.431309	0.374	0.181	4.63498e-06	7	npm3
2.10897e-10	0.352097	0.407	0.21	4.99594e-06	7	myg1
2.48099e-10	0.342053	0.418	0.202	5.87722e-06	7	phgdh
2.48557e-10	0.448245	0.352	0.168	5.88806e-06	7	pdcd5
2.57813e-10	0.45648	0.341	0.163	6.10733e-06	7	snrpb2
2.62628e-10	0.390377	0.956	0.854	6.2214e-06	7	rpl12
2.79214e-10	0.371602	0.5	0.287	6.61431e-06	7	tomm6
2.95856e-10	0.342102	0.302	0.134	7.00853e-06	7	mrpl12
3.03775e-10	0.395046	0.94	0.761	7.19613e-06	7	rpl22
3.1434e-10	0.339351	0.407	0.198	7.44639e-06	7	neo1a
3.23858e-10	0.285922	0.566	0.321	7.67188e-06	7	sltm
3.30636e-10	0.273144	0.357	0.166	7.83245e-06	7	dhx15
3.47291e-10	0.401619	0.747	0.491	8.22697e-06	7	smc1al
3.62812e-10	0.357858	0.341	0.161	8.59465e-06	7	pagr1
3.70426e-10	0.433406	0.522	0.3	8.77502e-06	7	lsm4
3.76934e-10	0.473915	0.698	0.448	8.92918e-06	7	ptmaa
3.90014e-10	0.449022	0.544	0.321	9.23905e-06	7	ppig
3.92716e-10	0.398624	0.984	0.855	9.30306e-06	7	rps9
4.04081e-10	0.351853	0.604	0.365	9.57227e-06	7	psma8
4.17872e-10	0.34804	0.566	0.325	9.89897e-06	7	smarce1
4.84087e-10	0.412792	0.396	0.193	1.14675e-05	7	lhfpl2a
4.90095e-10	0.34226	0.549	0.314	1.16099e-05	7	thrap3b
4.92055e-10	0.306723	0.423	0.212	1.16563e-05	7	tcea1
5.13631e-10	0.370622	0.593	0.361	1.21674e-05	7	taf13
5.2417e-10	0.510037	0.566	0.315	1.24171e-05	7	cd248b
5.2646e-10	0.298848	0.5	0.264	1.24713e-05	7	hcfc1b
6.05196e-10	0.420329	0.495	0.283	1.43365e-05	7	jpt2
6.35519e-10	0.356602	0.588	0.358	1.50548e-05	7	rbm25b
6.42708e-10	0.280147	0.28	0.117	1.52251e-05	7	vezf1b
6.43605e-10	0.352547	0.967	0.852	1.52463e-05	7	faua
6.52901e-10	0.376226	0.538	0.301	1.54666e-05	7	cx43.4
6.71268e-10	0.328042	0.511	0.28	1.59017e-05	7	safb
6.98158e-10	0.333374	0.33	0.152	1.65387e-05	7	prps1a
7.02637e-10	0.312687	0.676	0.436	1.66448e-05	7	eif3d
7.17463e-10	0.473866	0.33	0.151	1.6996e-05	7	zic2a
7.19066e-10	0.334029	0.615	0.368	1.7034e-05	7	si:ch211-51e12.7
7.19281e-10	0.30114	0.401	0.2	1.7039e-05	7	dnajc8
7.98696e-10	0.367994	0.28	0.123	1.89203e-05	7	gstr
8.31469e-10	0.394781	0.297	0.129	1.96967e-05	7	asf1ba
8.48897e-10	0.261447	0.786	0.48	2.01095e-05	7	col2a1b
8.56669e-10	0.356528	0.335	0.156	2.02936e-05	7	si:dkey-230p4.1
8.58535e-10	0.454186	0.346	0.171	2.03378e-05	7	bcas2
9.07851e-10	0.289081	0.412	0.205	2.15061e-05	7	meaf6
9.12928e-10	0.325358	0.484	0.266	2.16264e-05	7	zc3h18
9.79559e-10	0.356669	0.297	0.135	2.32048e-05	7	si:zfos-169g10.3
9.85576e-10	0.300484	0.302	0.133	2.33473e-05	7	pcnt
1.02204e-09	0.297107	0.522	0.295	2.42112e-05	7	snrpd3l
1.03421e-09	0.338705	0.56	0.333	2.44994e-05	7	morf4l1
1.06811e-09	0.402765	0.462	0.236	2.53024e-05	7	foxc1a
1.07566e-09	0.376384	0.319	0.148	2.54814e-05	7	ruvbl1
1.2167e-09	0.325811	0.429	0.216	2.88224e-05	7	lamb1a
1.29843e-09	0.413216	0.577	0.364	3.07585e-05	7	lsm12b
1.37117e-09	0.306657	0.67	0.415	3.24816e-05	7	eif5b
1.37362e-09	0.286067	0.341	0.161	3.25396e-05	7	ppp5c
1.43954e-09	0.389421	0.379	0.198	3.41013e-05	7	nsfl1c
1.44793e-09	0.354884	0.352	0.172	3.42999e-05	7	pelp1
1.45707e-09	0.309121	0.368	0.176	3.45166e-05	7	tuba1a
1.50526e-09	0.384212	0.445	0.238	3.56581e-05	7	sf3b5
1.52728e-09	0.432063	0.379	0.187	3.61797e-05	7	cdon
1.53726e-09	0.380652	0.967	0.846	3.64161e-05	7	rps3a
1.61319e-09	0.446894	0.308	0.147	3.82148e-05	7	mrpl11
1.61916e-09	0.360006	0.555	0.332	3.83564e-05	7	rad23b
1.68662e-09	0.347309	0.335	0.158	3.99543e-05	7	si:ch211-173p18.3
1.74938e-09	0.318932	0.984	0.876	4.14411e-05	7	rps13
1.78354e-09	0.331222	0.269	0.112	4.22503e-05	7	cnmd
1.94225e-09	0.41134	0.385	0.203	4.60099e-05	7	tomm20a
1.96523e-09	0.308188	0.61	0.365	4.65543e-05	7	cct5
2.02423e-09	0.352922	0.56	0.34	4.7952e-05	7	h2afva
2.16638e-09	0.336311	0.984	0.848	5.13195e-05	7	rps21
2.24711e-09	0.306108	0.374	0.184	5.32318e-05	7	kdm2ba
2.33741e-09	0.317606	0.984	0.844	5.5371e-05	7	rpl36
2.49954e-09	0.342116	0.258	0.11	5.92116e-05	7	prc1a
2.71462e-09	0.360422	0.995	0.909	6.43067e-05	7	rpl39
2.75645e-09	0.267769	0.324	0.151	6.52974e-05	7	mybbp1a
2.81661e-09	0.368463	0.973	0.805	6.67226e-05	7	rpl34
2.85157e-09	0.276935	0.253	0.106	6.75507e-05	7	si:dkey-6i22.5
2.92865e-09	0.333805	0.28	0.122	6.93768e-05	7	lef1
2.9885e-09	0.308477	0.253	0.108	7.07947e-05	7	mrps26
3.06398e-09	0.45402	0.429	0.23	7.25826e-05	7	ptk7a
3.12518e-09	0.264353	0.709	0.453	7.40323e-05	7	baz1b
3.13867e-09	0.266206	0.324	0.149	7.4352e-05	7	rbm4.1
3.14929e-09	0.3677	0.588	0.366	7.46034e-05	7	cct6a
3.22743e-09	0.395013	0.593	0.375	7.64546e-05	7	psma1
3.22759e-09	0.330575	0.302	0.136	7.64584e-05	7	axin2
3.23055e-09	0.330499	0.56	0.325	7.65285e-05	7	brd3b
3.35268e-09	0.337128	0.566	0.34	7.94217e-05	7	dpy30
3.48588e-09	0.291793	0.67	0.42	8.25771e-05	7	zbtb16a
3.57222e-09	0.32428	0.984	0.884	8.46222e-05	7	rps2
3.63584e-09	0.32605	0.555	0.331	8.61295e-05	7	psma4
3.64108e-09	0.264436	0.341	0.166	8.62534e-05	7	ppil1
3.6568e-09	0.364113	0.984	0.864	8.6626e-05	7	rpl24
3.71504e-09	0.301616	0.995	0.873	8.80055e-05	7	rpl10
3.91676e-09	0.326641	0.489	0.278	9.27842e-05	7	psma6a
3.97884e-09	0.335609	0.297	0.137	9.42548e-05	7	utp3
3.9869e-09	0.352762	0.297	0.136	9.44457e-05	7	gpx8
4.3464e-09	0.430658	0.489	0.288	0.000102962	7	phf5a
4.40407e-09	0.451374	0.275	0.121	0.000104328	7	nradd
4.49968e-09	0.279924	0.341	0.167	0.000106593	7	pum3
4.7073e-09	0.340248	0.989	0.875	0.000111511	7	rpl29
4.82481e-09	0.267366	0.368	0.179	0.000114295	7	cnp
4.98066e-09	0.335183	0.973	0.837	0.000117987	7	rpl6
5.35752e-09	0.264001	0.341	0.161	0.000126914	7	pds5b
5.53228e-09	0.38297	0.264	0.119	0.000131054	7	ppp1r2
5.86203e-09	0.295245	0.412	0.221	0.000138866	7	snrpa1
5.95033e-09	0.306841	0.418	0.218	0.000140957	7	sae1
6.00505e-09	0.300076	0.385	0.189	0.000142254	7	rgmd
6.09057e-09	0.285423	0.61	0.385	0.000144279	7	sf3b2
6.67228e-09	0.350434	0.599	0.371	0.00015806	7	rsf1b.1
6.96022e-09	0.405196	0.648	0.442	0.000164881	7	atp5if1a
6.97871e-09	0.325499	0.654	0.411	0.000165319	7	ube2d2
7.40591e-09	0.289121	0.989	0.89	0.000175438	7	rpl30
8.44639e-09	0.254937	0.423	0.229	0.000200086	7	nedd8
8.49978e-09	0.259402	0.258	0.111	0.000201351	7	cpsf1
8.6826e-09	0.266092	0.286	0.128	0.000205682	7	ezh2
8.79216e-09	0.29655	0.495	0.281	0.000208278	7	sf3b1
8.92983e-09	0.305567	0.995	0.884	0.000211539	7	rps29
9.47648e-09	0.347398	0.357	0.179	0.000224488	7	ddx27
9.53635e-09	0.291417	0.313	0.145	0.000225907	7	coro1cb
9.85711e-09	0.269435	0.429	0.23	0.000233505	7	taf3
1.04642e-08	0.263311	0.319	0.149	0.000247887	7	lrpap1
1.08619e-08	0.376874	0.571	0.367	0.000257307	7	ywhaqa
1.13662e-08	0.414972	0.775	0.522	0.000269253	7	cox6b2
1.15112e-08	0.325202	0.396	0.207	0.000272689	7	chd1
1.18326e-08	0.304708	1	0.953	0.000280302	7	rplp1
1.18472e-08	0.279422	0.445	0.231	0.000280649	7	mmp14a
1.20493e-08	0.389197	0.467	0.275	0.000285435	7	rbmx
1.2336e-08	0.328462	0.632	0.388	0.000292229	7	hnrnpm
1.27673e-08	0.324664	0.286	0.131	0.000302445	7	npm1b
1.32241e-08	0.341845	0.736	0.518	0.000313266	7	hdac1
1.37429e-08	0.384449	0.676	0.456	0.000325555	7	atp5meb
1.42325e-08	0.272249	0.659	0.419	0.000337154	7	eif4a1a
1.43952e-08	0.311805	0.632	0.406	0.000341008	7	pomp
1.45977e-08	0.277322	0.33	0.162	0.000345806	7	prpf6
1.50268e-08	0.462648	0.841	0.702	0.00035597	7	si:ch73-281n10.2
1.57508e-08	0.272743	0.445	0.244	0.000373121	7	znf1035
1.58285e-08	0.339022	0.687	0.463	0.00037496	7	psmb6
1.58534e-08	0.355966	0.495	0.288	0.000375551	7	COX7A2 (1 of many)
1.60477e-08	0.303487	0.516	0.307	0.000380154	7	sart1
1.61776e-08	0.270436	0.687	0.46	0.00038323	7	u2af2b
1.64373e-08	0.46428	0.308	0.146	0.000389384	7	si:ch73-86n18.1
1.86749e-08	0.391084	0.692	0.469	0.00044239	7	sem1
1.96886e-08	0.284554	0.687	0.447	0.000466402	7	eif1axb
2.00512e-08	0.290868	0.44	0.245	0.000474992	7	si:ch211-114n24.6
2.00676e-08	0.302043	0.637	0.41	0.000475382	7	srsf2a
2.08105e-08	0.251621	0.291	0.137	0.00049298	7	lin7c
2.10936e-08	0.378202	0.527	0.336	0.000499686	7	ndufs5
2.19766e-08	0.376631	0.621	0.396	0.000520603	7	si:ch1073-325m22.2
2.28914e-08	0.346149	0.324	0.163	0.000542276	7	usp1
2.33691e-08	0.307912	0.995	0.906	0.00055359	7	rpl7a
2.39869e-08	0.295707	0.352	0.178	0.000568226	7	ctr9
2.46368e-08	0.296986	0.385	0.204	0.000583622	7	kpna4
2.48169e-08	0.318908	0.78	0.555	0.000587888	7	ube2v2
2.53309e-08	0.293108	0.538	0.322	0.000600065	7	nop10
2.57759e-08	0.357458	0.313	0.15	0.000610605	7	fgfr4
2.58253e-08	0.267859	0.841	0.601	0.000611775	7	acin1a
2.67646e-08	0.281056	0.577	0.359	0.000634027	7	si:dkey-67c22.2
2.7371e-08	0.356076	0.637	0.421	0.000648391	7	psmb7
2.78618e-08	0.289411	0.33	0.17	0.000660018	7	timm8b
2.79567e-08	0.326314	0.984	0.866	0.000662266	7	rps23
2.83695e-08	0.292746	0.363	0.179	0.000672046	7	pkdcca
3.12739e-08	0.3758	0.473	0.286	0.000740848	7	eif2s1b
3.18851e-08	0.42903	0.505	0.311	0.000755327	7	psma5
3.22979e-08	0.279519	0.577	0.364	0.000765105	7	hnrnph1l
3.49378e-08	0.316494	0.621	0.394	0.000827642	7	fxyd6l
3.53355e-08	0.300079	0.451	0.247	0.000837063	7	lrp1ab
3.54091e-08	0.329317	0.396	0.218	0.000838807	7	fip1l1b
3.60929e-08	0.269526	0.478	0.26	0.000855004	7	mn1b
3.68683e-08	0.322146	0.258	0.116	0.000873373	7	pold1
3.73596e-08	0.319332	0.434	0.237	0.000885011	7	tspan7
3.96526e-08	0.365202	0.94	0.77	0.00093933	7	rps18
4.27915e-08	0.501544	0.286	0.136	0.00101369	7	ccdc80l1
4.30021e-08	0.319698	0.544	0.331	0.00101868	7	thoc2
4.7008e-08	0.33895	0.44	0.249	0.00111357	7	bcl7a
4.91807e-08	0.391137	0.258	0.123	0.00116504	7	mrpl20
5.13005e-08	0.298961	0.654	0.433	0.00121526	7	cct4
5.2542e-08	0.277259	0.995	0.887	0.00124467	7	rps28
5.63777e-08	0.290201	0.973	0.872	0.00133553	7	rps25
5.79617e-08	0.333579	0.346	0.182	0.00137305	7	ssb
5.85512e-08	0.324509	0.802	0.584	0.00138702	7	atp5f1b
6.28401e-08	0.352873	0.692	0.482	0.00148862	7	uqcrh
6.42663e-08	0.303263	0.253	0.113	0.00152241	7	esco2
6.43398e-08	0.340055	0.495	0.299	0.00152414	7	huwe1
6.59244e-08	0.265235	0.995	0.897	0.00156168	7	rpl37
6.62351e-08	0.398592	0.445	0.273	0.00156904	7	zgc:86598
6.74373e-08	0.262711	0.989	0.9	0.00159752	7	rpl11
6.75997e-08	0.355534	0.874	0.654	0.00160137	7	dynll1
6.80394e-08	0.297223	0.973	0.825	0.00161179	7	naca
7.4612e-08	0.272105	0.429	0.251	0.00176748	7	pfdn1
7.82408e-08	0.315842	0.907	0.639	0.00185345	7	tpm4a
7.9453e-08	0.274364	0.538	0.332	0.00188216	7	psmb4
8.26415e-08	0.377433	0.72	0.512	0.00195769	7	atp5l
8.30152e-08	0.290319	0.418	0.239	0.00196655	7	rap1aa
8.50385e-08	0.356568	0.473	0.286	0.00201448	7	eif3s6ip
8.72633e-08	0.257106	0.654	0.431	0.00206718	7	nop56
8.73427e-08	0.303224	0.681	0.459	0.00206906	7	ewsr1b
8.84656e-08	0.266911	0.335	0.17	0.00209566	7	creb1a
9.27876e-08	0.289698	0.522	0.329	0.00219805	7	psmb3
1.03296e-07	0.319071	0.473	0.268	0.00244698	7	tcf12
1.14978e-07	0.36215	0.264	0.127	0.0027237	7	cpsf2
1.21056e-07	0.278819	0.291	0.147	0.0028677	7	cops2
1.21064e-07	0.315598	0.451	0.257	0.00286787	7	2015-09-01
1.2157e-07	0.294819	0.363	0.187	0.00287988	7	ppfibp1a
1.23771e-07	0.305693	0.984	0.89	0.002932	7	rps14
1.28543e-07	0.300271	0.995	0.837	0.00304505	7	rpl15
1.28586e-07	0.251335	0.429	0.238	0.00304607	7	chd6
1.29033e-07	0.263847	0.341	0.177	0.00305666	7	phf14
1.34928e-07	0.34496	0.407	0.235	0.00319631	7	g3bp1
1.45559e-07	0.315101	0.456	0.273	0.00344815	7	selenoh
1.47189e-07	0.337044	0.324	0.172	0.00348676	7	npepl1
1.48079e-07	0.349847	0.951	0.753	0.00350783	7	rps11
1.54558e-07	0.31004	0.396	0.226	0.00366133	7	eif4e1c
1.55331e-07	0.271578	0.368	0.204	0.00367964	7	ubxn1
1.61186e-07	0.330831	0.549	0.337	0.00381834	7	nasp
1.72142e-07	0.255141	0.687	0.463	0.00407788	7	etf1b
1.78198e-07	0.25627	0.264	0.126	0.00422132	7	cnot3a
1.79163e-07	0.362099	0.396	0.216	0.00424418	7	prpf4bb
1.85258e-07	0.275743	0.401	0.225	0.00438857	7	ankhd1
1.87307e-07	0.264048	0.632	0.422	0.00443712	7	dido1
1.88091e-07	0.332775	0.495	0.308	0.00445569	7	ndufb7
1.91654e-07	0.276129	0.626	0.422	0.00454009	7	zgc:193541
1.98259e-07	0.378152	0.588	0.387	0.00469655	7	ube2v1
2.11688e-07	0.255457	0.582	0.371	0.00501467	7	nono
2.16336e-07	0.253325	0.313	0.161	0.00512479	7	luc7l
2.16367e-07	0.268062	0.429	0.243	0.00512552	7	u2af2a
2.16495e-07	0.34854	0.253	0.123	0.00512854	7	dhx38
2.24078e-07	0.297285	0.363	0.198	0.00530818	7	lsm5
2.27367e-07	0.289188	0.286	0.143	0.00538609	7	gcn1
2.28081e-07	0.372337	0.901	0.737	0.00540301	7	rpl9
2.29045e-07	0.360031	0.643	0.449	0.00542585	7	rbx1
2.36279e-07	0.29229	0.341	0.184	0.00559722	7	eif4ebp1
2.37129e-07	0.311098	0.335	0.182	0.00561736	7	nudt21
2.44982e-07	0.296493	0.286	0.145	0.00580339	7	cox7a2l
2.51849e-07	0.286618	0.269	0.133	0.00596605	7	anapc11
2.93087e-07	0.250721	0.418	0.237	0.00694293	7	prpf8
2.9419e-07	0.329216	0.335	0.184	0.00696906	7	mif
2.94557e-07	0.272793	0.291	0.15	0.00697775	7	mak16
3.45809e-07	0.321547	0.297	0.156	0.00819187	7	puf60b
3.51518e-07	0.336188	0.363	0.205	0.00832711	7	ncbp2
3.89175e-07	0.270505	0.286	0.144	0.00921916	7	inip
3.93202e-07	0.326019	0.582	0.401	0.00931457	7	ddx39ab
3.95193e-07	0.351378	0.945	0.814	0.00936174	7	rpl17
4.18837e-07	0.297698	0.319	0.17	0.00992184	7	nolc1
4.19228e-07	0.293181	0.401	0.234	0.00993109	7	ebna1bp2
4.47082e-07	0.282148	0.379	0.211	0.0105909	7	tmpob
4.58644e-07	0.264459	0.291	0.148	0.0108648	7	cxadr
4.70274e-07	0.307883	0.621	0.403	0.0111403	7	fkbp3
4.75765e-07	0.282652	0.456	0.282	0.0112704	7	zgc:153713
4.81439e-07	0.252586	0.533	0.336	0.0114048	7	nipblb
5.48319e-07	0.250342	1	0.862	0.0129891	7	rps4x
5.54018e-07	0.462771	0.412	0.252	0.0131241	7	glulb
5.68802e-07	0.272618	0.286	0.148	0.0134743	7	psmd11a
5.92301e-07	0.366995	0.275	0.142	0.014031	7	psme3
5.93437e-07	0.256648	0.374	0.201	0.0140579	7	lpar1
6.1503e-07	0.25775	0.637	0.438	0.0145694	7	atp5pb
6.17681e-07	0.282133	0.626	0.419	0.0146323	7	srrm1
6.29679e-07	0.335661	0.401	0.231	0.0149165	7	leo1
6.56415e-07	0.375523	0.368	0.217	0.0155498	7	abce1
6.60169e-07	0.333628	0.445	0.275	0.0156388	7	lsm8
7.26636e-07	0.270493	0.577	0.382	0.0172133	7	psma3
8.00907e-07	0.273443	0.368	0.212	0.0189727	7	rsl1d1
8.12593e-07	0.283836	0.516	0.331	0.0192495	7	sap18
8.15464e-07	0.302504	0.297	0.156	0.0193175	7	rbmx2
8.51873e-07	0.327056	0.379	0.221	0.02018	7	rrp1
8.57154e-07	0.423722	0.56	0.363	0.0203051	7	col12a1b
8.6877e-07	0.300896	0.346	0.184	0.0205803	7	foxc1b
9.59692e-07	0.267377	0.258	0.131	0.0227341	7	arl14ep
9.61255e-07	0.294005	0.396	0.232	0.0227712	7	kars
1.02953e-06	0.253067	0.632	0.429	0.0243885	7	atp5pf
1.03923e-06	0.310533	0.577	0.403	0.0246184	7	eif3g
1.03932e-06	0.301814	0.934	0.797	0.0246205	7	eef1g
1.05797e-06	0.319858	0.973	0.841	0.0250622	7	rps5
1.1897e-06	0.287265	0.423	0.257	0.0281829	7	CABZ01044053.1
1.22734e-06	0.251466	0.44	0.266	0.0290744	7	hnrnpl2
1.28557e-06	0.282586	0.302	0.164	0.0304538	7	psmc3
1.38299e-06	0.255509	0.659	0.453	0.0327617	7	eif4g1a
1.51448e-06	0.283459	0.945	0.791	0.0358764	7	rps6
1.59174e-06	0.3138	0.901	0.725	0.0377067	7	rps27.2
1.60637e-06	0.288343	0.286	0.155	0.0380533	7	ppa1b
1.83862e-06	0.319185	0.368	0.208	0.043555	7	si:dkey-6n21.12
1.86342e-06	0.262406	0.462	0.289	0.0441425	7	xrn2
1.94451e-06	0.307921	0.269	0.138	0.0460635	7	ska2
2.06521e-06	0.261073	0.324	0.178	0.0489226	7	ehmt1b
2.1386e-06	0.291235	0.313	0.178	0.0506612	7	chrac1
2.1397e-06	0.264745	0.39	0.232	0.0506874	7	snrpa
2.1873e-06	0.26797	0.313	0.172	0.0518149	7	nop16
2.36871e-06	0.269237	0.264	0.137	0.0561124	7	adka
2.47555e-06	0.256404	0.94	0.803	0.0586433	7	rps26
2.66987e-06	0.253745	0.308	0.172	0.0632465	7	kpna3
2.75781e-06	0.257179	0.467	0.295	0.0653297	7	pno1
2.89697e-06	0.265496	0.44	0.281	0.0686262	7	aimp1
2.99389e-06	0.332931	0.352	0.207	0.0709222	7	pitpnb
3.20998e-06	0.259619	0.467	0.289	0.0760412	7	hnrnpua
3.52373e-06	0.267867	0.346	0.202	0.0834737	7	c1qbp
3.54634e-06	0.251481	0.286	0.156	0.0840093	7	ndufs4
3.70754e-06	0.261999	0.621	0.43	0.087828	7	eif3ba
3.99752e-06	0.298711	0.297	0.162	0.0946972	7	mbd1b
4.12527e-06	0.332685	0.352	0.213	0.0977234	7	nutf2
4.29689e-06	0.260294	0.291	0.161	0.101789	7	ciapin1
4.45709e-06	0.266426	0.346	0.205	0.105584	7	htatsf1
4.49133e-06	0.290082	0.275	0.147	0.106395	7	si:dkey-286j15.1
4.60847e-06	0.254902	0.264	0.138	0.10917	7	nup93
4.76919e-06	0.301779	0.429	0.268	0.112977	7	cd2bp2
4.77898e-06	0.250017	0.401	0.25	0.113209	7	eif4a3
5.26457e-06	0.304816	0.632	0.454	0.124713	7	ywhabb
5.52043e-06	0.264782	0.56	0.388	0.130773	7	ndufa6
5.67677e-06	0.265045	0.264	0.138	0.134477	7	uri1
5.82562e-06	0.259554	0.984	0.913	0.138003	7	rps19
5.8859e-06	0.258355	0.335	0.185	0.139431	7	foxd1
5.93773e-06	0.276755	0.615	0.433	0.140659	7	eif5
6.28707e-06	0.296485	0.484	0.319	0.148934	7	drap1
6.29267e-06	0.387313	0.264	0.143	0.149067	7	txlna
6.5491e-06	0.288677	0.495	0.309	0.155142	7	lsp1
7.00918e-06	0.299822	0.423	0.275	0.16604	7	psma2
7.09126e-06	0.260031	0.401	0.235	0.167985	7	efnb3b
8.40643e-06	0.251707	0.396	0.247	0.19914	7	ndufb4
9.39336e-06	0.280318	0.374	0.229	0.222519	7	tomm7
9.94547e-06	0.25412	0.357	0.219	0.235598	7	ppp6r3
1.09405e-05	0.251028	0.297	0.168	0.25917	7	ppan
1.16253e-05	0.256296	0.615	0.435	0.275392	7	cox7b
1.25009e-05	0.282232	0.291	0.166	0.296133	7	ss18
1.42283e-05	0.312942	0.44	0.291	0.337054	7	sptbn2
1.44044e-05	0.256106	0.275	0.157	0.341225	7	taf9
1.58925e-05	0.267926	0.412	0.268	0.376477	7	tomm20b
1.71411e-05	0.303993	0.308	0.18	0.406056	7	rnf40
1.95187e-05	0.264776	0.275	0.156	0.462378	7	si:dkey-88p24.11
2.18738e-05	0.263421	0.258	0.144	0.518169	7	med10
2.1947e-05	0.260389	0.456	0.301	0.519903	7	2010-09-01
2.47482e-05	0.251631	0.291	0.172	0.586259	7	gadd45gip1
2.79052e-05	0.262959	0.451	0.307	0.661046	7	zmat2
2.87774e-05	0.327778	0.379	0.242	0.681707	7	fen1
3.11645e-05	0.266879	0.335	0.206	0.738255	7	pfdn5
3.21094e-05	0.250171	0.258	0.145	0.76064	7	pwp1
3.23031e-05	0.284809	0.385	0.254	0.765229	7	ak2
3.5231e-05	0.259314	0.253	0.144	0.834588	7	adi1
3.70161e-05	0.289162	0.253	0.141	0.876873	7	xpo1a
3.81765e-05	0.337726	0.286	0.172	0.904363	7	emc6
4.34573e-05	0.307293	0.462	0.312	1	7	ndufc2
5.50446e-05	0.25099	0.302	0.185	1	7	bysl
6.31747e-05	0.329569	0.33	0.196	1	7	rock2a
6.49436e-05	0.255462	0.484	0.335	1	7	si:dkey-195m11.8
8.05725e-05	0.25382	0.275	0.163	1	7	phrf1
9.34808e-05	0.294507	0.286	0.177	1	7	pfdn6
0.000152668	0.34635	0.495	0.362	1	7	calm1a
0.000289257	0.276759	0.319	0.207	1	7	hexim1
0.000335978	0.343837	0.275	0.172	1	7	msx1b
0.000552449	0.251181	0.275	0.177	1	7	glrx3
0.00060713	0.253251	0.385	0.268	1	7	gmfb
0.000815848	0.462048	0.808	0.738	1	7	UAS-NTR-mCherry
0.00110375	0.259883	0.275	0.181	1	7	ndufa11

[truncated: 5 more sheets: 8, 9, 10, 11, 12]
