# Supplementary material for: The development of brain pericytes requires expression of the transcription factor nkx3.1 in intermediate precursors
Source: PLoS Biol. 2024 Apr 29;22(4):e3002590. doi: 10.1371/journal.pbio.3002590 (PMC11081496; doi:10.1371/journal.pbio.3002590)
Supplement: S2 Table — (XLSX) [file pbio.3002590.s003.xlsx]

## Sheet: Cover sheet
Supplementary Table X: Bulk RNA Sequencing Data
A common precursor expression program leading to brain pericyte differentiation from neural crest and mesoderm
Suchit Ahuja1,2, Cynthia Adjekukor1,2, Qing Li1,2, Katrinka Kocha1,2, Nicole Rosin3, Elodie Labit3, Sarthak Sinha3, Ankita Narang2, Quan Long1,2, Jeff Biernaskie2,3, Peng Huang1,2 and Sarah J. Childs1,2,*

## Sheet: STAR_30hpf_DESeq2_DE_list_updat
Gene Symbol	Ensembl ID	ZFINgeneID	baseMean	log2FoldChange	lfcSE	stat	pvalue	padj
AL935065.1	ENSDARG00000099693.2	NA	34.6481	-8.58124	1.41844	-6.04975	1.45e-09	4.45e-08
BX927210.1	ENSDARG00000103255.2	NA	27.7093	-8.25837	1.48632	-5.55625	2.76e-08	6.54e-07
CABZ01074298.1	ENSDARG00000087767.3	NA	23.4626	-8.02286	1.0467	-7.6649	1.79e-14	1.21e-12
LOC103910098	NA	NA	83.0705	-7.37929	1.09194	-6.75798	1.4e-11	6.31e-10
LOC110438488	NA	NA	37.2668	-7.22987	1.03839	-6.9626	3.34e-12	1.64e-10
CR762483.1	ENSDARG00000114454.1	NA	178.334	-7.1585	1.1017	-6.49768	8.16e-11	3.18e-09
LOC566574	NA	NA	12.3851	-7.10004	1.06466	-6.66882	2.58e-11	1.11e-09
CABZ01065076.1	ENSDARG00000099056.2	NA	84.4515	-7.08891	0.664931	-10.6611	1.55e-26	3.64e-24
XLOC_000947	NA	NA	19.3864	-7.00802	1.05558	-6.639	3.16e-11	1.33e-09
si:ch211-113d11.8	ENSDARG00000105494.2	ZDB-GENE-160113-48	11.3141	-6.96222	1.16221	-5.9905	2.09e-09	6.24e-08
si:dkey-79f11.9	ENSDARG00000095309.3	ZDB-GENE-090313-339	8.82889	-6.60857	2.28496	-2.8922	0.00382551	0.0176583
LOC100535170	NA	NA	8.65244	-6.57602	1.08692	-6.05017	1.45e-09	4.45e-08
ccl27a	ENSDARG00000058570.6	ZDB-GENE-000208-28	13.3544	-6.46527	1.06586	-6.06581	1.31e-09	4.1e-08
si:ch211-183d5.2	ENSDARG00000100900.2	ZDB-GENE-141216-406	53.8131	-6.42889	1.08813	-5.90821	3.46e-09	9.85e-08
CABZ01072487.2	ENSDARG00000102116.2	NA	42.6685	-6.42283	0.862321	-7.44831	9.45e-14	5.85e-12
LOC100002266.1	ENSDARG00000086418.5.1	ZDB-GENE-081028-31-1	7.47174	-6.36034	1.10503	-5.7558	8.62e-09	2.26e-07
XLOC_011949	NA	NA	11.6678	-6.27032	1.07132	-5.85288	4.83e-09	1.34e-07
LOC795897	NA	NA	35.8314	-6.16463	0.934058	-6.59984	4.12e-11	1.69e-09
LOC103908692	NA	NA	6.41921	-6.15349	1.10271	-5.58032	2.4e-08	5.78e-07
kctd4	ENSDARG00000068691.5	ZDB-GENE-040704-71	10.1455	-6.06806	1.08528	-5.59125	2.25e-08	5.46e-07
XLOC_018082	NA	NA	57.9202	-6.05199	0.570187	-10.614	2.56e-26	5.82e-24
XLOC_027769	NA	NA	375.423	-5.99433	1.38161	-4.33867	1.43e-05	0.000172235
XLOC_039166	NA	NA	5.27479	-5.86165	1.12832	-5.19502	2.05e-07	4e-06
si:ch73-361h17.1	ENSDARG00000095963.2	ZDB-GENE-080917-52	14.325	-5.83592	1.0583	-5.51441	3.5e-08	8.1e-07
hamp	ENSDARG00000102175.2	ZDB-GENE-050726-1	100.092	-5.82384	0.875504	-6.65198	2.89e-11	1.23e-09
LOC101885698	NA	NA	4.84935	-5.74495	1.1241	-5.11071	3.21e-07	6e-06
tmem54b	ENSDARG00000035875.6	ZDB-GENE-060503-898	4.49889	-5.64744	1.15494	-4.8898	1.01e-06	1.68e-05
si:ch73-168d20.1	ENSDARG00000039900.8	ZDB-GENE-121214-44	4.30515	-5.57861	1.15448	-4.83214	1.35e-06	2.17e-05
wu:fb64b08	ENSDARG00000092222.3	ZDB-GENE-030131-1250	4.32158	-5.57822	2.13318	-2.61498	0.00892339	0.0343989
CABZ01055365.1	ENSDARG00000104263.2	NA	356.26	-5.49153	0.225848	-24.3151	1.36e-130	3.54e-126
CR735121.1	ENSDARG00000092001.2	NA	3.83385	-5.40899	1.17704	-4.59542	4.32e-06	6.07e-05
LOC110439837	NA	NA	3.76713	-5.37551	1.15039	-4.67277	2.97e-06	4.33e-05
si:dkey-263j23.1	ENSDARG00000096678.3	ZDB-GENE-131120-109-1	3.73481	-5.36769	1.1816	-4.54274	5.55e-06	7.6e-05
FO681314.1	ENSDARG00000104258.2	NA	3.71	-5.36201	1.16002	-4.62235	3.79e-06	5.38e-05
si:ch211-125e6.11	ENSDARG00000025783.10	ZDB-GENE-070912-35	6.15727	-5.3446	1.1102	-4.81407	1.48e-06	2.34e-05
si:ch211-194m7.4	ENSDARG00000111882.1	ZDB-GENE-131125-83	5.74552	-5.24346	1.15453	-4.54163	5.58e-06	7.63e-05
si:ch211-284e13.12	ENSDARG00000094492.2	ZDB-GENE-060526-158	3.34794	-5.20973	2.12963	-2.44631	0.0144326	0.0495578
LOC100331359	NA	NA	13.9002	-5.19031	0.888868	-5.83924	5.24e-09	1.44e-07
CU914622.2	ENSDARG00000103634.2	NA	3.22928	-5.15905	1.17273	-4.39918	1.09e-05	0.000135268
CABZ01024501.1	ENSDARG00000109267.1	NA	45.7058	-5.14074	1.49103	-3.44777	0.00056523	0.00379002
LOC103909323	NA	NA	5.34423	-5.13026	1.12093	-4.5768	4.72e-06	6.57e-05
LOC100537734	NA	NA	3.1493	-5.11577	1.19006	-4.29876	1.72e-05	0.000201514
LOC100538333	NA	NA	3.14557	-5.11509	1.22271	-4.18342	2.87e-05	0.000312621
LOC103909937	NA	NA	5.12043	-5.06469	1.13203	-4.47399	7.68e-06	0.000100655
LOC100002266	ENSDARG00000086418.5	ZDB-GENE-081028-31	4.98545	-5.03806	1.14162	-4.41307	1.02e-05	0.000128155
XLOC_035162	NA	NA	20.8588	-5.01872	1.14551	-4.3812	1.18e-05	0.000145333
CABZ01084225.1	ENSDARG00000098719.2	NA	4.89383	-4.9956	1.1585	-4.31214	1.62e-05	0.000191506
XLOC_000946	NA	NA	190.145	-4.97263	0.766248	-6.48958	8.61e-11	3.34e-09
CR318588.2	ENSDARG00000092833.2	NA	2.82169	-4.94996	1.24088	-3.98906	6.63e-05	0.000639997
cyp2k6	ENSDARG00000098995.2	ZDB-GENE-040426-1571	2.75117	-4.9437	1.25699	-3.93297	8.39e-05	0.000782038
XLOC_018054	NA	NA	2.70013	-4.90721	1.2212	-4.01835	5.86e-05	0.000576936
znf1048	ENSDARG00000091994.5.1	ZDB-GENE-110913-13-1	14.9204	-4.87147	0.784489	-6.20973	5.31e-10	1.79e-08
si:ch211-193i15.1	ENSDARG00000098988.2	ZDB-GENE-141216-405	2.63692	-4.86048	1.20019	-4.04977	5.13e-05	0.000513021
cxcl8a	ENSDARG00000104795.2	ZDB-GENE-081104-317	80.8483	-4.84959	0.45443	-10.6718	1.38e-26	3.27e-24
CU469584.1	ENSDARG00000095214.2	NA	4.35179	-4.82563	1.1271	-4.28144	1.86e-05	0.00021544
tnfa	ENSDARG00000009511.9	ZDB-GENE-050317-1	4.31584	-4.81709	1.16536	-4.13355	3.57e-05	0.000377076
LOC103910779	NA	NA	14.3164	-4.81229	0.778606	-6.18066	6.38e-10	2.12e-08
XLOC_009562	NA	NA	21.4851	-4.80736	0.637645	-7.53925	4.73e-14	3.03e-12
LOC108180218	NA	NA	2.51375	-4.79125	1.20743	-3.96813	7.24e-05	0.000688968
steap4	ENSDARG00000055901.7	ZDB-GENE-070424-244	227.838	-4.78216	0.554436	-8.62526	6.39e-18	6.6e-16
FO834888.1	ENSDARG00000055550.5	ZDB-GENE-190425-1	37.892	-4.75115	0.860943	-5.51854	3.42e-08	7.94e-07
LOC110439393	NA	NA	4.06796	-4.73135	1.14675	-4.12586	3.69e-05	0.000387556
si:dkey-286j17.4	ENSDARG00000093402.4	ZDB-GENE-130530-2	60.9318	-4.72884	0.393856	-12.0065	3.28e-33	1.21e-30
BX649377.1	ENSDARG00000095475.2	NA	2.30106	-4.67851	1.3808	-3.38827	0.00070335	0.00452114
XLOC_025418	NA	NA	12.9497	-4.66132	0.781649	-5.96344	2.47e-09	7.26e-08
ugt2a6	ENSDARG00000039501.10	ZDB-GENE-081104-3	22.1648	-4.62887	0.603414	-7.67114	1.7e-14	1.15e-12
CR847870.1	ENSDARG00000093016.2	NA	2.19817	-4.6128	1.25443	-3.67719	0.000235817	0.00185412
XLOC_032243	NA	NA	3.77725	-4.60888	1.14843	-4.01319	5.99e-05	0.00058816
btr07	ENSDARG00000105558.3	ZDB-GENE-110921-1	9.27711	-4.58947	0.898238	-5.10941	3.23e-07	6.03e-06
irf1b	ENSDARG00000043249.7	ZDB-GENE-041114-13	250.444	-4.56054	0.477501	-9.55084	1.29e-21	1.87e-19
si:dkey-11o1.2	ENSDARG00000095772.2	ZDB-GENE-100921-76	2.13563	-4.55602	1.24098	-3.67131	0.000241312	0.00189089
CR974475.1	ENSDARG00000099094.2	NA	2.11785	-4.54886	1.23286	-3.68968	0.00022454	0.0017841
plekhs1	ENSDARG00000079227.6	ZDB-GENE-080204-50	3.60724	-4.54605	1.35742	-3.34903	0.000810952	0.00509493
rock2bl	ENSDARG00000100381.2	ZDB-GENE-071005-1	3.59526	-4.54377	1.17341	-3.87228	0.000107824	0.000960119
si:ch211-217i17.1	ENSDARG00000100155.3	ZDB-GENE-131122-15	2.08541	-4.53377	1.30207	-3.48196	0.000497762	0.00341657
FO834825.1	ENSDARG00000109703.1	NA	3.55497	-4.53356	1.15956	-3.90973	9.24e-05	0.000847342
ccdc172	ENSDARG00000039937.8	ZDB-GENE-090313-1	8.76068	-4.51129	0.906783	-4.97505	6.52e-07	1.13e-05
si:dkey-79f11.10	ENSDARG00000093857.2	ZDB-GENE-050302-48	2.00415	-4.46662	1.40746	-3.17354	0.00150593	0.00843094
CR545476.1	ENSDARG00000095078.2	NA	1.96196	-4.44745	1.25789	-3.53566	0.000406765	0.00289672
olfcg6	ENSDARG00000098546.2	ZDB-GENE-081029-9	11.2147	-4.44472	0.817275	-5.43847	5.37e-08	1.2e-06
znfl1h	ENSDARG00000077877.4	ZDB-GENE-110131-3	5.51769	-4.41719	1.15311	-3.83067	0.000127797	0.00110812
LOC101882453	NA	NA	3.27785	-4.39522	1.16485	-3.7732	0.000161166	0.00135202
XLOC_020458	NA	NA	40.6506	-4.39188	0.454759	-9.65759	4.56e-22	6.89e-20
LOC101885345	NA	NA	1.89591	-4.38235	1.31184	-3.34062	0.000835921	0.00522416
si:ch211-198c19.3	ENSDARG00000095533.3	ZDB-GENE-100922-226	3.20793	-4.37488	1.17864	-3.71181	0.000205778	0.00166182
LOC101884552	NA	NA	1.84162	-4.35388	1.31492	-3.31114	0.000929171	0.00568318
XLOC_041297	NA	NA	1.82067	-4.34434	1.30324	-3.3335	0.000857604	0.00533287
si:ch211-193i15.2	ENSDARG00000095536.3	ZDB-GENE-141216-17	13.041	-4.33738	0.752784	-5.76179	8.32e-09	2.19e-07
ccl39.9	NA	ZDB-GENE-140722-6	3.1552	-4.33649	1.19193	-3.63821	0.000274536	0.00210636
arl3l2	ENSDARG00000015404.9	ZDB-GENE-040426-1678	59.2237	-4.31457	0.347981	-12.3989	2.65e-35	1.1e-32
XLOC_043834	NA	NA	15.4413	-4.30519	0.707403	-6.08591	1.16e-09	3.64e-08
LOC101882843	NA	NA	1.80802	-4.30422	1.34843	-3.19203	0.00141276	0.0080037
si:dkey-106c17.2.1	ENSDARG00000098530.3	ZDB-GENE-060503-612-1	12.6465	-4.29085	0.716297	-5.99032	2.09e-09	6.24e-08
zgc:171470	ENSDARG00000057844.3	ZDB-GENE-080204-4	1.75434	-4.2737	1.27788	-3.34437	0.000824696	0.00516761
AL845295.1	ENSDARG00000096435.2	NA	1.74007	-4.26656	1.29449	-3.29594	0.000980936	0.00591665
crp7	ENSDARG00000071456.4	ZDB-GENE-070822-13	1.73623	-4.26441	1.294	-3.29554	0.00098234	0.00592367
CU571061.1	ENSDARG00000114045.1	NA	29.7929	-4.26337	0.467056	-9.12818	6.97e-20	8.96e-18
si:dkey-196h17.9	ENSDARG00000102319.2	ZDB-GENE-141216-317	14.5918	-4.23506	0.852025	-4.97058	6.68e-07	1.16e-05
si:ch73-181m17.1	ENSDARG00000097080.2	ZDB-GENE-131122-49	4.84892	-4.22775	1.11469	-3.79275	0.000148986	0.00126415
znf996	ENSDARG00000114172.1	ZDB-GENE-110913-147	1.68032	-4.20359	1.5468	-2.71761	0.0065756	0.0271209
XLOC_013219	NA	NA	1.65943	-4.18379	1.31733	-3.17596	0.00149343	0.00836991
zgc:173693	NA	ZDB-GENE-080722-17	4.71384	-4.18213	1.14114	-3.66488	0.000247452	0.00193061
tas1r3	ENSDARG00000006341.9	ZDB-GENE-070917-3	2.81106	-4.18137	1.24612	-3.35551	0.000792198	0.00500238
LOC108191478	NA	NA	4.68727	-4.18071	1.14002	-3.66722	0.000245204	0.00191507
XLOC_000695	NA	NA	142.034	-4.16156	0.290664	-14.3174	1.7e-46	1.78e-43
LOC570079	NA	NA	1.58	-4.1339	1.51251	-2.73314	0.00627328	0.026139
CR388042.1	ENSDARG00000106267.2	NA	2.73841	-4.13086	1.18824	-3.47645	0.000508091	0.00346832
LOC100334873	NA	NA	6.80749	-4.12797	0.973704	-4.23945	2.24e-05	0.000252396
rhcgb	ENSDARG00000100265.2	ZDB-GENE-040426-2595	47.6261	-4.12114	0.376961	-10.9325	8.06e-28	2.04e-25
LOC110440088	NA	NA	11.2369	-4.10216	0.740355	-5.5408	3.01e-08	7.1e-07
si:dkeyp-46h3.5	ENSDARG00000089515.5	ZDB-GENE-060503-937	8.90351	-4.08756	0.843648	-4.8451	1.27e-06	2.05e-05
si:ch211-132p1.3	ENSDARG00000090889.3	ZDB-GENE-130530-1010	77.6477	-4.08412	0.710376	-5.74923	8.96e-09	2.34e-07
si:ch211-167j9.4	ENSDARG00000097770.2	ZDB-GENE-131121-196	39.5528	-4.08272	0.458328	-8.90787	5.2e-19	6.07e-17
CABZ01064771.1	ENSDARG00000103248.2	NA	28.5393	-4.07259	0.454068	-8.96911	2.99e-19	3.6e-17
si:dkey-19h16.8	ENSDARG00000103091.2	ZDB-GENE-110914-233	1.51813	-4.06039	1.3377	-3.03536	0.00240245	0.0122644
LOC100535095	NA	NA	1.50732	-4.05441	1.38097	-2.93591	0.00332569	0.0158211
CU683879.1	ENSDARG00000095858.2	NA	1.49272	-4.04462	1.35704	-2.98048	0.00287796	0.0141445
zgc:158427	ENSDARG00000068372.6	ZDB-GENE-061215-110	1.48575	-4.04085	1.32191	-3.05681	0.00223704	0.0115768
mchr1b	ENSDARG00000022525.6	ZDB-GENE-030502-5	113.963	-4.04008	1.06472	-3.79449	0.000147949	0.00125863
si:dkey-145c18.5	ENSDARG00000093764.3	ZDB-GENE-081104-310	75.073	-4.03805	0.292645	-13.7985	2.6e-43	2.12e-40
klf10	NA	ZDB-GENE-030131-2991	220.452	-4.03446	0.209741	-19.2354	1.87e-82	1.63e-78
LOC103910575	NA	NA	2.5435	-4.03243	1.26372	-3.19093	0.00141815	0.00802899
LOC103910742	NA	NA	1.45337	-4.01982	1.36579	-2.94322	0.00324819	0.0155191
BX465862.3	ENSDARG00000096099.4	NA	8.47118	-4.01948	0.807021	-4.98064	6.34e-07	1.11e-05
XLOC_034488	NA	NA	2.55376	-4.01601	1.33854	-3.00029	0.00269719	0.0134023
si:ch73-167f10.1	ENSDARG00000102946.2	ZDB-GENE-131121-334	86.4464	-4.00597	0.315648	-12.6912	6.61e-37	3.32e-34
LOC101886528	NA	NA	1.42828	-4.00098	1.42001	-2.81757	0.00483889	0.0212384
zgc:92137	ENSDARG00000009443.5	ZDB-GENE-040801-179	1.42511	-3.99556	1.50788	-2.64978	0.00805441	0.0318096
LOC101885394	NA	NA	12.454	-3.97581	0.755421	-5.26304	1.42e-07	2.88e-06
chia.6	ENSDARG00000116259.1	ZDB-GENE-030131-1140	49.2326	-3.96704	0.448689	-8.84141	9.45e-19	1.06e-16
XLOC_039987	NA	NA	24.3746	-3.95025	0.506687	-7.79623	6.38e-15	4.61e-13
LOC108179149	NA	NA	1.4051	-3.94468	1.40303	-2.81155	0.00493029	0.0215794
dytn	ENSDARG00000071025.6	ZDB-GENE-070124-2	38.1859	-3.94411	0.400345	-9.85179	6.73e-23	1.08e-20
usp21	ENSDARG00000094280.3	ZDB-GENE-100210-3	4.02479	-3.93738	1.16202	-3.38838	0.000703073	0.00452047
LOC101883308	NA	NA	4.03359	-3.93458	1.17497	-3.34867	0.000812007	0.00509911
CR847850.1	ENSDARG00000102411.2	NA	8.04852	-3.93413	0.841734	-4.67384	2.96e-06	4.31e-05
LOC101885837	NA	NA	2.40695	-3.92447	1.23217	-3.18499	0.00144757	0.00816899
shroom3.1	ENSDARG00000102180.2.1	ZDB-GENE-120817-1-1	1.37339	-3.92325	1.35388	-2.89778	0.00375814	0.0173842
si:dkey-211g8.8	ENSDARG00000096311.2	ZDB-GENE-120215-226	2.37874	-3.91373	1.23421	-3.17103	0.00151898	0.00849674
LOC103911601	NA	NA	2.37253	-3.91234	1.35	-2.89803	0.00375519	0.0173767
CR450808.1	ENSDARG00000100484.2	NA	7.85678	-3.90829	0.814677	-4.79734	1.61e-06	2.52e-05
XLOC_020480	NA	NA	5.74491	-3.86134	0.933471	-4.13654	3.53e-05	0.000372499
si:dkey-11o1.6	ENSDARG00000105461.2	ZDB-GENE-160113-34	2.29425	-3.84785	1.24308	-3.09541	0.0019654	0.0104394
LOC101882787	NA	NA	3.79611	-3.84234	1.14442	-3.35746	0.000786612	0.00497312
si:ch211-226h8.6	ENSDARG00000077097.4	ZDB-GENE-050208-456	2.241	-3.82921	1.23147	-3.10947	0.00187421	0.0100346
or123.1	ENSDARG00000092558.3	ZDB-GENE-070806-86	2.23241	-3.82497	1.22073	-3.13335	0.00172821	0.00942288
LOC100332221	NA	NA	3.70208	-3.81911	1.1517	-3.31607	0.000912927	0.0056026
CT737184.1	ENSDARG00000102726.2	NA	2.22915	-3.81872	1.41983	-2.68957	0.00715447	0.029001
si:ch211-239f4.6	ENSDARG00000093347.2	ZDB-GENE-061009-18	2.22088	-3.81824	1.25043	-3.05353	0.00226168	0.0116853
rln3a	ENSDARG00000070780.4	ZDB-GENE-050310-3	5.5188	-3.79718	1.09691	-3.4617	0.000536769	0.00362149
mxf	ENSDARG00000026049.9	ZDB-GENE-030721-9	5.44335	-3.78685	0.950064	-3.98589	6.72e-05	0.00064765
BX511123.2	ENSDARG00000092062.3	NA	30.6306	-3.77098	0.406176	-9.28409	1.63e-20	2.22e-18
si:ch73-119p20.1	ENSDARG00000099257.2	ZDB-GENE-141216-395	57.7543	-3.77078	0.304024	-12.4029	2.52e-35	1.06e-32
BX469925.3	ENSDARG00000094103.2	NA	600.726	-3.7608	0.234795	-16.0174	9.66e-58	1.8e-54
ftr91	ENSDARG00000098004.2	ZDB-GENE-131125-31	2.1545	-3.75543	1.24351	-3.02002	0.00252759	0.0127709
CR339041.3	ENSDARG00000115781.1	NA	5.31389	-3.74895	0.946452	-3.96105	7.46e-05	0.000706616
CR339041.2	ENSDARG00000051711.5	NA	5.31565	-3.74457	0.954474	-3.92317	8.74e-05	0.000808776
si:dkey-19f4.2	ENSDARG00000096556.2	ZDB-GENE-121214-262	8.8596	-3.74442	0.729478	-5.13301	2.85e-07	5.4e-06
ccl20a.3	ENSDARG00000101040.2	ZDB-GENE-081022-193	12.3993	-3.73841	0.725422	-5.15342	2.56e-07	4.92e-06
XLOC_028644	NA	NA	10.6838	-3.73625	0.726272	-5.14442	2.68e-07	5.12e-06
hp	ENSDARG00000051890.6	ZDB-GENE-030131-1259	33.5399	-3.73577	0.406377	-9.19287	3.83e-20	5.02e-18
BX901942.1	ENSDARG00000096541.2	NA	31.7744	-3.72241	0.800305	-4.65124	3.3e-06	4.76e-05
LOC101886187	NA	NA	3.47166	-3.71163	1.16975	-3.17302	0.00150863	0.00844242
si:dkey-31e10.5	ENSDARG00000070502.5	ZDB-GENE-121214-76	20.6464	-3.71047	0.677584	-5.47603	4.35e-08	9.89e-07
dnase1	ENSDARG00000012539.6	ZDB-GENE-040718-423	3.45888	-3.70937	1.15493	-3.21176	0.00131924	0.00759725
AL954138.1	ENSDARG00000117322.1	NA	10.1234	-3.66862	0.676723	-5.42116	5.92e-08	1.3e-06
LOC101883802	NA	NA	1.99049	-3.64481	1.27887	-2.85002	0.00437167	0.0196244
BX927361.1	ENSDARG00000096858.2	NA	3.29649	-3.62699	1.17834	-3.07805	0.00208361	0.0109294
si:ch211-246b8.5	ENSDARG00000099330.2	ZDB-GENE-070705-140	29.5888	-3.62451	0.413772	-8.75968	1.96e-18	2.14e-16
si:dkey-29h14.10	ENSDARG00000096959.3	ZDB-GENE-131127-252	26.1189	-3.61914	0.573968	-6.30548	2.87e-10	1.02e-08
pcdh1g32	ENSDARG00000100829.2	ZDB-GENE-050609-25	40.8255	-3.61592	0.365724	-9.88703	4.74e-23	7.74e-21
LOC110439789	NA	NA	1.93324	-3.61216	1.40068	-2.57885	0.00991292	0.0372565
LOC103910528	NA	NA	1.92533	-3.61172	1.29826	-2.78197	0.00540307	0.0232321
LOC110438438	NA	NA	3.25087	-3.60421	1.22017	-2.95386	0.00313823	0.0151359
LOC100332428	NA	NA	11.3281	-3.60119	0.626532	-5.74782	9.04e-09	2.36e-07
si:dkey-65b13.13	ENSDARG00000101924.2	ZDB-GENE-141216-308	4.81975	-3.59339	0.962028	-3.73523	0.000187544	0.00153883
CR318588.3	ENSDARG00000094719.3	NA	52.8684	-3.5853	0.342949	-10.4543	1.4e-25	3e-23
he1.3	ENSDARG00000022670.9	ZDB-GENE-040518-1	510.942	-3.57285	0.202382	-17.654	9.48e-70	4.25e-66
trim35-3	ENSDARG00000052255.6	ZDB-GENE-070912-56	11.1308	-3.57158	0.681407	-5.24147	1.59e-07	3.17e-06
cxcl18b	ENSDARG00000075045.5	ZDB-GENE-090313-165	347.383	-3.55371	0.48669	-7.30179	2.84e-13	1.64e-11
FP016012.1	ENSDARG00000095376.2	NA	6.32176	-3.5508	0.866929	-4.09584	4.21e-05	0.000433545
lck	ENSDARG00000102525.2	ZDB-GENE-040617-1	1.86979	-3.55038	1.29428	-2.74314	0.00608548	0.0255152
RF00548	ENSDARG00000083417.2	NA	10.9285	-3.54989	0.657148	-5.40197	6.59e-08	1.44e-06
si:ch211-286b4.4	ENSDARG00000096859.4	ZDB-GENE-131127-605	43.7245	-3.5476	0.375746	-9.44149	3.68e-21	5.08e-19
si:ch73-321d9.2	ENSDARG00000105124.2	ZDB-GENE-131126-29	1.86467	-3.54533	1.26749	-2.79713	0.00515587	0.0223829
XLOC_006197	NA	NA	18.6375	-3.53216	0.494974	-7.13605	9.61e-13	5.12e-11
LOC103909086	NA	NA	1.82181	-3.52316	1.30045	-2.70918	0.00674494	0.0276282
BX908782.2	ENSDARG00000101479.2	NA	17.0845	-3.51599	1.3187	-2.66626	0.00767002	0.0305782
si:ch73-289h5.4	ENSDARG00000077488.5	ZDB-GENE-110913-10	26.0251	-3.51582	0.415039	-8.47104	2.43e-17	2.27e-15
CABZ01056052.1	ENSDARG00000110748.1	NA	6.00931	-3.48759	0.839188	-4.15591	3.24e-05	0.000346901
CT955963.1	ENSDARG00000100370.2	NA	5.99401	-3.48144	0.856888	-4.06289	4.85e-05	0.000489688
LOC558721	NA	NA	7.42193	-3.46286	0.780377	-4.43742	9.1e-06	0.000116556
BX914205.3	ENSDARG00000103172.2	NA	1.77087	-3.45839	1.35225	-2.5575	0.0105428	0.0390988
il6	ENSDARG00000102318.2	ZDB-GENE-120509-1	10.3438	-3.45831	0.674652	-5.12606	2.96e-07	5.58e-06
si:dkey-106c17.2	ENSDARG00000094994.4	ZDB-GENE-060503-612	43.1571	-3.45198	0.784478	-4.40036	1.08e-05	0.000134663
LOC797394	NA	NA	1.74221	-3.442	1.34946	-2.55065	0.0107521	0.0396291
c7b	ENSDARG00000057121.7	ZDB-GENE-021120-1	616.733	-3.44095	0.242926	-14.1646	1.52e-45	1.47e-42
si:dkey-248g21.1	ENSDARG00000090120.4	ZDB-GENE-131119-67	184.544	-3.43251	0.19445	-17.6524	9.75e-70	4.25e-66
si:dkey-269o24.1	ENSDARG00000100865.2	ZDB-GENE-041210-347	8.65992	-3.42771	0.708917	-4.83513	1.33e-06	2.14e-05
BX004873.1	ENSDARG00000100864.2	NA	4.31631	-3.41899	0.981227	-3.4844	0.000493238	0.00338998
BX936433.2	ENSDARG00000103194.2	NA	2.87035	-3.4121	1.19583	-2.85333	0.00432642	0.0194514
LOC100535543	NA	NA	19.9608	-3.40763	0.502525	-6.78102	1.19e-11	5.45e-10
BX927081.3	ENSDARG00000117309.1	NA	24.4197	-3.39708	0.903129	-3.76145	0.000168928	0.00140641
ppp1r15b-2	ENSDARG00000068128.6	ZDB-GENE-030829-40	9.88016	-3.39403	0.636856	-5.32935	9.86e-08	2.08e-06
LOC110440070	NA	NA	5.69198	-3.39317	0.858609	-3.95194	7.75e-05	0.000730266
FO904898.5	ENSDARG00000092230.3	NA	8.4114	-3.38655	0.994786	-3.4043	0.000663333	0.00431421
LOC101886071	NA	NA	24.7233	-3.33819	0.413344	-8.07605	6.69e-16	5.4e-14
BX323839.1	ENSDARG00000095518.4	NA	1.6374	-3.33355	1.29219	-2.57977	0.0098866	0.0371844
zgc:172053	ENSDARG00000038321.8	ZDB-GENE-080219-25	1.61962	-3.32408	1.29061	-2.57559	0.0100069	0.0375341
BX897682.1	ENSDARG00000096946.3	NA	5.37527	-3.31673	0.885407	-3.74599	0.000179681	0.00147989
si:ch211-67e16.3	ENSDARG00000078193.5	ZDB-GENE-070912-310	12.1542	-3.31329	0.56863	-5.82679	5.65e-09	1.54e-07
XLOC_002640	NA	NA	1.58916	-3.30867	1.32275	-2.50136	0.0123719	0.0440874
LOC101886581	NA	NA	1.58693	-3.30866	1.32296	-2.50096	0.0123857	0.0441125
XLOC_042898	NA	NA	13.2412	-3.29052	0.552501	-5.95568	2.59e-09	7.59e-08
zgc:153920	ENSDARG00000070041.5	ZDB-GENE-061013-702	11.849	-3.28489	0.570552	-5.75738	8.54e-09	2.24e-07
CU137680.1	ENSDARG00000097541.2	NA	13.1603	-3.281	0.537487	-6.10434	1.03e-09	3.28e-08
LOC108184012	NA	NA	2.62562	-3.27327	1.22891	-2.66355	0.00773198	0.0307877
XLOC_007224	NA	NA	44.4679	-3.26719	0.363037	-8.9996	2.27e-19	2.75e-17
FO744833.2	ENSDARG00000112454.1	NA	9.09574	-3.257	0.662982	-4.91266	8.99e-07	1.51e-05
CT573248.1	ENSDARG00000074029.2	NA	9.02179	-3.25535	0.684544	-4.7555	1.98e-06	3.03e-05
tap2a	ENSDARG00000036787.6	ZDB-GENE-030616-245	9.05388	-3.25484	0.82988	-3.92206	8.78e-05	0.000811934
CABZ01089081.1	ENSDARG00000117516.1	NA	3.91794	-3.25321	0.980658	-3.31738	0.000908665	0.00558654
LOC108179595	NA	NA	2.56808	-3.25024	1.20027	-2.70792	0.00677066	0.0277032
saa	ENSDARG00000045999.5	ZDB-GENE-040927-15	14.2083	-3.24329	0.701189	-4.62541	3.74e-06	5.31e-05
LOC100331665	NA	NA	3.83932	-3.24211	0.982461	-3.29999	0.000966896	0.00585631
cd83	ENSDARG00000079553.5	ZDB-GENE-060503-762	46.4011	-3.24121	0.731287	-4.4322	9.33e-06	0.000118717
CR926130.1	ENSDARG00000117735.1	NA	17.9282	-3.23494	0.514106	-6.29237	3.13e-10	1.09e-08
BX649608.2	ENSDARG00000115608.1	NA	2.56217	-3.22622	1.248	-2.58511	0.00973477	0.0368
LOC108192079	NA	NA	17.703	-3.22197	0.4817	-6.68875	2.25e-11	9.83e-10
cxcl18a.1	ENSDARG00000111840.1	ZDB-GENE-090303-1	11.4462	-3.21254	0.590779	-5.4378	5.39e-08	1.2e-06
znfl1b	ENSDARG00000075996.4	ZDB-GENE-110131-6	7.57303	-3.20849	0.756086	-4.24355	2.2e-05	0.000249291
si:dkey-285e18.2	ENSDARG00000076160.6	ZDB-GENE-120703-43	10.0269	-3.20613	0.665078	-4.82069	1.43e-06	2.27e-05
CABZ01079302.1	ENSDARG00000103230.2	NA	15.0742	-3.19802	0.589649	-5.4236	5.84e-08	1.29e-06
si:ch211-181l5.2	ENSDARG00000058906.5	ZDB-GENE-120215-133	2.52073	-3.19648	1.21848	-2.62334	0.0087073	0.0337501
BX537288.2	ENSDARG00000095390.3	NA	2.51607	-3.19431	1.20678	-2.64697	0.00812164	0.0320364
XLOC_022930	NA	NA	2.48319	-3.192	1.26197	-2.52938	0.0114264	0.0416096
LOC108192008	NA	NA	2.48425	-3.18624	1.26841	-2.51201	0.0120047	0.0431083
LOC110437969	NA	NA	11.0572	-3.18133	0.606516	-5.24525	1.56e-07	3.12e-06
XLOC_011976	NA	NA	37.1088	-3.17399	0.355364	-8.93166	4.2e-19	4.96e-17
LOC110438548	NA	NA	4.95649	-3.17256	0.888155	-3.57208	0.000354153	0.00258725
CR450782.1	ENSDARG00000095080.3	NA	2.39921	-3.14739	1.27382	-2.47082	0.0134804	0.0470742
LOC793648	NA	NA	2.4444	-3.1446	1.24835	-2.51901	0.0117686	0.0425059
si:ch211-147g22.7	ENSDARG00000097352.2	ZDB-GENE-131127-358	8.46845	-3.13721	0.693679	-4.52257	6.11e-06	8.25e-05
XLOC_013634	NA	NA	2.41547	-3.13199	1.2455	-2.51465	0.011915	0.0428922
xkr9	ENSDARG00000026500.8	ZDB-GENE-060421-6224	56.6352	-3.13174	0.276896	-11.3102	1.17e-29	3.39e-27
zgc:158445	ENSDARG00000071223.8	ZDB-GENE-061215-78	4.80763	-3.12646	0.913858	-3.42116	0.000623538	0.00409787
XLOC_025146	NA	NA	2.37841	-3.1199	1.24087	-2.51428	0.0119275	0.0429137
cyp11a1	ENSDARG00000002347.12	ZDB-GENE-010306-1	43.9956	-3.10968	0.400662	-7.76135	8.4e-15	5.96e-13
si:dkey-31e10.1	ENSDARG00000067992.6	ZDB-GENE-060503-356	4.73967	-3.10697	0.900968	-3.44848	0.000563745	0.00378103
LOC110439258	NA	NA	10.5084	-3.09761	0.606136	-5.11041	3.21e-07	6.01e-06
XLOC_008494	NA	NA	8.26544	-3.09569	0.73003	-4.2405	2.23e-05	0.000251716
LOC110439786	NA	NA	10.3723	-3.06609	0.581785	-5.27015	1.36e-07	2.78e-06
AL929182.1	ENSDARG00000097384.2	NA	10.3254	-3.06103	0.594749	-5.14675	2.65e-07	5.07e-06
CABZ01046432.1	ENSDARG00000079325.4	NA	8.13835	-3.06023	0.730308	-4.19033	2.79e-05	0.000305157
AL928824.1	ENSDARG00000094456.3	NA	15.9471	-3.05065	0.529076	-5.766	8.12e-09	2.14e-07
XLOC_029657	NA	NA	6.87055	-3.04537	0.761106	-4.00124	6.3e-05	0.000612909
hhla2b.1	ENSDARG00000088680.4	ZDB-GENE-131127-591	2.29567	-3.0382	1.23638	-2.45734	0.013997	0.0484379
mir21-2	ENSDARG00000080484.2	ZDB-MIRNAG-081209-2	2.29255	-3.03698	1.23087	-2.46735	0.0136119	0.0474092
BX936364.1	ENSDARG00000097764.2	NA	2.28251	-3.03613	1.24276	-2.44306	0.0145633	0.049869
XLOC_031557	NA	NA	14.6718	-3.03098	0.497883	-6.08774	1.15e-09	3.62e-08
il11b	ENSDARG00000058557.6	ZDB-GENE-051019-2	18.0804	-3.02832	0.510517	-5.93187	2.99e-09	8.65e-08
XLOC_043447	NA	NA	7.84375	-3.0265	0.682082	-4.43715	9.12e-06	0.000116648
AL928650.4	ENSDARG00000113858.1	NA	7.88879	-3.02528	0.693903	-4.35981	1.3e-05	0.000158502
ccl39.6	ENSDARG00000105089.2	ZDB-GENE-131121-128	2.25325	-3.02267	1.20695	-2.50438	0.0122666	0.043778
LOC101883584	NA	NA	7.8564	-3.02249	0.660793	-4.57404	4.78e-06	6.64e-05
CR847984.1	ENSDARG00000096876.2	NA	200.158	-3.01647	0.314315	-9.59696	8.23e-22	1.21e-19
LOC101884253	NA	NA	7.76363	-3.00868	0.664879	-4.52515	6.04e-06	8.17e-05
si:dkey-250k10.4	ENSDARG00000099751.2	ZDB-GENE-120703-22	43.1676	-2.99905	0.302301	-9.92074	3.38e-23	5.7e-21
si:dkeyp-82b4.2	ENSDARG00000112648.1	ZDB-GENE-060503-561	7.74187	-2.99264	0.67143	-4.45712	8.31e-06	0.000107668
zmp:0000000984	ENSDARG00000090107.3	ZDB-GENE-130530-987	33.0968	-2.9912	0.339994	-8.79781	1.4e-18	1.54e-16
mespbb	ENSDARG00000097947.2	ZDB-GENE-110609-1	5.45299	-2.98257	0.809142	-3.68609	0.000227722	0.00180225
XLOC_024151	NA	NA	7.68103	-2.97882	0.734279	-4.0568	4.97e-05	0.000499919
XLOC_007225	NA	NA	16.3315	-2.97063	0.483519	-6.14378	8.06e-10	2.62e-08
CR848032.1	ENSDARG00000102710.2	NA	17.3704	-2.96607	0.468679	-6.32857	2.47e-10	8.9e-09
znfl1k	ENSDARG00000079036.3	ZDB-GENE-110131-2	25.7383	-2.95087	0.402672	-7.32822	2.33e-13	1.36e-11
XLOC_010731	NA	NA	3.21414	-2.94435	1.17795	-2.49955	0.0124351	0.0442522
zgc:174917	ENSDARG00000073820.4	ZDB-GENE-070928-42	32.2087	-2.9427	0.432908	-6.79752	1.06e-11	4.89e-10
egln3	ENSDARG00000032553.6	ZDB-GENE-040426-2541	823.389	-2.91622	0.238203	-12.2426	1.84e-34	7.28e-32
lect2l	ENSDARG00000033227.9	ZDB-GENE-070127-4	505.789	-2.91527	0.300916	-9.68801	3.39e-22	5.21e-20
si:dkey-31g6.6	ENSDARG00000101393.2	ZDB-GENE-110209-1	629.147	-2.91509	0.531533	-5.48431	4.15e-08	9.48e-07
LOC100535131	NA	NA	12.458	-2.89343	0.533629	-5.42217	5.89e-08	1.3e-06
XLOC_033809	NA	NA	39.4562	-2.88997	0.326264	-8.85777	8.16e-19	9.23e-17
FITM1 (1 of many)	ENSDARG00000108683.2	NA	7.14605	-2.87274	0.685542	-4.19046	2.78e-05	0.000305109
sctr	ENSDARG00000101077.2	NA	9.15238	-2.86577	0.587782	-4.87556	1.09e-06	1.79e-05
si:dkey-96n2.3	ENSDARG00000045427.8	ZDB-GENE-091204-118	3.01979	-2.84105	1.04905	-2.70822	0.00676448	0.0276866
LOC101886133	ENSDARG00000112575.1	NA	5.9806	-2.83807	0.762669	-3.72124	0.000198249	0.00161098
si:ch211-271g18.1	ENSDARG00000104704.2	ZDB-GENE-081103-38	4.01876	-2.83013	0.883215	-3.20435	0.00135368	0.0077463
TCIM (1 of many)	ENSDARG00000076858.3	NA	38.1573	-2.82815	0.433832	-6.519	7.08e-11	2.79e-09
si:dkey-22h13.5	NA	ZDB-LINCRNAG-120709-23	2.99311	-2.82732	1.01912	-2.77429	0.00553232	0.0236748
jac1	ENSDARG00000092521.3	ZDB-GENE-030131-8429	155.217	-2.82184	0.224996	-12.5417	4.41e-36	2.06e-33
elovl8a	ENSDARG00000068551.3	ZDB-GENE-060929-240	14.8367	-2.81993	0.465018	-6.06413	1.33e-09	4.12e-08
LOC101883107	NA	NA	8.91398	-2.81221	0.635754	-4.42343	9.71e-06	0.000123343
LOC101883493	NA	NA	22.4488	-2.80179	0.403627	-6.94154	3.88e-12	1.88e-10
LOC103911551	NA	NA	4.91558	-2.80046	0.824691	-3.39577	0.000684352	0.0044116
LOC103909932	NA	NA	41.0777	-2.79599	0.282399	-9.90085	4.13e-23	6.82e-21
atxn1a	ENSDARG00000061687.7	ZDB-GENE-060503-759	40.8578	-2.79288	0.334055	-8.36055	6.24e-17	5.66e-15
LOC110438330	NA	NA	5.77943	-2.7779	0.73633	-3.77263	0.000161535	0.00135392
XLOC_020898	NA	NA	22.2306	-2.77574	0.424037	-6.54598	5.91e-11	2.37e-09
il17rel	ENSDARG00000089131.4	ZDB-GENE-120112-1	8.6647	-2.76925	0.802075	-3.45261	0.000555184	0.0037334
LOC108191970	NA	NA	19.066	-2.76621	0.435736	-6.34837	2.18e-10	7.95e-09
tnfaip2b	ENSDARG00000058160.7	ZDB-GENE-081107-56	371.242	-2.76486	0.244949	-11.2875	1.51e-29	4.25e-27
XLOC_014767	NA	NA	7.6105	-2.75443	0.66665	-4.13175	3.6e-05	0.000379434
xaf1	ENSDARG00000068939.5	ZDB-GENE-060929-840	18.1968	-2.75427	0.566284	-4.86376	1.15e-06	1.88e-05
znf704	ENSDARG00000061718.6	ZDB-GENE-060503-775	120.488	-2.75245	0.212955	-12.925	3.25e-38	1.89e-35
enam	ENSDARG00000092730.3	ZDB-GENE-071005-4	2.8332	-2.74663	1.03242	-2.66038	0.00780517	0.0310176
si:ch73-27e22.2	ENSDARG00000092266.2	ZDB-GENE-070705-230	79.6684	-2.74567	0.227718	-12.0573	1.77e-33	6.62e-31
mpeg1.2	ENSDARG00000043093.7	ZDB-GENE-050522-305	54.0481	-2.74048	0.414208	-6.61618	3.69e-11	1.54e-09
BX511021.1	ENSDARG00000073936.4	NA	6.60634	-2.72966	0.712979	-3.82852	0.000128915	0.00111522
LOC108180813	NA	NA	3.75555	-2.72896	0.946001	-2.88473	0.00391747	0.0179938
LOC110438096	NA	NA	3.71187	-2.7116	0.903518	-3.00116	0.00268953	0.0133746
ptk2ba	ENSDARG00000022841.10	ZDB-GENE-080207-1	179.118	-2.70512	0.159952	-16.9121	3.66e-64	1.2e-60
LOC108180121	NA	NA	4.60844	-2.70321	0.818286	-3.3035	0.000954859	0.00579476
LOC103910017	NA	NA	2.73993	-2.69302	1.05096	-2.56244	0.0103939	0.0386525
si:ch73-359m17.5	ENSDARG00000101088.2	ZDB-GENE-141212-366	2.72973	-2.68492	1.07608	-2.4951	0.012592	0.0446828
CR392003.1	ENSDARG00000097431.2	NA	11.0735	-2.68083	0.635892	-4.21586	2.49e-05	0.000277007
mov10b.2	ENSDARG00000056065.4	ZDB-GENE-060526-371	2.73717	-2.6783	1.04134	-2.57196	0.0101123	0.0378143
LOC103909593	NA	NA	3.60348	-2.66357	0.892267	-2.98518	0.00283415	0.013966
LOC101886291	NA	NA	3.53531	-2.64631	0.942127	-2.80887	0.00497157	0.0217237
BX088709.1	ENSDARG00000093338.4	NA	5.33033	-2.63908	0.756576	-3.48819	0.000486307	0.0033547
CU695215.2	ENSDARG00000102003.2	NA	6.20854	-2.63871	0.706543	-3.73467	0.000187959	0.00154174
si:dkey-85k7.7	ENSDARG00000101135.2	ZDB-GENE-040128-7	1372.19	-2.63503	0.205536	-12.8203	1.26e-37	6.93e-35
LOC103908767	NA	NA	23.08	-2.62837	0.390657	-6.72806	1.72e-11	7.65e-10
LOC103909694	NA	NA	22.2648	-2.62556	0.550344	-4.77075	1.84e-06	2.83e-05
CABZ01059406.1	ENSDARG00000088775.3	NA	9.67814	-2.62284	0.619093	-4.23658	2.27e-05	0.000255159
LOC103909512	NA	NA	11.4919	-2.62162	0.595387	-4.40321	1.07e-05	0.000133086
CABZ01069945.1	ENSDARG00000117561.1	NA	3.53899	-2.61994	0.931041	-2.81399	0.00489303	0.0214379
crp3	ENSDARG00000042613.8	ZDB-GENE-060503-220	2.65177	-2.61681	1.05074	-2.49046	0.0127578	0.0451143
FP102809.1	ENSDARG00000117639.1	NA	29.9217	-2.6139	0.37906	-6.89576	5.36e-12	2.56e-10
CR559944.1	ENSDARG00000117415.1	NA	9.59431	-2.61368	0.58202	-4.49071	7.1e-06	9.38e-05
mhc2dbb	ENSDARG00000056330.5	ZDB-GENE-010112-2	2.61442	-2.6088	1.03726	-2.51509	0.0119001	0.0428564
LOC103910155	NA	NA	3.47694	-2.60151	0.902207	-2.88349	0.00393292	0.018052
tdp2a	ENSDARG00000069941.5	ZDB-GENE-110218-1	39.1158	-2.59938	0.317814	-8.17894	2.86e-16	2.42e-14
si:ch211-132b12.1	ENSDARG00000061480.6	ZDB-GENE-050420-315	88.3395	-2.59313	0.212487	-12.2037	2.97e-34	1.16e-31
BX649457.1	ENSDARG00000093850.2	NA	4.27238	-2.5884	0.93545	-2.76701	0.00565731	0.0240717
CR855311.1	ENSDARG00000090352.5	NA	940.755	-2.58607	0.292617	-8.83773	9.77e-19	1.09e-16
hsd11b1lb	ENSDARG00000110341.1	ZDB-GENE-101130-4	169.032	-2.5741	0.186386	-13.8106	2.2e-43	1.85e-40
isg15	ENSDARG00000086374.3	ZDB-GENE-021211-1	29.198	-2.57289	0.490867	-5.24153	1.59e-07	3.17e-06
BX005048.1	ENSDARG00000097670.3	NA	13.6581	-2.56511	0.484636	-5.29286	1.2e-07	2.49e-06
CU633479.2	ENSDARG00000103837.2	NA	107.412	-2.55711	0.192993	-13.2498	4.53e-40	2.81e-37
AL645792.2	ENSDARG00000103788.2	NA	19.5516	-2.55225	0.512818	-4.97692	6.46e-07	1.12e-05
abi3bpa	ENSDARG00000062156.7	ZDB-GENE-070912-325	8.4026	-2.55038	0.577039	-4.41977	9.88e-06	0.000124959
tapbpl	ENSDARG00000058351.7	ZDB-GENE-121003-1	40.3716	-2.54726	0.281397	-9.0522	1.4e-19	1.76e-17
LOC100537389	NA	NA	6.65404	-2.53502	0.655153	-3.86936	0.000109121	0.000970019
BX511034.2	ENSDARG00000071636.5	NA	8.31745	-2.53351	0.619841	-4.08736	4.36e-05	0.00044845
aqp10a	ENSDARG00000007086.11	ZDB-GENE-040718-40	16.7637	-2.53095	0.478277	-5.29182	1.21e-07	2.5e-06
LOC110438172	NA	NA	5.86773	-2.52148	0.741737	-3.39943	0.000675264	0.00437073
si:ch1073-110a20.7	ENSDARG00000109399.1	ZDB-GENE-121214-133	334.164	-2.50835	0.290227	-8.64274	5.49e-18	5.69e-16
cbx7a	ENSDARG00000038025.4	ZDB-GENE-050417-400	167.329	-2.49912	0.229975	-10.8669	1.66e-27	4.16e-25
smtnl1	ENSDARG00000041257.6	ZDB-GENE-050306-23	1523.14	-2.4985	0.216215	-11.5556	6.91e-31	2.15e-28
XLOC_016168	NA	NA	13.8796	-2.49581	0.505389	-4.93839	7.88e-07	1.35e-05
LOC100331054	NA	NA	4.04037	-2.49577	0.875196	-2.85167	0.00434896	0.0195393
CR931763.1	ENSDARG00000095720.2	NA	6.47491	-2.49116	0.7187	-3.4662	0.000527866	0.00357343
pdha1b	ENSDARG00000010555.10	ZDB-GENE-040718-96	10.5335	-2.48604	0.511535	-4.85996	1.17e-06	1.91e-05
si:ch211-217k17.10	ENSDARG00000079345.7	ZDB-GENE-030131-8827	39.9061	-2.48597	0.730101	-3.40497	0.000661724	0.00430656
XLOC_030587	NA	NA	15.3563	-2.47715	0.464285	-5.33541	9.53e-08	2.01e-06
zgc:111983	ENSDARG00000006588.9	ZDB-GENE-050417-335	377.022	-2.47683	0.270642	-9.15168	5.61e-20	7.25e-18
XLOC_036690	NA	NA	6.52725	-2.47438	0.766771	-3.22702	0.00125088	0.00727924
LOC103911747	NA	NA	3.22185	-2.47089	0.933616	-2.64658	0.00813106	0.0320542
BX890608.2	ENSDARG00000091782.4	NA	4.03228	-2.46034	0.835834	-2.94358	0.0032444	0.0155049
CR933734.2	ENSDARG00000093974.2	NA	9.56147	-2.45751	0.553878	-4.43692	9.13e-06	0.000116717
BX927130.2	ENSDARG00000100811.2	NA	17.4541	-2.44713	0.402452	-6.08054	1.2e-09	3.76e-08
BX942819.1	ENSDARG00000070299.5	NA	5.57191	-2.44459	0.739408	-3.30615	0.000945874	0.00575032
tpo	NA	ZDB-GENE-110519-2	5.55214	-2.44117	0.744433	-3.27923	0.0010409	0.00620953
BX005414.1	ENSDARG00000094688.2	NA	21.3127	-2.43741	0.38002	-6.4139	1.42e-10	5.34e-09
si:ch211-223a21.3	ENSDARG00000104737.2	ZDB-GENE-110913-50	7.1257	-2.43705	0.628493	-3.8776	0.000105491	0.000944826
LOC110440179	NA	NA	4.72907	-2.42975	0.75633	-3.21255	0.00131564	0.00758343
il10	ENSDARG00000078147.2	ZDB-GENE-051111-1	3.15087	-2.42423	0.92599	-2.61799	0.00884495	0.0341923
LOC100004591	NA	NA	3.16519	-2.42362	0.961573	-2.52047	0.0117197	0.0423645
FO907087.1	ENSDARG00000117753.1	NA	3.10416	-2.41031	0.907339	-2.65646	0.00789663	0.0313001
si:ch211-12p12.2	ENSDARG00000102219.2	ZDB-GENE-131125-5	14.6554	-2.40301	0.442742	-5.42757	5.71e-08	1.26e-06
LOC103909209	NA	NA	7.79561	-2.40161	0.67526	-3.55658	0.000375721	0.00271294
si:dkey-207l24.2	ENSDARG00000101688.2	ZDB-GENE-131125-92	13.0973	-2.39432	0.488484	-4.90153	9.51e-07	1.59e-05
itln3	ENSDARG00000003523.11	ZDB-GENE-090527-4	5.42776	-2.39217	0.809555	-2.95492	0.00312749	0.0150925
XLOC_014733	NA	NA	6.13192	-2.37787	0.679572	-3.49907	0.00046688	0.0032395
gpib	ENSDARG00000103826.2	ZDB-GENE-020513-3	343.705	-2.37456	0.235425	-10.0863	6.35e-24	1.13e-21
LOC110438353	NA	NA	6.87679	-2.37393	0.673179	-3.52645	0.000421177	0.00298019
XLOC_028555	NA	NA	6.87996	-2.37328	0.719892	-3.29672	0.000978217	0.00590571
bcl3	ENSDARG00000087832.3	ZDB-GENE-061013-1	75.2017	-2.37292	0.301683	-7.86561	3.67e-15	2.73e-13
ankrd37	ENSDARG00000056376.6	ZDB-GENE-070308-1	362.455	-2.36429	0.192583	-12.2767	1.21e-34	4.85e-32
elovl8b	ENSDARG00000057365.6	ZDB-GENE-050522-453	118.392	-2.36393	0.265654	-8.89853	5.66e-19	6.51e-17
BX936431.1	ENSDARG00000103487.2	NA	25.7537	-2.35396	0.424991	-5.53885	3.04e-08	7.16e-07
si:dkey-208m12.2	ENSDARG00000071143.5	ZDB-GENE-060503-716	36.9148	-2.35362	0.286382	-8.21848	2.06e-16	1.78e-14
LOC110439442	NA	NA	10.5192	-2.35333	0.555414	-4.23707	2.26e-05	0.000254707
itih3b	ENSDARG00000102722.3	ZDB-GENE-040426-2716	218.092	-2.3502	0.168544	-13.9441	3.42e-44	2.97e-41
LOC103910217	NA	NA	3.7394	-2.34869	0.847031	-2.77285	0.00555685	0.0237603
cox7a1	ENSDARG00000069464.7	ZDB-GENE-060929-340	17.3322	-2.34787	0.442476	-5.30621	1.12e-07	2.33e-06
si:dkey-240e12.6	ENSDARG00000110137.1	ZDB-GENE-050208-367	10.5726	-2.34757	0.5358	-4.38142	1.18e-05	0.000145253
zgc:113314	ENSDARG00000069453.6	ZDB-GENE-050913-19	197.545	-2.34583	0.225626	-10.397	2.56e-25	5.18e-23
LOC101883516	NA	NA	26.8882	-2.33903	0.352449	-6.6365	3.21e-11	1.35e-09
AL928650.3	ENSDARG00000096599.2	NA	20.9021	-2.33406	0.402978	-5.79202	6.95e-09	1.86e-07
CABZ01075125.1	ENSDARG00000102972.2	NA	3.69428	-2.33327	0.841993	-2.77113	0.00558616	0.0238583
mmp9	ENSDARG00000042816.5	ZDB-GENE-040426-2132	841.343	-2.33214	0.209456	-11.1343	8.54e-29	2.32e-26
si:ch211-236g6.1	ENSDARG00000071590.6	ZDB-GENE-050208-448	61.3494	-2.32616	0.256635	-9.06409	1.26e-19	1.59e-17
si:dkey-65b12.12	ENSDARG00000094458.2	ZDB-GENE-060526-325	48.9529	-2.32616	0.313423	-7.4218	1.16e-13	7.07e-12
LOC110438491	ENSDARG00000110510.1	ZDB-GENE-030131-437	117.078	-2.31402	0.220741	-10.4829	1.03e-25	2.23e-23
XLOC_032112	NA	NA	13.2691	-2.31245	0.460983	-5.01635	5.27e-07	9.41e-06
si:ch211-207n23.2	ENSDARG00000097157.3	ZDB-GENE-131121-310	74.2331	-2.31225	0.289228	-7.99459	1.3e-15	1.01e-13
FO704836.1	ENSDARG00000115096.1	NA	5.17381	-2.31071	0.722447	-3.19846	0.00138166	0.00787038
si:ch211-256e16.4	ENSDARG00000078428.5	ZDB-GENE-131121-267	6.61263	-2.30686	0.723228	-3.18968	0.00142433	0.00806014
si:dkey-108k21.21	ENSDARG00000091905.4	ZDB-GENE-131127-5	21.3066	-2.30684	0.382231	-6.03521	1.59e-09	4.84e-08
LOC110440096	NA	NA	5.11652	-2.29844	0.712962	-3.22379	0.00126504	0.00733551
LOC100536607	ENSDARG00000100498.3.1	NA	5.10069	-2.29423	0.708978	-3.23596	0.00121234	0.00708339
si:ch73-22a13.3	ENSDARG00000053488.5	ZDB-GENE-141216-64	14.4347	-2.2868	0.515004	-4.44035	8.98e-06	0.000115164
si:dkey-15j16.6	ENSDARG00000042698.6	ZDB-GENE-130531-45	587.509	-2.28626	0.219017	-10.4388	1.65e-25	3.47e-23
si:dkey-16p19.1	ENSDARG00000112103.1	ZDB-GENE-120709-3	13.0051	-2.28357	0.489944	-4.66089	3.15e-06	4.56e-05
XLOC_043859	NA	NA	3.60894	-2.27915	0.853718	-2.66968	0.00759246	0.0303632
her1	ENSDARG00000014722.8	ZDB-GENE-980526-125	24.4465	-2.27485	0.377175	-6.03128	1.63e-09	4.95e-08
LOC103910600	NA	NA	53.9999	-2.27436	0.287064	-7.92283	2.32e-15	1.76e-13
pnp4b	ENSDARG00000029230.8	ZDB-GENE-040426-1887	6.50786	-2.27374	0.656037	-3.46588	0.000528503	0.00357681
si:ch211-92l17.1	ENSDARG00000094584.3	ZDB-GENE-041210-113	3.57643	-2.27325	0.859814	-2.64388	0.00819617	0.0322184
LOC101884510	NA	NA	44.6257	-2.27313	0.688162	-3.30319	0.0009559	0.00579509
si:dkey-276j7.2	ENSDARG00000097743.2	ZDB-GENE-131127-420	19.9778	-2.26132	0.476714	-4.74356	2.1e-06	3.19e-05
CT737131.1	ENSDARG00000093023.2	NA	9.99809	-2.25978	0.513438	-4.40126	1.08e-05	0.000134165
BX323031.1	ENSDARG00000098668.2	NA	4.99724	-2.25951	0.761607	-2.96677	0.00300948	0.0146275
znf1016	ENSDARG00000101760.2	ZDB-GENE-110913-76	9.95777	-2.25932	0.52227	-4.32597	1.52e-05	0.000181601
AL935044.3	ENSDARG00000104428.2	NA	4.97787	-2.25225	0.756918	-2.97555	0.00292461	0.0143279
cd28l	ENSDARG00000069978.6	ZDB-GENE-070912-309	17.0314	-2.24979	0.402934	-5.58352	2.36e-08	5.69e-07
si:dkey-23i12.7	ENSDARG00000105562.2	ZDB-GENE-160728-52	7.77197	-2.24249	0.662904	-3.38282	0.000717445	0.00459478
zgc:101699	ENSDARG00000033355.6	ZDB-GENE-041114-140	11.216	-2.24027	0.484869	-4.62037	3.83e-06	5.43e-05
LOC110439880	NA	NA	10.4772	-2.23413	0.492981	-4.53189	5.85e-06	7.94e-05
LOC101885459	NA	NA	4.91648	-2.23339	0.765142	-2.91892	0.0035125	0.0165052
LOC110438434	NA	NA	56.8375	-2.23243	0.260779	-8.56059	1.12e-17	1.12e-15
LOC103911298	NA	NA	8.49274	-2.23161	0.625211	-3.56937	0.000357838	0.00260979
LOC108183629	NA	NA	31.4644	-2.2312	0.302254	-7.38185	1.56e-13	9.35e-12
CR387932.1	ENSDARG00000097344.2	NA	3.45345	-2.22538	0.886591	-2.51004	0.0120718	0.0433043
FP015862.3	ENSDARG00000098038.2	NA	11.1286	-2.22141	0.531638	-4.17843	2.94e-05	0.000318355
FQ311907.1	ENSDARG00000117714.1	NA	21.6691	-2.22058	0.359559	-6.17584	6.58e-10	2.18e-08
si:dkeyp-1h4.6	ENSDARG00000093936.2	ZDB-GENE-060503-841	4.90238	-2.21948	0.716279	-3.09862	0.00194421	0.0103524
CR354540.2	ENSDARG00000117517.1	NA	7.69243	-2.21788	0.614351	-3.61012	0.00030605	0.00229753
cd28	ENSDARG00000095070.3	ZDB-GENE-070912-128	10.504	-2.21262	0.594358	-3.7227	0.000197102	0.00160315
LO018333.1	ENSDARG00000114191.1	NA	29.8356	-2.20904	0.324382	-6.80999	9.76e-12	4.5e-10
si:dkey-15j16.3	ENSDARG00000042683.7	ZDB-GENE-030131-4680	288.917	-2.20832	0.259149	-8.52142	1.58e-17	1.52e-15
si:ch73-68b22.2	ENSDARG00000094609.2	ZDB-GENE-091204-355	4.85457	-2.20607	0.734961	-3.00161	0.00268556	0.0133671
cyp4v8	ENSDARG00000062132.6	ZDB-GENE-061103-601	18.569	-2.19868	0.380497	-5.77843	7.54e-09	2e-07
znf1000	ENSDARG00000088378.4	ZDB-GENE-110913-165	4.77796	-2.19667	0.735387	-2.98709	0.00281648	0.0138946
jac4	ENSDARG00000092352.3	ZDB-GENE-030131-8643	4.13285	-2.19323	0.776502	-2.82451	0.00473535	0.0208978
si:dkey-90a13.10	ENSDARG00000096897.2	ZDB-GENE-131121-317	4.85194	-2.19291	0.755981	-2.90075	0.00372275	0.0172664
si:dkey-247k7.2	ENSDARG00000103199.2	ZDB-GENE-031118-45	152.903	-2.19071	0.195865	-11.1848	4.84e-29	1.34e-26
si:ch211-202h22.7	ENSDARG00000073912.5	ZDB-GENE-090313-77	66.7599	-2.17954	0.227808	-9.56743	1.1e-21	1.6e-19
cox4i1l	ENSDARG00000012388.8	ZDB-GENE-130814-2	205.515	-2.17276	0.243911	-8.90801	5.2e-19	6.07e-17
si:dkey-65b13.9	ENSDARG00000105249.2	ZDB-GENE-041014-335	6.12106	-2.16847	0.716978	-3.02446	0.00249073	0.0126361
uox	ENSDARG00000007024.8	ZDB-GENE-030826-24	67.2312	-2.16605	0.285513	-7.58652	3.29e-14	2.17e-12
tnfb	ENSDARG00000013598.8	ZDB-GENE-050601-2	59.8662	-2.15474	0.345504	-6.23651	4.47e-10	1.53e-08
tpd52	ENSDARG00000061713.9	ZDB-GENE-060503-680	476.435	-2.14394	0.169871	-12.621	1.62e-36	7.82e-34
vtg7	ENSDARG00000092419.3	ZDB-GENE-001201-6	19.2283	-2.14187	0.374295	-5.72242	1.05e-08	2.7e-07
her4.3	ENSDARG00000070770.7	ZDB-GENE-081030-7	5.31321	-2.14002	0.688189	-3.10964	0.00187318	0.0100332
si:dkey-35h6.1	ENSDARG00000104572.2	ZDB-GENE-141216-112	233.97	-2.11628	0.159398	-13.2767	3.16e-40	2.06e-37
XLOC_016559	NA	NA	5.29244	-2.11105	0.781187	-2.70237	0.00688478	0.0280646
si:ch211-195j11.30	ENSDARG00000102834.2	ZDB-GENE-141216-465	11.7988	-2.11015	0.505408	-4.17514	2.98e-05	0.000322253
si:ch211-226h8.14	ENSDARG00000088713.5	ZDB-GENE-050208-470	18.2832	-2.09825	0.409751	-5.12079	3.04e-07	5.72e-06
ugt5a1	ENSDARG00000016479.9	ZDB-GENE-051120-60	3.23102	-2.09218	0.856167	-2.44366	0.0145391	0.049812
LOC101883088	NA	NA	11.6703	-2.09101	0.494523	-4.22834	2.35e-05	0.000263773
si:dkey-222p3.1	ENSDARG00000071103.6	ZDB-GENE-050208-374	6.46583	-2.08861	0.621657	-3.35974	0.000780151	0.00494064
znf1147	ENSDARG00000100652.2	ZDB-GENE-080218-13	20.734	-2.08679	0.395531	-5.2759	1.32e-07	2.7e-06
BX005461.1	ENSDARG00000096447.2	NA	11.0157	-2.08313	0.487078	-4.27679	1.9e-05	0.000219501
LOC110438970	NA	NA	7.03129	-2.08263	0.626413	-3.32469	0.000885168	0.00547688
LOC108182776	NA	NA	24.3232	-2.08143	0.409404	-5.08404	3.69e-07	6.81e-06
FO704758.2	ENSDARG00000112958.1	NA	43.5379	-2.07594	0.259395	-8.00299	1.21e-15	9.47e-14
CU929294.1	ENSDARG00000098263.2	NA	7.10976	-2.07468	0.744034	-2.78843	0.00529649	0.0228826
dram1	ENSDARG00000045561.4	ZDB-GENE-041010-147	31.4806	-2.07339	0.408288	-5.07825	3.81e-07	6.98e-06
guca1d	ENSDARG00000044629.6	ZDB-GENE-040724-231	7.0357	-2.07104	0.613664	-3.37487	0.000738509	0.00471811
fas	ENSDARG00000043586.7	ZDB-GENE-061019-2	7.6522	-2.07034	0.584496	-3.54208	0.000396978	0.00283896
AL954146.1	ENSDARG00000038891.6	NA	4.47953	-2.06706	0.767887	-2.69188	0.00710514	0.0288189
zgc:153722	ENSDARG00000071044.5	ZDB-GENE-060929-84	17.1619	-2.06255	0.393021	-5.24793	1.54e-07	3.08e-06
CR854927.3	ENSDARG00000097126.2	NA	4.44013	-2.06211	0.725457	-2.8425	0.00447609	0.0199628
LOC110439414	ENSDARG00000105162.2.1	NA	49.2841	-2.06197	0.292864	-7.0407	1.91e-12	9.66e-11
si:ch211-194h1.2	ENSDARG00000101528.2	ZDB-GENE-110913-110	4.43444	-2.06195	0.733445	-2.81132	0.00493388	0.0215915
XLOC_042506	NA	NA	11.988	-2.05875	0.500969	-4.10954	3.96e-05	0.000413001
rrm2	ENSDARG00000078069.3	ZDB-GENE-990415-25-1	1593.57	-2.05752	0.295479	-6.96336	3.32e-12	1.63e-10
LOC108183855	NA	NA	6.34389	-2.05657	0.657343	-3.12861	0.00175637	0.00953662
BX323875.1	ENSDARG00000094149.2	NA	7.59414	-2.05594	0.582863	-3.52731	0.000419809	0.00297131
CU929451.1	ENSDARG00000096899.3	NA	19.698	-2.0555	0.371061	-5.53952	3.03e-08	7.14e-07
fabp7b	ENSDARG00000034650.5	ZDB-GENE-040614-4	107.51	-2.05373	0.239937	-8.55944	1.13e-17	1.12e-15
XLOC_034911	NA	NA	5.65247	-2.04579	0.687217	-2.97692	0.00291164	0.0142831
si:dkey-40c23.2	ENSDARG00000104649.2	ZDB-GENE-030131-5958	13.8322	-2.04301	0.455413	-4.48607	7.25e-06	9.57e-05
XLOC_026841	NA	NA	16.9046	-2.03448	0.436557	-4.66028	3.16e-06	4.57e-05
BX470182.1	ENSDARG00000112132.1	NA	15.7183	-2.03446	0.425856	-4.77733	1.78e-06	2.75e-05
ddr2b	ENSDARG00000058695.8	ZDB-GENE-060503-361	15.5124	-2.03061	0.551181	-3.68411	0.000229505	0.00181306
LOC108180204	NA	NA	15.0613	-2.02981	0.408892	-4.96416	6.9e-07	1.19e-05
si:ch73-27e22.7	ENSDARG00000093345.2	ZDB-GENE-070705-235	39.3005	-2.02796	0.341607	-5.93652	2.91e-09	8.44e-08
map1lc3cl	ENSDARG00000075727.5	ZDB-GENE-140819-1	586.469	-2.02761	0.161695	-12.5397	4.53e-36	2.07e-33
LOC100333474	NA	NA	9.38076	-2.02757	0.501574	-4.04241	5.29e-05	0.000526568
cxcl20	ENSDARG00000075163.5	ZDB-GENE-111004-2	56.9801	-2.0275	0.379289	-5.34554	9.01e-08	1.92e-06
XLOC_023979	NA	NA	13.8159	-2.02654	0.523372	-3.87208	0.000107911	0.000960456
XLOC_022281	NA	NA	48.7981	-2.01753	0.303737	-6.64235	3.09e-11	1.3e-09
zmat4b	ENSDARG00000061419.8	ZDB-GENE-091118-68	24.1915	-2.01513	0.361972	-5.56709	2.59e-08	6.19e-07
si:dkey-7f3.14	ENSDARG00000095050.3	ZDB-GENE-100922-186	8.69166	-2.01332	0.543438	-3.70478	0.000211578	0.00170129
LOC108190590	NA	NA	59.327	-2.01328	0.24028	-8.37889	5.34e-17	4.88e-15
si:ch211-270n8.1	ENSDARG00000045089.7	ZDB-GENE-081107-34	10.6233	-2.01214	0.561763	-3.58184	0.000341186	0.00251149
BX569793.1	ENSDARG00000096832.2	NA	99.5384	-2.01013	0.290567	-6.91797	4.58e-12	2.21e-10
zgc:152891	ENSDARG00000016789.11	ZDB-GENE-061013-229	167.352	-2.00824	0.151473	-13.2581	4.05e-40	2.58e-37
plekhf1	ENSDARG00000102435.2	ZDB-GENE-040426-1289	18.6015	-2.00617	0.40551	-4.94728	7.53e-07	1.29e-05
BX324207.1	ENSDARG00000095943.2	NA	5.56159	-2.00617	0.689029	-2.91159	0.00359591	0.0168305
si:dkey-190j3.6	ENSDARG00000103371.2	ZDB-GENE-050208-480	9.25219	-2.00084	0.514173	-3.89138	9.97e-05	0.000903283
LOC110437771	NA	NA	10.3988	-2.00056	0.52026	-3.84531	0.000120398	0.00105425
zgc:153932	ENSDARG00000113315.1	ZDB-GENE-070209-223	12.3382	-2.00049	0.437356	-4.57405	4.78e-06	6.64e-05
olfcs2	ENSDARG00000100451.2	ZDB-GENE-060503-238	6.09279	-1.9991	0.644143	-3.10351	0.0019124	0.0102139
XLOC_014039	NA	NA	8.57719	-1.99838	0.575408	-3.47299	0.000514704	0.00350125
BX950868.2	ENSDARG00000104423.2	NA	9.18525	-1.9961	0.498313	-4.00571	6.18e-05	0.000603688
znf385d	ENSDARG00000086162.3	ZDB-GENE-130201-2	107.672	-1.99378	0.210472	-9.47289	2.72e-21	3.82e-19
dhx58	ENSDARG00000089463.3	ZDB-GENE-120612-3	16.4822	-1.99246	0.398611	-4.99851	5.78e-07	1.02e-05
lrtm2b	ENSDARG00000045811.7	ZDB-GENE-131121-544	11.0625	-1.98794	0.468533	-4.24291	2.21e-05	0.000249671
pnx	ENSDARG00000025899.6	ZDB-GENE-030328-42	10.3879	-1.98756	0.549803	-3.61504	0.000300302	0.00226906
slc1a2a	ENSDARG00000052138.7	ZDB-GENE-100422-11	7.9298	-1.98665	0.539087	-3.68521	0.000228511	0.00180685
ghrhrb	ENSDARG00000053708.7	ZDB-GENE-110127-2	9.75802	-1.9773	0.494512	-3.99849	6.37e-05	0.000618688
si:dkey-33i11.9	ENSDARG00000102555.2	ZDB-GENE-060503-262	130.864	-1.97703	0.190664	-10.3692	3.42e-25	6.87e-23
XLOC_017492	NA	NA	9.58582	-1.97111	0.574718	-3.42971	0.000604237	0.0039992
LOC103909449	NA	NA	6.69937	-1.96866	0.623442	-3.15772	0.00159008	0.00880203
LOC101883977	NA	NA	13.811	-1.96824	0.44915	-4.38215	1.18e-05	0.000144907
psme1	ENSDARG00000002165.7	ZDB-GENE-991110-17	15.1375	-1.96664	0.485929	-4.04718	5.18e-05	0.000517638
crygs1	ENSDARG00000042992.7	ZDB-GENE-050223-4	10.8721	-1.96638	0.46546	-4.2246	2.39e-05	0.000267611
si:dkey-85n7.7	ENSDARG00000095893.4	ZDB-GENE-110408-52	12.0131	-1.96524	0.462094	-4.25289	2.11e-05	0.000240461
LOC108183671	NA	NA	7.31515	-1.96339	0.639838	-3.06857	0.00215084	0.011208
LOC110437779	NA	NA	4.82544	-1.96252	0.782919	-2.50667	0.0121874	0.0435879
zgc:64065	ENSDARG00000098099.2	ZDB-GENE-040426-1355	4.74626	-1.95311	0.712632	-2.7407	0.0061309	0.0256562
LOC108184035	NA	NA	10.1168	-1.94666	0.480511	-4.05124	5.09e-05	0.00051059
c3a.4	ENSDARG00000093198.3	ZDB-GENE-140822-3	30.4973	-1.94587	0.311719	-6.24237	4.31e-10	1.48e-08
tbx6	ENSDARG00000011785.7	ZDB-GENE-020416-5	75.3558	-1.94149	0.279592	-6.94401	3.81e-12	1.85e-10
si:ch211-134c9.2	ENSDARG00000095593.2	ZDB-GENE-090312-73	14.8987	-1.94041	0.456826	-4.24758	2.16e-05	0.0002452
zgc:112966.1	ENSDARG00000095369.3	ZDB-GENE-050320-137-1	34.509	-1.93568	0.326668	-5.92552	3.11e-09	8.95e-08
si:ch211-282j17.13	ENSDARG00000086419.4	ZDB-GENE-160113-4	6.50476	-1.93474	0.643034	-3.00877	0.00262312	0.0131292
LOC110438141	NA	NA	14.7635	-1.92882	0.432474	-4.45998	8.2e-06	0.000106506
CT009487.2	ENSDARG00000105183.2	NA	31.8331	-1.92443	0.305393	-6.30148	2.95e-10	1.04e-08
si:dkey-29b11.3	ENSDARG00000087388.4	ZDB-GENE-100922-178	7.08002	-1.92281	0.602028	-3.19389	0.00140372	0.00795937
rgs9bp	ENSDARG00000009466.9	ZDB-GENE-030728-1	64.2223	-1.92221	0.26187	-7.34032	2.13e-13	1.25e-11
snap23.2	ENSDARG00000055252.5	ZDB-GENE-051030-75	60.2291	-1.9196	0.294444	-6.51941	7.06e-11	2.79e-09
LOC103909522	NA	NA	4.13668	-1.91799	0.77004	-2.49076	0.0127469	0.0450855
ftr81	ENSDARG00000109055.2	ZDB-GENE-060810-168	7.66874	-1.9125	0.571989	-3.3436	0.000827003	0.00517709
ebi3	ENSDARG00000053620.6	ZDB-GENE-070912-615	10.5574	-1.9076	0.494498	-3.85765	0.00011448	0.00101078
XLOC_007715	NA	NA	74.5706	-1.90566	0.25519	-7.4676	8.17e-14	5.13e-12
LOC101884177	NA	NA	23.2513	-1.90156	0.322788	-5.89105	3.84e-09	1.09e-07
XLOC_035907	NA	NA	8.7575	-1.89789	0.523733	-3.62378	0.000290328	0.00220165
si:dkey-7c18.24	ENSDARG00000041433.6	ZDB-GENE-041014-63	19.9145	-1.89758	0.4472	-4.24324	2.2e-05	0.000249521
tnni1a	ENSDARG00000000474.9	ZDB-GENE-030616-266	8.17187	-1.89595	0.536988	-3.53071	0.000414453	0.00294058
ftr13	ENSDARG00000079537.6	ZDB-GENE-070912-395	42.8923	-1.89201	0.253683	-7.45815	8.77e-14	5.47e-12
sult1st7	ENSDARG00000079079.5	ZDB-GENE-081112-3	5.1932	-1.88573	0.687519	-2.7428	0.00609178	0.0255376
cbln11	ENSDARG00000086654.4	ZDB-GENE-111110-2	149.729	-1.884	0.496971	-3.79096	0.000150068	0.00127251
ptger4a	ENSDARG00000059236.6	ZDB-GENE-060222-1	13.9471	-1.88203	0.473958	-3.97088	7.16e-05	0.000682288
si:ch211-57b15.1	ENSDARG00000103260.2	ZDB-GENE-141210-17	32.6252	-1.88057	0.317561	-5.92193	3.18e-09	9.13e-08
matn1	ENSDARG00000030215.10	ZDB-GENE-050307-3	4.61851	-1.87933	0.758248	-2.47851	0.0131933	0.0463068
fabp1b.2	ENSDARG00000103398.2	ZDB-GENE-100318-6	20.6849	-1.87915	0.338661	-5.54877	2.88e-08	6.81e-07
CR936975.1	ENSDARG00000096862.2	NA	12.141	-1.87902	0.472407	-3.97754	6.96e-05	0.000667241
si:dkey-62k3.6	ENSDARG00000091614.4	ZDB-GENE-160728-111	4.60877	-1.87774	0.687983	-2.72934	0.00634622	0.026384
si:ch73-242m19.1	ENSDARG00000058782.7	ZDB-GENE-131121-474	35.0167	-1.8752	0.262719	-7.13768	9.49e-13	5.07e-11
lygl2	ENSDARG00000099562.2	ZDB-GENE-090917-2	24.8173	-1.8746	0.354041	-5.29486	1.19e-07	2.46e-06
slc7a8b	ENSDARG00000054343.5	ZDB-GENE-030616-586	8.6413	-1.87355	0.507738	-3.68999	0.000224265	0.00178272
si:ch73-7i4.1	ENSDARG00000094554.3	ZDB-GENE-100921-19	6.22413	-1.87338	0.701688	-2.66981	0.00758935	0.0303627
si:ch211-153b23.3	ENSDARG00000104919.2	ZDB-GENE-141216-408	142.699	-1.87217	0.208058	-8.9983	2.29e-19	2.77e-17
ccl19b	ENSDARG00000039351.7	ZDB-GENE-091204-19	15.5567	-1.87135	0.555584	-3.36827	0.000756424	0.00481725
CR933730.1	ENSDARG00000097841.3	NA	4.01184	-1.868	0.747457	-2.49914	0.0124497	0.044292
foxi2	ENSDARG00000069715.5	ZDB-GENE-031126-2	12.5419	-1.86718	0.466115	-4.00584	6.18e-05	0.000603577
bgnb	ENSDARG00000002945.13	ZDB-GENE-040426-21	39.5144	-1.86341	0.285668	-6.52298	6.89e-11	2.74e-09
CABZ01001434.1	ENSDARG00000098602.2	NA	73.3444	-1.86126	0.392428	-4.74294	2.11e-06	3.2e-05
LOC103909107	NA	NA	4.54891	-1.85995	0.732146	-2.54041	0.0110724	0.0405977
si:dkey-27n6.1	ENSDARG00000099381.2	ZDB-GENE-041014-40	9.63754	-1.85976	0.548637	-3.38978	0.000699483	0.00450071
CABZ01084575.1	ENSDARG00000117384.1	NA	4.49437	-1.85886	0.755774	-2.45955	0.0139111	0.0481787
lta	ENSDARG00000020483.7	ZDB-GENE-050601-3	5.71585	-1.85744	0.719843	-2.58034	0.00987029	0.0371391
crygm2d7	ENSDARG00000076572.3	ZDB-GENE-060918-5	16.4784	-1.85609	0.388869	-4.77306	1.81e-06	2.8e-05
ccdc162	ENSDARG00000097784.2	ZDB-GENE-131121-612	6.21895	-1.85345	0.619548	-2.99162	0.00277506	0.0137214
si:dkey-253d23.3	ENSDARG00000095643.3	ZDB-GENE-050208-330	259.723	-1.85283	0.173947	-10.6517	1.71e-26	3.99e-24
si:dkey-71b5.6	ENSDARG00000098861.2	ZDB-LINCRNAG-100922-111	10.2449	-1.85185	0.493809	-3.75014	0.000176736	0.00146116
catip	ENSDARG00000063009.6	ZDB-GENE-060929-1170	180.05	-1.85039	0.194707	-9.50347	2.03e-21	2.9e-19
mhc1zca	ENSDARG00000069471.6	ZDB-GENE-070424-4	30.1106	-1.84851	0.323307	-5.7175	1.08e-08	2.77e-07
XLOC_015407	NA	NA	28.8681	-1.84619	0.307498	-6.00389	1.93e-09	5.8e-08
CT573344.1	ENSDARG00000093108.4	NA	86.0577	-1.84366	0.26135	-7.05437	1.73e-12	8.79e-11
MPP4 (1 of many)	ENSDARG00000009386.10	ZDB-GENE-091118-7	6.19599	-1.84213	0.596451	-3.08849	0.00201175	0.0106401
XLOC_024825	NA	NA	26.4204	-1.83954	0.301856	-6.0941	1.1e-09	3.49e-08
fbxo15	ENSDARG00000016897.11	ZDB-GENE-080416-4	34.7852	-1.83952	0.275734	-6.67137	2.53e-11	1.09e-09
vtg1	ENSDARG00000092233.3	ZDB-GENE-001201-1	4.51617	-1.83771	0.727407	-2.52638	0.0115243	0.0418611
FO704661.1	ENSDARG00000102758.2	NA	50.2592	-1.82555	0.330648	-5.52113	3.37e-08	7.85e-07
si:dkey-250k10.1	ENSDARG00000102595.2	ZDB-GENE-081103-24	17.408	-1.82179	0.41846	-4.35356	1.34e-05	0.00016233
CABZ01088484.1	ENSDARG00000104569.2	NA	5.04345	-1.82044	0.698009	-2.60805	0.00910598	0.0348762
LOC103908940	NA	NA	7.26212	-1.81969	0.596719	-3.04949	0.00229231	0.0118106
XLOC_032845	NA	NA	8.42793	-1.81804	0.544013	-3.3419	0.000832063	0.00520627
si:dkey-267n13.1	ENSDARG00000035665.7	ZDB-GENE-141211-35	38.5491	-1.817	0.301442	-6.0277	1.66e-09	5.04e-08
efemp2b	ENSDARG00000020811.10	ZDB-GENE-030219-125	5.02236	-1.81532	0.701706	-2.58701	0.0096812	0.0366653
si:rp71-1h20.9	ENSDARG00000099717.2	ZDB-GENE-131127-386	59.4858	-1.81492	0.381919	-4.75211	2.01e-06	3.07e-05
itga10	ENSDARG00000002507.12	ZDB-GENE-100922-54	409.447	-1.81418	0.160631	-11.2941	1.4e-29	4.03e-27
irg1l	ENSDARG00000062788.6	ZDB-GENE-061103-301	394.996	-1.81338	0.205542	-8.82245	1.12e-18	1.24e-16
il12rb2	ENSDARG00000052157.7	ZDB-GENE-080107-3	43.642	-1.81251	0.254807	-7.11328	1.13e-12	5.94e-11
mir92a-1	ENSDARG00000104805.2	ZDB-MIRNAG-090929-101	66.6082	-1.81242	0.343837	-5.27117	1.36e-07	2.77e-06
BX323861.3	ENSDARG00000110173.1	NA	22.0532	-1.81057	0.446987	-4.05062	5.11e-05	0.000511353
CU929149.1	ENSDARG00000071554.6	NA	11.7088	-1.80828	0.47222	-3.82932	0.000128496	0.00111308
si:ch211-218g23.6	ENSDARG00000103556.2	ZDB-GENE-141216-449	99.8196	-1.80789	0.526427	-3.43426	0.000594178	0.00394563
LOC100535857	NA	NA	184.27	-1.80591	0.179649	-10.0524	8.96e-24	1.57e-21
LOC110438401	NA	NA	6.08748	-1.80571	0.608184	-2.96902	0.00298751	0.014565
ddit4	ENSDARG00000037618.7	ZDB-GENE-031002-35	1226.63	-1.80408	0.167958	-10.7413	6.51e-27	1.57e-24
CT573342.1	ENSDARG00000097333.2	NA	24.9902	-1.80307	0.323467	-5.57421	2.49e-08	5.97e-07
BX769173.2	ENSDARG00000111935.1	NA	4.99588	-1.80307	0.700097	-2.57546	0.0100108	0.0375381
tap1	ENSDARG00000079766.5	ZDB-GENE-050517-43	56.0838	-1.80291	0.406386	-4.43644	9.15e-06	0.000116859
mespab	ENSDARG00000068761.3	ZDB-GENE-090817-2	6.04848	-1.79749	0.608138	-2.95573	0.00311931	0.0150612
hpxa	ENSDARG00000012609.8	ZDB-GENE-030131-5773	23.149	-1.7974	0.374238	-4.80281	1.56e-06	2.45e-05
XLOC_012418	NA	NA	153.094	-1.79721	0.175364	-10.2485	1.2e-24	2.24e-22
znf1090	ENSDARG00000095521.4	ZDB-GENE-110914-10	24.7541	-1.79345	0.329577	-5.44167	5.28e-08	1.18e-06
si:dkey-27p23.3	ENSDARG00000075714.5	ZDB-GENE-070705-453	44.9911	-1.78623	0.249651	-7.15489	8.37e-13	4.53e-11
si:ch211-157j23.2	ENSDARG00000095245.4	ZDB-GENE-030131-5686	6.58394	-1.78448	0.592059	-3.01402	0.00257814	0.0129612
XLOC_011522	NA	NA	4.41232	-1.78383	0.707522	-2.52124	0.0116943	0.042296
cyp4v7	ENSDARG00000061585.7	ZDB-GENE-061103-88	7.12312	-1.78194	0.557258	-3.19769	0.00138532	0.00788585
XLOC_014188	NA	NA	13.566	-1.77239	0.43041	-4.11791	3.82e-05	0.000399253
cfhl5	ENSDARG00000105052.2	ZDB-GENE-050208-782	71.1406	-1.77168	0.217238	-8.15551	3.48e-16	2.92e-14
ctsll	ENSDARG00000011701.9	ZDB-GENE-041010-76	488.647	-1.77023	0.209242	-8.46021	2.67e-17	2.48e-15
si:dkey-243k1.3	ENSDARG00000102343.2	ZDB-GENE-131121-191	11.9724	-1.7661	0.557975	-3.1652	0.00154977	0.0086246
psip1b	ENSDARG00000077405.5	ZDB-GENE-030131-3273	1190.27	-1.76449	0.106386	-16.5857	8.85e-62	2.31e-58
CABZ01065328.1	ENSDARG00000090310.3	NA	15.156	-1.76318	0.475757	-3.70606	0.000210512	0.00169481
LOC100537733	NA	NA	47.51	-1.76308	0.259145	-6.80345	1.02e-11	4.7e-10
acod1	ENSDARG00000069844.6	ZDB-GENE-081104-428	23.3063	-1.76211	0.426135	-4.1351	3.55e-05	0.000374701
XLOC_004280	NA	NA	28.7719	-1.76203	0.329135	-5.35353	8.63e-08	1.85e-06
zgc:174653	ENSDARG00000100961.2	ZDB-GENE-080218-2	46.6218	-1.76187	0.25056	-7.03173	2.04e-12	1.03e-10
si:dkeyp-82h4.3	ENSDARG00000102062.2	ZDB-GENE-120709-17	13.4046	-1.75987	0.420665	-4.18354	2.87e-05	0.000312575
LOC101883267	NA	NA	9.24624	-1.75935	0.527659	-3.33426	0.000855261	0.00532337
si:ch211-125e6.13	ENSDARG00000094370.4	ZDB-GENE-070912-37	6.52229	-1.75891	0.670173	-2.62456	0.00867609	0.0336536
si:ch73-170d6.2	ENSDARG00000099864.3	ZDB-GENE-030131-7225	25.7619	-1.75162	0.300349	-5.83195	5.48e-09	1.5e-07
LOC108190781	NA	NA	4.79646	-1.74717	0.669772	-2.6086	0.00909128	0.0348454
znf1039	ENSDARG00000099277.2	ZDB-GENE-110913-141	5.86268	-1.74685	0.641742	-2.72205	0.00648791	0.0268279
nitr1m	ENSDARG00000087631.4	ZDB-GENE-020225-5	15.6744	-1.74169	0.487127	-3.57544	0.000349637	0.00255927
LOC103910497	NA	NA	8.66245	-1.74025	0.586169	-2.96886	0.00298908	0.014566
si:dkey-228a15.1	ENSDARG00000095698.5	ZDB-GENE-060503-344	108.039	-1.72792	0.212149	-8.14484	3.8e-16	3.15e-14
si:dkeyp-4f2.1	ENSDARG00000114142.1	ZDB-GENE-081103-33	67.9226	-1.7273	0.201033	-8.59215	8.54e-18	8.64e-16
abcg2a	ENSDARG00000100075.2	ZDB-GENE-050517-35	292.489	-1.72457	0.120793	-14.2771	3.04e-46	3.05e-43
XLOC_020843	NA	NA	17.5355	-1.72349	0.411499	-4.18832	2.81e-05	0.000307357
fosl1b	ENSDARG00000079373.5	ZDB-GENE-091204-259	7.44609	-1.72298	0.575049	-2.99623	0.00273341	0.0135565
BX511021.2	ENSDARG00000097646.2	NA	41.2596	-1.71965	0.275963	-6.23144	4.62e-10	1.58e-08
CR382296.1	ENSDARG00000092263.2	NA	5.74991	-1.71927	0.650973	-2.64108	0.00826414	0.0324027
npm2b	ENSDARG00000053963.7	ZDB-GENE-070410-125	68.719	-1.71814	0.201638	-8.52092	1.58e-17	1.52e-15
BX511021.3	ENSDARG00000117414.1	NA	19.0522	-1.718	0.37052	-4.63672	3.54e-06	5.06e-05
BX323076.1	ENSDARG00000097240.2	NA	22.1817	-1.71668	0.356013	-4.82197	1.42e-06	2.26e-05
si:dkey-41c6.3	ENSDARG00000104476.2	ZDB-GENE-070705-469	5.73696	-1.71594	0.647886	-2.64853	0.00808432	0.0319181
socs1a	ENSDARG00000038095.5	ZDB-GENE-040801-205	62.817	-1.71495	0.279963	-6.12564	9.03e-10	2.91e-08
tnip2	ENSDARG00000074501.4	ZDB-GENE-120913-2	80.8517	-1.71481	0.290623	-5.90045	3.63e-09	1.03e-07
XLOC_009785	NA	NA	13.1767	-1.7144	0.447473	-3.83129	0.000127472	0.00110567
CR812896.1	ENSDARG00000117715.1	NA	8.42759	-1.71259	0.517802	-3.30743	0.000941561	0.00573344
XLOC_042319	NA	NA	49.0837	-1.71178	0.271407	-6.30706	2.84e-10	1.01e-08
MCMDC2	ENSDARG00000106560.2	NA	595.057	-1.71035	0.253534	-6.74606	1.52e-11	6.81e-10
LOC110437723	NA	NA	36.1985	-1.70959	0.291796	-5.85887	4.66e-09	1.3e-07
c16h2orf66	ENSDARG00000116758.1	NA	8.98929	-1.70827	0.536855	-3.18198	0.0014627	0.00824193
LOC110438247	NA	NA	15.3048	-1.70659	0.445891	-3.82738	0.000129516	0.00111932
cst14b.2	ENSDARG00000112540.1	ZDB-GENE-140912-1	146.496	-1.70569	0.300694	-5.67252	1.41e-08	3.55e-07
CR925798.1	ENSDARG00000095584.3	NA	14.6761	-1.70477	0.400643	-4.25508	2.09e-05	0.00023864
LOC110439519	NA	NA	5.22739	-1.70132	0.660296	-2.57659	0.00997791	0.0374362
CU633804.1	ENSDARG00000091935.2	NA	5.71046	-1.69447	0.626062	-2.70655	0.00679863	0.0277744
minpp1a	ENSDARG00000057058.5	ZDB-GENE-060929-1194	39.3039	-1.69355	0.375924	-4.50504	6.64e-06	8.87e-05
XLOC_043229	NA	NA	5.19677	-1.69197	0.636669	-2.65754	0.00787137	0.0312316
CT737123.1	ENSDARG00000100240.2	NA	23.0654	-1.68904	0.401222	-4.20973	2.56e-05	0.000283789
si:ch211-5k11.8	ENSDARG00000079078.6	ZDB-GENE-131121-640	14.1329	-1.68678	0.539804	-3.12481	0.00177923	0.00963268
XLOC_023348	NA	NA	7.77236	-1.68491	0.561172	-3.00247	0.00267795	0.0133397
pglyrp2	ENSDARG00000062998.9	ZDB-GENE-071227-1	13.3845	-1.68257	0.541764	-3.10573	0.00189808	0.0101458
si:ch73-44m9.1	ENSDARG00000077115.5	ZDB-GENE-081104-289	11.3881	-1.68185	0.56725	-2.96493	0.00302755	0.0146971
LOC110439512	NA	NA	10.3623	-1.68086	0.466888	-3.60014	0.000318042	0.00237052
si:dkey-33c9.6	ENSDARG00000036420.7	ZDB-GENE-130530-592	8.22337	-1.68041	0.523123	-3.21227	0.00131692	0.00758913
si:cabz01036022.1	ENSDARG00000074818.5	ZDB-GENE-160113-144	28.4131	-1.67721	0.372316	-4.50481	6.64e-06	8.88e-05
si:dkey-188h10.3	ENSDARG00000097737.2	ZDB-LINCRNAG-030131-376	314.759	-1.67228	0.267835	-6.24369	4.27e-10	1.47e-08
olig4	ENSDARG00000052610.5	ZDB-GENE-030131-3580	101.896	-1.67199	0.227396	-7.35276	1.94e-13	1.15e-11
LOC110438394	NA	NA	19.4544	-1.67161	0.480534	-3.47866	0.000503935	0.00344626
mir153b	ENSDARG00000083395.2	ZDB-MIRNAG-090929-163	7.17869	-1.67153	0.552481	-3.0255	0.00248222	0.0126048
LOC103910825	NA	NA	6.19568	-1.67138	0.616675	-2.7103	0.00672216	0.0275479
cldn10l2	ENSDARG00000105042.2	ZDB-GENE-030131-9598	10.289	-1.66829	0.471318	-3.53963	0.000400688	0.00286003
CR626874.1	ENSDARG00000100141.2	NA	15.895	-1.66437	0.376472	-4.42097	9.83e-06	0.000124455
si:dkey-43k4.3	ENSDARG00000052428.7	ZDB-GENE-120215-146	43.0277	-1.6641	0.233382	-7.13037	1e-12	5.3e-11
XLOC_043679	NA	NA	5.18871	-1.66358	0.66842	-2.48882	0.0128166	0.045283
si:ch73-158p21.3	ENSDARG00000101030.3	ZDB-GENE-030131-4747	33.401	-1.66353	0.28022	-5.93653	2.91e-09	8.44e-08
gda	ENSDARG00000002986.10	ZDB-GENE-050522-434	27.7862	-1.66238	0.329183	-5.05	4.42e-07	8.03e-06
FO203514.1	ENSDARG00000105988.2	NA	19.3937	-1.66073	0.337542	-4.92006	8.65e-07	1.46e-05
BX004812.1	ENSDARG00000096968.2	NA	12.3665	-1.66001	0.462124	-3.59213	0.000327983	0.00243143
BX682556.1	ENSDARG00000097595.3	NA	172.697	-1.65856	0.315197	-5.26199	1.43e-07	2.89e-06
ms4a17a.16	ENSDARG00000054898.9	ZDB-GENE-060825-240	5.11258	-1.65843	0.665206	-2.49311	0.0126631	0.0448803
CABZ01057159.1	ENSDARG00000102894.2	NA	34.8376	-1.65286	0.308475	-5.35815	8.41e-08	1.8e-06
si:ch211-222k6.3	ENSDARG00000071578.7	ZDB-GENE-050208-567	119.829	-1.65044	0.204456	-8.07237	6.89e-16	5.52e-14
si:dkeyp-82b4.3	ENSDARG00000115588.1	ZDB-GENE-110913-166	5.09589	-1.64788	0.663665	-2.483	0.0130281	0.0458908
si:ch73-366i20.1	ENSDARG00000092949.4	ZDB-GENE-070912-338	19.37	-1.64786	0.399241	-4.12748	3.67e-05	0.000385461
tpk1	ENSDARG00000038040.8	ZDB-GENE-041010-176	236.547	-1.64698	0.213166	-7.7263	1.11e-14	7.75e-13
si:dkey-264f17.2	ENSDARG00000101484.2	ZDB-GENE-110913-14	50.3087	-1.64671	0.22175	-7.42599	1.12e-13	6.86e-12
si:dkey-21p1.3	ENSDARG00000002295.10	ZDB-GENE-081105-162	9.58734	-1.6463	0.494827	-3.32702	0.000877788	0.00544154
si:ch73-103l1.2	ENSDARG00000096505.2	ZDB-GENE-121214-226	138.694	-1.64515	0.181415	-9.06847	1.21e-19	1.53e-17
adora2ab	ENSDARG00000058488.7	ZDB-GENE-081022-41	318.578	-1.64485	0.167497	-9.82018	9.22e-23	1.46e-20
LOC103910984	NA	NA	72.3653	-1.64356	0.28288	-5.8101	6.24e-09	1.68e-07
si:ch1073-13h15.3	ENSDARG00000099525.3	ZDB-GENE-121214-245	6.05558	-1.63773	0.591603	-2.76828	0.00563522	0.0240208
tcnbb	ENSDARG00000091996.2	ZDB-GENE-030131-12	3353.93	-1.63181	0.206399	-7.9061	2.66e-15	2e-13
TULP1	ENSDARG00000100478.2	NA	9.04502	-1.63054	0.487624	-3.34386	0.000826224	0.00517346
LOC108183801	NA	NA	74.1718	-1.62774	0.246669	-6.59888	4.14e-11	1.7e-09
XLOC_028935	NA	NA	114.393	-1.62439	0.163948	-9.90794	3.84e-23	6.4e-21
CT573204.1	ENSDARG00000093518.2	NA	56.3003	-1.62359	0.232974	-6.96897	3.19e-12	1.58e-10
anpepb	ENSDARG00000103878.2	ZDB-GENE-030131-1253	22.4157	-1.61989	0.324589	-4.9906	6.02e-07	1.06e-05
ptgdsa	ENSDARG00000069439.5	ZDB-GENE-081022-118	228.718	-1.619	0.20678	-7.82959	4.89e-15	3.61e-13
LOC101885809	NA	NA	12.5467	-1.6182	0.445269	-3.6342	0.000278847	0.00213379
LOC100536646	NA	NA	5.54455	-1.61424	0.638885	-2.52665	0.0115156	0.0418409
FO907089.1	ENSDARG00000101522.2	NA	6.49809	-1.61144	0.656523	-2.45451	0.0141079	0.0487374
mir22a	ENSDARG00000083597.2	ZDB-MIRNAG-050103-9	320.433	-1.61042	0.23766	-6.77615	1.23e-11	5.62e-10
CR925737.1	ENSDARG00000117627.1	NA	47.4956	-1.6098	0.260644	-6.17625	6.56e-10	2.17e-08
zgc:194275	ENSDARG00000074014.3	ZDB-GENE-081022-92	21.4853	-1.6066	0.362388	-4.43337	9.28e-06	0.000118189
XLOC_028354	NA	NA	20.5232	-1.60454	0.444399	-3.61057	0.000305522	0.00229422
zgc:158482	ENSDARG00000067520.2	ZDB-GENE-070209-32	242.636	-1.60408	0.133784	-11.9901	4e-33	1.43e-30
BX927407.1	ENSDARG00000103360.2	NA	5.4455	-1.60373	0.634491	-2.52758	0.0114852	0.0417652
nuggc.3	ENSDARG00000058672.8	ZDB-GENE-061207-67	9.47434	-1.6031	0.501646	-3.19567	0.00139506	0.00792232
CU062628.1	ENSDARG00000090267.4	NA	7.43786	-1.60294	0.535273	-2.99463	0.00274779	0.0136071
theg	ENSDARG00000078644.5	ZDB-GENE-070912-59	45.086	-1.60026	0.230721	-6.93592	4.04e-12	1.96e-10
RF00560	ENSDARG00000101659.2	NA	351.184	-1.59997	0.211043	-7.58125	3.42e-14	2.26e-12
si:ch211-162i8.4	ENSDARG00000094484.4.1	ZDB-GENE-110914-48-1	7.91918	-1.59997	0.525924	-3.04221	0.00234848	0.0120501
LOC100150882	ENSDARG00000104399.2	ZDB-GENE-101115-2	206.447	-1.59903	0.264237	-6.0515	1.44e-09	4.42e-08
fgfbp2a	ENSDARG00000039964.7	ZDB-GENE-030131-8319	30.752	-1.59421	0.286334	-5.56765	2.58e-08	6.18e-07
pglyrp5	ENSDARG00000068382.5	ZDB-GENE-050419-71	7.95604	-1.59225	0.599662	-2.65525	0.00792499	0.0313982
CR318653.1	ENSDARG00000104557.2	NA	7.96314	-1.59155	0.585873	-2.71655	0.00659658	0.0271868
si:dkeyp-46h3.2	ENSDARG00000092498.2	ZDB-GENE-030131-7351	11.8227	-1.58895	0.432049	-3.67771	0.000235339	0.00185131
zgc:163121	ENSDARG00000055370.7	ZDB-GENE-070424-80	267.69	-1.58739	0.140582	-11.2915	1.45e-29	4.1e-27
lsm14b	ENSDARG00000025386.8	ZDB-GENE-040426-779	9.89806	-1.58713	0.480132	-3.30562	0.000947666	0.0057572
fkbp16	ENSDARG00000001976.9	ZDB-GENE-050208-116	318.504	-1.58689	0.209076	-7.59	3.2e-14	2.13e-12
irak3	ENSDARG00000053131.5	ZDB-GENE-060503-710	23.1296	-1.58682	0.363901	-4.3606	1.3e-05	0.000158076
LOC101885376	NA	NA	87.5719	-1.58359	0.219329	-7.22016	5.19e-13	2.91e-11
FO904903.1	ENSDARG00000059039.6	NA	182.747	-1.5825	0.289505	-5.46621	4.6e-08	1.04e-06
XLOC_003984	NA	NA	8.3854	-1.58055	0.524872	-3.0113	0.00260131	0.0130475
znfl1i	ENSDARG00000079126.5.1	ZDB-GENE-110131-5-1	18.7807	-1.58048	0.382058	-4.13676	3.52e-05	0.000372296
si:ch211-188c16.1	ENSDARG00000077288.3	ZDB-GENE-070912-162	14.2301	-1.57982	0.408659	-3.86586	0.000110698	0.000981698
ctsl.1	ENSDARG00000003902.9	ZDB-GENE-040718-61	37.6723	-1.57709	0.277105	-5.69129	1.26e-08	3.2e-07
zgc:194210	ENSDARG00000073799.5	ZDB-GENE-030131-2476	93.9311	-1.5753	0.249934	-6.30288	2.92e-10	1.03e-08
LOC108190746	NA	NA	47.8131	-1.57323	0.353323	-4.45267	8.48e-06	0.000109589
sec61g	ENSDARG00000018637.10	ZDB-GENE-040718-203	6910.05	-1.57241	0.422259	-3.72379	0.000196252	0.00159723
mustn1a	ENSDARG00000054026.6	ZDB-GENE-111129-3	87.5397	-1.57216	0.249421	-6.30323	2.92e-10	1.03e-08
mucms1	ENSDARG00000069566.6	ZDB-GENE-061009-17	19.1001	-1.5717	0.395687	-3.97207	7.13e-05	0.000679766
he1.2	ENSDARG00000019122.11	ZDB-GENE-030131-2100	8035.83	-1.56615	0.204453	-7.66019	1.86e-14	1.25e-12
XLOC_029609	NA	NA	7.73019	-1.56598	0.550268	-2.84585	0.0044293	0.0198048
slc15a1b	ENSDARG00000044528.7	ZDB-GENE-030131-4661	17.52	-1.56482	0.354683	-4.41189	1.02e-05	0.000128664
zgc:194336	NA	ZDB-GENE-080723-34	31.5375	-1.5634	0.293426	-5.32809	9.92e-08	2.09e-06
si:dkey-11n14.1	ENSDARG00000101374.2	ZDB-GENE-060503-332	6.7918	-1.56127	0.563394	-2.77119	0.00558516	0.023858
hoxc6b	ENSDARG00000101954.3	ZDB-GENE-000822-1	517.187	-1.5607	0.124761	-12.5095	6.62e-36	2.98e-33
csf3b	ENSDARG00000098752.2	ZDB-GENE-141212-221	17.5977	-1.55881	0.402538	-3.87246	0.000107742	0.000959717
XLOC_002639	NA	NA	23.7243	-1.55835	0.325123	-4.7931	1.64e-06	2.56e-05
BX005367.1	ENSDARG00000104547.2	NA	8.80874	-1.55827	0.600214	-2.59619	0.00942632	0.0358508
XLOC_031176	NA	NA	9.22842	-1.55743	0.489699	-3.18038	0.00147083	0.00826962
nanog	ENSDARG00000075113.3	ZDB-GENE-030131-5486	11.2344	-1.55721	0.45772	-3.40209	0.00066872	0.00434235
XLOC_020459	NA	NA	91.7155	-1.55685	0.196635	-7.91748	2.42e-15	1.83e-13
arl16	ENSDARG00000059498.6	ZDB-GENE-070410-114	135.951	-1.55548	0.201047	-7.73691	1.02e-14	7.19e-13
chrng	ENSDARG00000086647.4	ZDB-GENE-030131-3805	593.602	-1.55541	0.141013	-11.0302	2.73e-28	7.21e-26
ugt2a2	ENSDARG00000051940.8.1	ZDB-GENE-080721-21	7.79074	-1.55323	0.52891	-2.93667	0.00331758	0.0157969
XLOC_014732	NA	NA	36.3717	-1.5532	0.25271	-6.14615	7.94e-10	2.59e-08
LOC108190056	NA	NA	204.137	-1.55294	0.23343	-6.65269	2.88e-11	1.22e-09
BX649300.2	ENSDARG00000115264.1	NA	60.8334	-1.55202	0.351504	-4.41539	1.01e-05	0.000126979
f7i	ENSDARG00000075827.6	ZDB-GENE-021206-10	68.6562	-1.54914	0.277744	-5.57758	2.44e-08	5.86e-07
msgn1	ENSDARG00000070546.5	ZDB-GENE-030722-1	109.763	-1.54853	0.206758	-7.48958	6.91e-14	4.37e-12
cygb1	ENSDARG00000099371.2	ZDB-GENE-020513-1	3133.63	-1.54567	0.110285	-14.0152	1.26e-44	1.13e-41
ssuh2.1	ENSDARG00000040938.8	ZDB-GENE-050208-558	29.0675	-1.54541	0.375221	-4.11866	3.81e-05	0.000398427
si:dkey-201g16.1	ENSDARG00000101292.3	ZDB-GENE-120703-40	8.7219	-1.54474	0.555001	-2.78331	0.00538078	0.0231591
BX469925.1	ENSDARG00000087592.4	NA	13.5058	-1.54315	0.407321	-3.78853	0.00015154	0.00128197
cd22	ENSDARG00000053005.4	ZDB-GENE-050522-521	16.4775	-1.54173	0.390125	-3.95189	7.75e-05	0.000730266
si:dkey-253d23.4	ENSDARG00000079762.5	ZDB-GENE-050208-730	626.196	-1.54103	0.200095	-7.70152	1.34e-14	9.29e-13
ttll10	ENSDARG00000090472.4	ZDB-GENE-081104-350	109.714	-1.53911	0.224565	-6.85374	7.19e-12	3.39e-10
zgc:77112	ENSDARG00000015657.7	ZDB-GENE-040426-2219	68.6307	-1.53846	0.19537	-7.87461	3.42e-15	2.55e-13
cdh31	ENSDARG00000035796.8	ZDB-GENE-110407-4	31.54	-1.53722	0.28538	-5.38657	7.18e-08	1.56e-06
fzd8b	ENSDARG00000038569.5	ZDB-GENE-000328-4	44.6058	-1.53663	0.232269	-6.61573	3.7e-11	1.54e-09
XLOC_043630	NA	NA	87.9917	-1.53629	0.186532	-8.2361	1.78e-16	1.54e-14
acot21	ENSDARG00000042513.5	ZDB-GENE-041001-181	8.61028	-1.53546	0.518305	-2.96246	0.00305195	0.0147958
rsph14	ENSDARG00000017983.11	ZDB-GENE-081104-375	22.6052	-1.53429	0.359803	-4.26426	2.01e-05	0.000230449
slc47a4	ENSDARG00000079340.4	ZDB-GENE-130530-865	83.7783	-1.53395	0.186692	-8.21644	2.1e-16	1.8e-14
FP236356.1	ENSDARG00000091233.3	NA	12.5514	-1.53313	0.515223	-2.97566	0.00292356	0.0143279
LOC108180223	NA	NA	23.5689	-1.53241	0.319011	-4.80364	1.56e-06	2.44e-05
ftr54	ENSDARG00000043850.6	ZDB-GENE-070620-19	6.65921	-1.53041	0.561099	-2.72753	0.00638103	0.0264845
LOC101882298	NA	NA	10.9651	-1.53028	0.517219	-2.95866	0.00308978	0.0149464
XLOC_001602	NA	NA	8.16924	-1.52965	0.564085	-2.71173	0.00669327	0.0274424
si:ch73-55i23.1	ENSDARG00000045982.7	ZDB-GENE-140106-38	6.24351	-1.52912	0.607764	-2.51598	0.0118701	0.0427839
XLOC_040516	NA	NA	27.4558	-1.52144	0.353231	-4.30722	1.65e-05	0.000195227
LOC101884387	NA	NA	17.6806	-1.51971	0.377398	-4.02682	5.65e-05	0.000558659
gpr141	NA	NA	18.6022	-1.51878	0.409151	-3.71203	0.000205602	0.0016609
si:dkeyp-75b4.9	ENSDARG00000015678.10	ZDB-GENE-090313-396	19.5254	-1.51838	0.331336	-4.5826	4.59e-06	6.41e-05
si:dkey-286j15.3	ENSDARG00000071036.6	ZDB-GENE-060503-635	13.3655	-1.51626	0.432081	-3.50921	0.000449437	0.00314185
gla	ENSDARG00000036155.8	ZDB-GENE-041010-207	30.9903	-1.5156	0.29939	-5.0623	4.14e-07	7.56e-06
zgc:165519	ENSDARG00000102426.2	ZDB-GENE-070620-12	12.3318	-1.51536	0.417879	-3.62632	0.000287486	0.00218827
cmc4	ENSDARG00000100774.2	ZDB-GENE-120216-1	65.6044	-1.5142	0.257782	-5.87397	4.25e-09	1.2e-07
si:ch211-207c6.2	ENSDARG00000095304.4	ZDB-GENE-060526-90	59.2289	-1.51407	0.351762	-4.30425	1.68e-05	0.000197296
znf414	ENSDARG00000079229.5	ZDB-GENE-070912-571	7.57054	-1.51227	0.521409	-2.90036	0.00372733	0.0172815
LOC110437979	NA	NA	78.1322	-1.50884	0.21658	-6.96668	3.25e-12	1.6e-10
mir92a-2	ENSDARG00000082154.2	ZDB-MIRNAG-090929-102	11.447	-1.50762	0.482737	-3.12306	0.00178983	0.00967605
znf1143	ENSDARG00000096851.2	ZDB-GENE-131125-17	24.6189	-1.50407	0.357354	-4.20892	2.57e-05	0.000284449
XLOC_016518	NA	NA	8.93621	-1.50258	0.484917	-3.09864	0.00194411	0.0103524
FO203432.1	ENSDARG00000115195.1	NA	12.3313	-1.50243	0.43585	-3.44713	0.000566575	0.00379513
XLOC_024826	NA	NA	75.3582	-1.50216	0.189003	-7.9478	1.9e-15	1.45e-13
scpp8	ENSDARG00000093124.4	ZDB-GENE-090424-2	14.2061	-1.49868	0.409061	-3.6637	0.000248598	0.00193695
slc22a5	ENSDARG00000101021.2	ZDB-GENE-091012-1	7.02411	-1.49756	0.536818	-2.7897	0.00527565	0.0228006
XLOC_008602	NA	NA	16.9297	-1.49655	0.354392	-4.22286	2.41e-05	0.00026934
il34	ENSDARG00000091003.3	ZDB-GENE-050419-150	171.958	-1.49468	0.227611	-6.56681	5.14e-11	2.08e-09
LOC101885015	NA	NA	41.5113	-1.49439	0.283918	-5.26348	1.41e-07	2.87e-06
LOC108180076	NA	NA	7.08512	-1.49436	0.58047	-2.57439	0.0100416	0.0376211
ndrg1b	ENSDARG00000010420.10	ZDB-GENE-040426-1648	40.9377	-1.4932	0.31316	-4.76817	1.86e-06	2.86e-05
XLOC_020556	NA	NA	24.7925	-1.49218	0.326959	-4.5638	5.02e-06	6.95e-05
FQ323156.1	ENSDARG00000100697.2	NA	3185.82	-1.48772	0.208971	-7.11925	1.09e-12	5.71e-11
zbtb10	ENSDARG00000077101.5	ZDB-GENE-030429-10	203.488	-1.48559	0.164785	-9.01531	1.96e-19	2.42e-17
hpca	ENSDARG00000018397.9	ZDB-GENE-040426-1683	361.038	-1.48324	0.143841	-10.3117	6.24e-25	1.19e-22
wu:fj05g07	ENSDARG00000061481.6	ZDB-GENE-030131-7307	202.329	-1.47941	0.165017	-8.96522	3.1e-19	3.71e-17
LOC110438048	NA	NA	19.4297	-1.47893	0.373288	-3.9619	7.44e-05	0.00070487
thumpd3	ENSDARG00000059634.5	ZDB-GENE-030131-9745	426.449	-1.47775	0.191317	-7.72408	1.13e-14	7.87e-13
mymk	ENSDARG00000103988.2	ZDB-GENE-040625-66	317.488	-1.47754	0.138149	-10.6953	1.07e-26	2.57e-24
gstm.2	ENSDARG00000029473.7	ZDB-GENE-080218-30	98.245	-1.47556	0.191215	-7.71674	1.19e-14	8.31e-13
si:ch211-110e21.4	ENSDARG00000103341.2	ZDB-GENE-131126-43	19.211	-1.4753	0.38347	-3.84724	0.000119458	0.00104745
si:ch211-11n16.3	ENSDARG00000104960.2	ZDB-GENE-131121-86	142.637	-1.47387	0.200981	-7.33336	2.24e-13	1.31e-11
mhc1uma	ENSDARG00000039164.8	ZDB-GENE-140820-1	101.694	-1.47246	0.266682	-5.52142	3.36e-08	7.85e-07
ftr98	ENSDARG00000052332.6	ZDB-GENE-081105-171	6.95925	-1.47114	0.562058	-2.61742	0.00885969	0.0342145
LOC110438516	NA	NA	9.23404	-1.46941	0.490733	-2.99431	0.00275068	0.0136189
si:ch211-76m11.3	ENSDARG00000112027.1	ZDB-GENE-041210-276	79.5235	-1.46627	0.182209	-8.04719	8.47e-16	6.7e-14
XLOC_040515	NA	NA	16.6964	-1.46288	0.38775	-3.77274	0.000161467	0.00135378
mcf2a	ENSDARG00000022895.9	ZDB-GENE-030616-52	42.7081	-1.45976	0.267948	-5.44791	5.1e-08	1.14e-06
stoml3b	ENSDARG00000057035.7	ZDB-GENE-050417-366	34.8703	-1.45948	0.352471	-4.14071	3.46e-05	0.0003661
LOC101885626	NA	NA	7.84591	-1.45737	0.513672	-2.83715	0.00455175	0.0202242
alpi.2	ENSDARG00000053774.8	ZDB-GENE-050626-142	18.9317	-1.45695	0.342302	-4.25634	2.08e-05	0.00023741
AL928657.1	ENSDARG00000097119.2	NA	37.4989	-1.45692	0.281152	-5.18198	2.2e-07	4.27e-06
wu:fa56d06	ENSDARG00000103342.2	ZDB-GENE-030131-9298	17.5987	-1.45644	0.426114	-3.41795	0.000630951	0.00413722
si:dkeyp-73d8.9	ENSDARG00000076043.4	ZDB-GENE-070912-685	23.9238	-1.4564	0.376405	-3.86923	0.000109182	0.000970227
tnfrsf9a	ENSDARG00000060498.8	ZDB-GENE-060421-8213	52.1253	-1.45603	0.241437	-6.03066	1.63e-09	4.96e-08
XLOC_043659	NA	NA	21.6251	-1.45506	0.380743	-3.82163	0.000132574	0.00114272
map7a	ENSDARG00000078241.5	ZDB-GENE-131121-151	15.215	-1.45377	0.404392	-3.59495	0.000324449	0.0024107
tmsb5	ENSDARG00000093886.3	ZDB-GENE-090313-198	8.81753	-1.45303	0.52615	-2.76162	0.00575151	0.0243851
LOC103911288	NA	NA	6.42695	-1.45235	0.558859	-2.59878	0.00935559	0.0356233
CR356246.1	ENSDARG00000103488.2	NA	26.7177	-1.44671	0.35264	-4.10251	4.09e-05	0.000423894
epsti1	ENSDARG00000094578.3	ZDB-GENE-081104-172	7.74823	-1.44441	0.542389	-2.66306	0.00774345	0.0308098
CABZ01079251.1	ENSDARG00000100498.3	NA	19.6253	-1.44323	0.352046	-4.09954	4.14e-05	0.000428518
cx44.2	ENSDARG00000034207.7	ZDB-GENE-010619-1	108.816	-1.44223	0.238371	-6.05036	1.45e-09	4.45e-08
LOC108190371	NA	NA	17.4346	-1.44198	0.389799	-3.6993	0.000216198	0.00173116
LOC108190601	NA	NA	13.261	-1.44088	0.451475	-3.19149	0.00141541	0.00801652
si:dkey-66g10.2	ENSDARG00000092845.2	ZDB-GENE-090313-321	18.827	-1.44014	0.51812	-2.77954	0.00544352	0.0233599
XLOC_009784	NA	NA	25.4461	-1.43613	0.338549	-4.24203	2.22e-05	0.000250331
zgc:92606	ENSDARG00000040971.5	ZDB-GENE-040718-462	1315.88	-1.43401	0.235491	-6.08945	1.13e-09	3.58e-08
si:ch1073-170o4.1	ENSDARG00000092780.4	ZDB-GENE-030131-7012	114.885	-1.43388	0.290661	-4.93316	8.09e-07	1.38e-05
si:ch211-181d7.1	ENSDARG00000091847.4	ZDB-GENE-121214-14	61.7697	-1.43385	0.28019	-5.11742	3.1e-07	5.82e-06
rorc	ENSDARG00000087195.6	ZDB-GENE-110411-42	9.53586	-1.43184	0.456139	-3.13905	0.00169495	0.00926667
XLOC_023991	NA	NA	18.2625	-1.42564	0.3984	-3.57841	0.000345687	0.00253747
si:ch211-93f2.1	ENSDARG00000104818.2	ZDB-GENE-041014-96	1076.86	-1.42543	0.149994	-9.50322	2.04e-21	2.9e-19
BX569798.1	ENSDARG00000037619.6	NA	29.9328	-1.42236	0.29464	-4.82744	1.38e-06	2.21e-05
LOC110440016	NA	NA	22.5338	-1.42111	0.338559	-4.19753	2.7e-05	0.000296734
sst5	NA	ZDB-GENE-100910-6	10.9239	-1.42084	0.53579	-2.65185	0.0080051	0.0316436
BX276101.1	ENSDARG00000096639.2	NA	370.546	-1.42003	0.246558	-5.75941	8.44e-09	2.22e-07
si:ch211-62a1.3	ENSDARG00000112419.1	ZDB-GENE-061207-41	15.7153	-1.41879	0.382159	-3.71256	0.000205173	0.00165846
fthl28	ENSDARG00000076221.2	ZDB-GENE-030131-7540	88.3048	-1.4181	0.223989	-6.33109	2.43e-10	8.78e-09
gnrh2	ENSDARG00000044754.3	ZDB-GENE-030516-1	25.8263	-1.41733	0.420894	-3.36743	0.000758717	0.00482361
CU076099.1	ENSDARG00000097666.2	NA	19.942	-1.41638	0.373257	-3.79465	0.000147851	0.00125821
AL590151.1	ENSDARG00000053570.6	NA	75.1721	-1.41522	0.294474	-4.80592	1.54e-06	2.42e-05
nms	NA	ZDB-GENE-090709-1	8.11202	-1.41393	0.54163	-2.61051	0.00904066	0.0347075
BX005254.1	ENSDARG00000093797.5	NA	13.9897	-1.41336	0.386346	-3.65828	0.000253918	0.00197075
si:dkey-74k8.4	ENSDARG00000104037.2	ZDB-GENE-141219-40	84.0522	-1.41282	0.245058	-5.76523	8.15e-09	2.15e-07
LOC101883232	NA	NA	7.18867	-1.41192	0.541454	-2.60765	0.00911654	0.0349064
sycp3	ENSDARG00000013438.9	ZDB-GENE-040910-2	25.6081	-1.41097	0.345476	-4.08414	4.42e-05	0.000453829
CT573383.1	ENSDARG00000097513.2	NA	328.766	-1.4099	0.197804	-7.12775	1.02e-12	5.39e-11
sh2d3cb	ENSDARG00000104555.3	ZDB-GENE-040426-1052	11.2357	-1.40747	0.441408	-3.18859	0.00142967	0.00808547
BX005396.2	ENSDARG00000099831.2	NA	12.2249	-1.40732	0.48393	-2.90811	0.00363618	0.0169723
calml4a	ENSDARG00000075800.3	ZDB-GENE-081022-9	13.5	-1.40475	0.410459	-3.42238	0.000620755	0.00408267
si:dkey-84h14.1	ENSDARG00000103314.2	ZDB-GENE-110913-51	6.75856	-1.40474	0.547349	-2.56644	0.0102748	0.038308
zgc:194887	ENSDARG00000098586.3	ZDB-GENE-081022-162	129.165	-1.40316	0.185935	-7.54648	4.47e-14	2.88e-12
znf1098	ENSDARG00000110769.1	ZDB-GENE-110914-13	7.1042	-1.40269	0.543079	-2.58285	0.00979887	0.0369715
il1fma	ENSDARG00000089383.3	ZDB-GENE-140106-231	10.3312	-1.40223	0.482246	-2.9077	0.00364096	0.0169897
aoc2	ENSDARG00000014646.10	ZDB-GENE-050320-133	340.44	-1.40146	0.154946	-9.04487	1.5e-19	1.86e-17
LOC108190667	NA	NA	16.6288	-1.40017	0.373329	-3.75051	0.000176477	0.00145994
si:ch211-284o19.8	ENSDARG00000053836.6	ZDB-GENE-070912-289	10.2434	-1.39866	0.486106	-2.87727	0.00401133	0.0183218
ifi46	ENSDARG00000078389.4	ZDB-GENE-090312-190	9.01225	-1.39591	0.545918	-2.557	0.0105579	0.0391287
CU984600.2	ENSDARG00000098204.2	NA	78.8245	-1.39585	0.216366	-6.45131	1.11e-10	4.23e-09
LOC103909567	NA	NA	9.42189	-1.39549	0.485307	-2.87548	0.00403408	0.0184053
btr23	ENSDARG00000099509.2	ZDB-GENE-070705-375	39.314	-1.39336	0.261763	-5.32299	1.02e-07	2.14e-06
CR382337.2	ENSDARG00000100161.2	NA	8.51775	-1.39306	0.488892	-2.84942	0.00437983	0.0196543
hbbe1.1	ENSDARG00000113599.1	ZDB-GENE-030616-7	14203.8	-1.38967	0.194793	-7.13408	9.74e-13	5.18e-11
fthl29	ENSDARG00000113977.1	ZDB-GENE-080722-16	31.7305	-1.38875	0.299498	-4.63691	3.54e-06	5.06e-05
zgc:153921	ENSDARG00000038405.9	ZDB-GENE-060929-816	35.1235	-1.38872	0.287889	-4.8238	1.41e-06	2.25e-05
timm23b	ENSDARG00000100375.2	ZDB-GENE-141212-76	18.6205	-1.3874	0.340086	-4.07955	4.51e-05	0.000461503
fgf1a	ENSDARG00000017542.7	ZDB-GENE-040426-1729	13.8266	-1.38707	0.384951	-3.60322	0.000314294	0.00234593
si:dkey-16b10.2	ENSDARG00000101829.2	ZDB-GENE-120703-32	14.1839	-1.38683	0.471284	-2.94267	0.00325399	0.0155422
zgc:153142	ENSDARG00000069363.6	ZDB-GENE-061013-507	18.6983	-1.38591	0.350873	-3.94989	7.82e-05	0.000735323
LOC100001178	NA	NA	8.93634	-1.38491	0.489626	-2.8285	0.00467662	0.020677
gng10	ENSDARG00000104043.3	ZDB-GENE-091020-1	99.5523	-1.38386	0.252379	-5.48324	4.18e-08	9.53e-07
dhrs3a	ENSDARG00000044982.5	ZDB-GENE-040801-217	109.472	-1.38082	0.176868	-7.80706	5.85e-15	4.26e-13
BX571681.3	ENSDARG00000094658.3	NA	7.12727	-1.38069	0.542245	-2.54624	0.0108891	0.040038
slc5a9	ENSDARG00000005518.9	ZDB-GENE-080513-3	36.4703	-1.38066	0.324566	-4.25388	2.1e-05	0.000239713
si:ch211-255f4.13	ENSDARG00000101191.2	ZDB-GENE-050208-548	33.1923	-1.38061	0.258683	-5.33707	9.45e-08	2e-06
XLOC_032810	NA	NA	30.9448	-1.37924	0.282128	-4.88871	1.01e-06	1.69e-05
znf992	ENSDARG00000101623.2	ZDB-GENE-110913-92	120.607	-1.37859	0.161101	-8.55729	1.16e-17	1.13e-15
si:dkey-112e7.2	ENSDARG00000099281.2	ZDB-GENE-141216-229	868.818	-1.37621	0.19374	-7.10337	1.22e-12	6.31e-11
CABZ01027646.1	ENSDARG00000009624.9	NA	83.5523	-1.3752	0.182851	-7.52087	5.44e-14	3.47e-12
dmrt2b	ENSDARG00000070013.4	ZDB-GENE-080813-1	9.30434	-1.37465	0.480731	-2.85949	0.0042432	0.0191576
adrb2b	ENSDARG00000054510.5	ZDB-GENE-070410-32	13.1763	-1.3735	0.530386	-2.58963	0.00960788	0.0364291
abhd15a	ENSDARG00000078768.4	ZDB-GENE-131121-270	19.8204	-1.37191	0.392216	-3.49784	0.00046905	0.00325197
si:ch73-59f11.3	ENSDARG00000102856.2	ZDB-GENE-131121-446	54.7682	-1.37088	0.217789	-6.29454	3.08e-10	1.08e-08
epha8	NA	ZDB-GENE-041014-269	25.5343	-1.3702	0.311865	-4.39358	1.11e-05	0.000138271
cldn15b	ENSDARG00000101109.2	ZDB-GENE-060421-7652	14.9692	-1.36982	0.415668	-3.29548	0.000982552	0.00592367
LOC110438497	NA	NA	10.9448	-1.36965	0.450365	-3.04121	0.00235632	0.0120785
hcn5	ENSDARG00000077382.5	ZDB-GENE-081105-169	14.0626	-1.36827	0.447054	-3.06064	0.00220868	0.0114576
si:dkey-239h2.3	ENSDARG00000092033.4	ZDB-GENE-081104-383	281.273	-1.36733	0.250253	-5.4638	4.66e-08	1.05e-06
BX005396.3	ENSDARG00000101166.2	NA	8.78779	-1.36717	0.515952	-2.6498	0.00805386	0.0318096
si:ch211-176l24.4	ENSDARG00000097203.2	ZDB-GENE-131126-55	43.251	-1.36704	0.233995	-5.84215	5.15e-09	1.42e-07
LOC101886337	NA	NA	7.50405	-1.36571	0.552861	-2.47025	0.0135017	0.047136
gnat1	ENSDARG00000044199.6	ZDB-GENE-011128-11	40.481	-1.36412	0.240994	-5.66038	1.51e-08	3.79e-07
si:dkey-58f6.2	ENSDARG00000091832.4	ZDB-GENE-131127-585	16.6749	-1.36265	0.414816	-3.28494	0.00102003	0.0061065
LOC101886485	NA	NA	73.4616	-1.36232	0.213129	-6.392	1.64e-10	6.07e-09
slc39a8	ENSDARG00000056757.5	ZDB-GENE-050419-124	26.3858	-1.36133	0.301793	-4.51081	6.46e-06	8.65e-05
grk5	ENSDARG00000032801.10	ZDB-GENE-091204-274	185.558	-1.3607	0.137563	-9.89148	4.53e-23	7.45e-21
g0s2	ENSDARG00000078859.3	ZDB-GENE-081022-103	19.7182	-1.35758	0.35849	-3.78693	0.00015252	0.00128828
CABZ01058647.1	ENSDARG00000117107.1	NA	75.8593	-1.35705	0.322993	-4.20147	2.65e-05	0.000292351
si:ch73-250a16.5	ENSDARG00000097420.2	ZDB-GENE-131121-255	51.6678	-1.35602	0.209364	-6.47683	9.37e-11	3.61e-09
znf977	ENSDARG00000106667.2	ZDB-GENE-110913-138	61.3966	-1.35518	0.23418	-5.7869	7.17e-09	1.91e-07
si:ch211-194m7.3	ENSDARG00000074322.4	ZDB-GENE-131121-19	243.078	-1.35187	0.131812	-10.2561	1.11e-24	2.09e-22
myog	ENSDARG00000009438.8	ZDB-GENE-980526-265	553.383	-1.35011	0.155121	-8.70361	3.21e-18	3.39e-16
AL929210.2	ENSDARG00000117295.1	NA	25.3985	-1.34929	0.331876	-4.06565	4.79e-05	0.000484694
psmb10	ENSDARG00000043781.6	ZDB-GENE-040718-278	512.493	-1.34764	0.126868	-10.6224	2.34e-26	5.37e-24
ifitm1	ENSDARG00000093303.2	ZDB-GENE-060526-259	39.9057	-1.3475	0.383603	-3.51275	0.000443501	0.00310951
ppp1r3aa	ENSDARG00000090468.3	ZDB-GENE-110914-122	15.2147	-1.34593	0.395968	-3.39909	0.000676098	0.00437358
LOC799983	NA	NA	23.5357	-1.3454	0.317113	-4.24267	2.21e-05	0.000249729
XLOC_010012	NA	NA	9.52236	-1.33895	0.507161	-2.64008	0.0082886	0.0324849
gb:eh456644	ENSDARG00000101743.2	ZDB-GENE-170331-1	41.906	-1.33789	0.307823	-4.3463	1.38e-05	0.000167254
ahsg1	ENSDARG00000026764.8	ZDB-GENE-041114-50	8.62569	-1.33788	0.485587	-2.75518	0.00586595	0.0247778
LOC110437880	NA	NA	152.996	-1.33765	0.200605	-6.66806	2.59e-11	1.11e-09
nfkbiaa	ENSDARG00000005481.10	ZDB-GENE-040426-2227	402.428	-1.33723	0.224612	-5.95352	2.62e-09	7.68e-08
LOC100334401	NA	NA	77.5231	-1.33657	0.211313	-6.32506	2.53e-10	9.09e-09
si:ch211-74m13.3	ENSDARG00000076144.5	ZDB-GENE-060503-219	609.504	-1.33509	0.185614	-7.19283	6.35e-13	3.5e-11
si:dkey-32n7.7	ENSDARG00000063444.7	ZDB-GENE-121214-179	9.08651	-1.33217	0.467336	-2.85056	0.00436427	0.0195982
ppp1r3da	ENSDARG00000077513.5	ZDB-GENE-080204-75	75.6169	-1.33212	0.212266	-6.2757	3.48e-10	1.21e-08
ccl19a.1	ENSDARG00000058389.5	ZDB-GENE-060526-181	44.7177	-1.32946	0.312578	-4.25321	2.11e-05	0.000240231
XLOC_006989	NA	NA	9.84648	-1.32833	0.475201	-2.79531	0.00518503	0.0224696
LOC103911818	NA	NA	16.0022	-1.32793	0.373497	-3.5554	0.000377402	0.00272357
gpr35.1	ENSDARG00000074633.4	ZDB-GENE-080204-17	14.1967	-1.32743	0.38368	-3.45974	0.000540706	0.00364617
si:dkey-46g23.2	ENSDARG00000115817.1	ZDB-GENE-070705-476	27.5349	-1.32645	0.319437	-4.15246	3.29e-05	0.000351062
mir130b	ENSDARG00000080347.2	ZDB-MIRNAG-090929-134	88.5161	-1.32584	0.336148	-3.94423	8.01e-05	0.000750482
si:dkey-73p2.1	ENSDARG00000095739.3	ZDB-GENE-131122-97	8.6409	-1.32434	0.536478	-2.46857	0.0135653	0.0473116
LOC101882952	NA	NA	10.3486	-1.3242	0.444001	-2.98243	0.00285974	0.0140682
wu:fc23c09	ENSDARG00000088002.4	ZDB-GENE-030131-2988	617.366	-1.32305	0.146191	-9.05019	1.43e-19	1.78e-17
si:dkey-27n6.4	ENSDARG00000101757.2	ZDB-GENE-041014-42	18.5476	-1.32296	0.352234	-3.75592	0.000172706	0.00143329
XLOC_025821	NA	NA	15.3558	-1.31699	0.404102	-3.25905	0.00111788	0.00661819
XLOC_036573	NA	NA	19.2575	-1.31443	0.364113	-3.60995	0.000306257	0.00229842
BX001014.2	ENSDARG00000096750.2	NA	12.9705	-1.3144	0.427181	-3.07691	0.00209159	0.010964
stk3	ENSDARG00000011312.6	ZDB-GENE-030131-2845	718.963	-1.31236	0.131925	-9.94776	2.58e-23	4.37e-21
pcdh8	ENSDARG00000006467.12	ZDB-GENE-980526-242	126.578	-1.31143	0.173187	-7.57236	3.67e-14	2.41e-12
si:dkeyp-4c4.1	ENSDARG00000103755.3	ZDB-GENE-081104-4	13.2418	-1.31073	0.46015	-2.84848	0.00439287	0.0196993
LO018208.1	ENSDARG00000107431.2	NA	12.8758	-1.30796	0.459796	-2.84465	0.00444597	0.0198522
CR847545.1	ENSDARG00000090863.4	NA	8.58209	-1.30759	0.509843	-2.56468	0.010327	0.0384531
zgc:162780	ENSDARG00000069548.5	ZDB-GENE-070410-92	35.1194	-1.30598	0.292549	-4.46414	8.04e-06	0.000104716
BX470246.1	ENSDARG00000096710.2	NA	11.5847	-1.30566	0.443383	-2.94476	0.00323202	0.015472
si:dkey-237g15.2	ENSDARG00000100302.2	ZDB-GENE-060503-157	21.324	-1.30491	0.341791	-3.81786	0.000134614	0.00115663
cenpo	ENSDARG00000075619.4	ZDB-GENE-070928-16	160.2	-1.3041	0.223827	-5.82637	5.66e-09	1.54e-07
XLOC_001247	NA	NA	16.6488	-1.30341	0.351584	-3.70726	0.000209511	0.0016883
NC_002333.17	ENSDARG00000082753.3	NA	3308.35	-1.30216	0.209986	-6.20119	5.6e-10	1.88e-08
si:ch211-222k6.2	ENSDARG00000087046.6	ZDB-GENE-030131-9038	141.172	-1.30175	0.243555	-5.3448	9.05e-08	1.92e-06
tmprss3a	ENSDARG00000053315.9	ZDB-GENE-070912-70	10.5917	-1.30076	0.440994	-2.94961	0.00318178	0.0152979
tdrd6	ENSDARG00000070052.8	ZDB-GENE-041001-210	86.7103	-1.30008	0.181494	-7.16321	7.88e-13	4.27e-11
XLOC_009786	NA	NA	16.9842	-1.29616	0.345037	-3.75658	0.000172248	0.00142994
XLOC_004483	NA	NA	81.9993	-1.29502	0.211298	-6.12887	8.85e-10	2.85e-08
XLOC_005357	NA	NA	181.894	-1.29479	0.16089	-8.04768	8.44e-16	6.7e-14
mxd	ENSDARG00000023369.6	ZDB-GENE-030721-8	8.08349	-1.29437	0.503254	-2.572	0.0101113	0.0378143
ponzr2	ENSDARG00000088539.4	ZDB-GENE-050411-41	54.0277	-1.29378	0.238107	-5.4336	5.52e-08	1.23e-06
zgc:158404	ENSDARG00000090526.3	ZDB-GENE-070112-592	35.4167	-1.29194	0.285733	-4.5215	6.14e-06	8.29e-05
zgc:101583	ENSDARG00000026682.10	ZDB-GENE-041212-75	161.756	-1.29015	0.173842	-7.42138	1.16e-13	7.07e-12
vent	ENSDARG00000100483.2	ZDB-GENE-010108-2	48.093	-1.28967	0.337759	-3.81831	0.00013437	0.00115552
LOC101882800	NA	NA	24.2044	-1.28964	0.334638	-3.85384	0.000116279	0.00102355
XLOC_031182	NA	NA	14.3965	-1.28861	0.397628	-3.24073	0.00119225	0.00698159
mir133c	ENSDARG00000080081.2	ZDB-MIRNAG-090929-142	612.282	-1.2873	0.310045	-4.15197	3.3e-05	0.000351526
LOC108190696	NA	NA	21.5797	-1.28656	0.336121	-3.82768	0.000129359	0.00111833
CR388166.2	ENSDARG00000095025.2	NA	20.3818	-1.28448	0.398248	-3.22532	0.00125832	0.00731278
si:ch211-173m16.2	ENSDARG00000093284.2	ZDB-GENE-070912-155	14.4735	-1.28295	0.458929	-2.79553	0.00518142	0.022465
snorc	ENSDARG00000092383.2	ZDB-GENE-070912-635	111.924	-1.28166	0.264885	-4.83855	1.31e-06	2.11e-05
ush1c	ENSDARG00000051876.9	ZDB-GENE-060312-41	29.0978	-1.28145	0.354413	-3.6157	0.000299536	0.00226491
CR786562.1	ENSDARG00000093207.2	NA	92.0121	-1.27899	0.213227	-5.99826	1.99e-09	5.98e-08
txnipb	ENSDARG00000070000.6	ZDB-GENE-040917-1	702.982	-1.27885	0.103051	-12.4098	2.31e-35	9.9e-33
ftr14	ENSDARG00000053293.6	ZDB-GENE-060512-201	112.971	-1.27842	0.169432	-7.54533	4.51e-14	2.89e-12
fbxl3l	ENSDARG00000037738.7	ZDB-GENE-130530-598	55.5298	-1.27787	0.215258	-5.93645	2.91e-09	8.44e-08
XLOC_026514	NA	NA	81.5824	-1.27754	0.2276	-5.61308	1.99e-08	4.88e-07
dynll2b	ENSDARG00000005172.5	ZDB-GENE-050320-132	859.141	-1.27624	0.229086	-5.57102	2.53e-08	6.07e-07
prozb	ENSDARG00000076900.2	ZDB-GENE-120816-1	233.777	-1.27316	0.143678	-8.86122	7.91e-19	8.99e-17
BX005108.3	ENSDARG00000095965.2	NA	70.1225	-1.27172	0.214569	-5.92689	3.09e-09	8.89e-08
MFAP4 (1 of many)	ENSDARG00000111491.1	NA	32.8565	-1.26994	0.328519	-3.86566	0.000110789	0.000982049
si:ch1073-90m23.1	ENSDARG00000091573.3	ZDB-GENE-141212-231	11.4217	-1.26906	0.506432	-2.50588	0.0122147	0.0436585
pip4p2	ENSDARG00000056034.5	ZDB-GENE-060503-854	425.338	-1.26703	0.114552	-11.0608	1.94e-28	5.2e-26
spata4	ENSDARG00000036189.9	ZDB-GENE-050417-153	57.9626	-1.26681	0.25701	-4.92902	8.26e-07	1.4e-05
xrra1	ENSDARG00000089578.4	ZDB-GENE-101216-2	27.5653	-1.26545	0.30175	-4.19372	2.74e-05	0.000301003
LOC110439449	ENSDARG00000104064.2	ZDB-GENE-081103-37	105.636	-1.26501	0.188341	-6.71663	1.86e-11	8.22e-10
slc4a3	ENSDARG00000104005.2	ZDB-GENE-141006-1	27.9009	-1.26493	0.364608	-3.46928	0.000521857	0.00354193
ero1a	ENSDARG00000015228.11	ZDB-GENE-040426-1312	64.7827	-1.26488	0.206059	-6.13844	8.33e-10	2.7e-08
CT573476.1	ENSDARG00000091754.4	NA	184.05	-1.26481	0.226131	-5.59328	2.23e-08	5.41e-07
zgc:158846	ENSDARG00000058462.5	ZDB-GENE-070209-50	30.6499	-1.2634	0.323275	-3.90813	9.3e-05	0.000852052
plbd1	ENSDARG00000063313.7	ZDB-GENE-050411-22	1894.62	-1.26223	0.0768522	-16.4241	1.29e-60	3.05e-57
LOC101884690	ENSDARG00000097507.3.1	NA	150.498	-1.26011	0.271162	-4.64709	3.37e-06	4.84e-05
si:ch211-153b23.5	ENSDARG00000058206.6	ZDB-GENE-030131-9744	1622.51	-1.25861	0.244469	-5.14836	2.63e-07	5.04e-06
XLOC_023492	NA	NA	587.075	-1.25839	0.120982	-10.4014	2.44e-25	4.98e-23
CT868708.1	ENSDARG00000097601.2	NA	458.764	-1.25816	0.14102	-8.92182	4.59e-19	5.4e-17
LOC101887070	NA	NA	72.0796	-1.25759	0.24534	-5.12591	2.96e-07	5.58e-06
golt1a	ENSDARG00000088933.3	ZDB-GENE-141212-320	65.3783	-1.25737	0.279979	-4.49096	7.09e-06	9.38e-05
spa17	ENSDARG00000069361.5	ZDB-GENE-061027-337	121.251	-1.25352	0.169966	-7.37513	1.64e-13	9.79e-12
zgc:174356	ENSDARG00000088263.4	ZDB-GENE-080215-21	13.3842	-1.25249	0.392623	-3.19007	0.00142239	0.00805127
CABZ01075114.1	ENSDARG00000117719.1	NA	10.4416	-1.25196	0.507911	-2.46492	0.0137046	0.047634
LOC100536116	NA	NA	142.701	-1.25133	0.176043	-7.1081	1.18e-12	6.13e-11
fam19a1a	ENSDARG00000062357.7	ZDB-GENE-090313-124	8.77351	-1.25038	0.486007	-2.57276	0.0100891	0.0377555
si:dkey-40j3.3	ENSDARG00000103597.2	ZDB-GENE-110913-109	34.3417	-1.25028	0.262284	-4.7669	1.87e-06	2.88e-05
tescb	ENSDARG00000030839.6	ZDB-GENE-040426-1903	257.337	-1.24968	0.276686	-4.51661	6.28e-06	8.43e-05
BX511034.3	ENSDARG00000093642.3	NA	12.1111	-1.24942	0.474597	-2.6326	0.00847342	0.033025
ypel3	ENSDARG00000055510.7	ZDB-GENE-030516-4	739.219	-1.24939	0.156772	-7.96946	1.59e-15	1.22e-13
si:ch211-195b11.3	ENSDARG00000100582.2	ZDB-GENE-141222-6	7788.13	-1.2485	0.242893	-5.14013	2.75e-07	5.23e-06
btr25	ENSDARG00000102018.2	ZDB-GENE-070705-377	19.1265	-1.24849	0.344463	-3.62445	0.000289577	0.00219915
si:ch211-140l13.3	NA	ZDB-GENE-070705-35	9.54965	-1.24787	0.510762	-2.44315	0.0145596	0.0498627
cyp24a1	ENSDARG00000103277.3	ZDB-GENE-060825-1	88.0538	-1.24557	0.26672	-4.66996	3.01e-06	4.38e-05
BX005336.1	ENSDARG00000102693.2	NA	26.1583	-1.24479	0.304162	-4.09253	4.27e-05	0.000439254
LOC101887000	NA	NA	21.8626	-1.24459	0.425361	-2.92596	0.003434	0.0162092
ppp1r15a	ENSDARG00000069135.5	ZDB-GENE-030131-4408	1243.14	-1.24437	0.159932	-7.7806	7.22e-15	5.18e-13
cd59	ENSDARG00000090615.4	ZDB-GENE-030131-7871	73.3223	-1.24382	0.288573	-4.31026	1.63e-05	0.000192962
cyp2p9	ENSDARG00000022631.8	ZDB-GENE-040120-2	80.7594	-1.24123	0.180163	-6.88951	5.6e-12	2.67e-10
LOC110439439	NA	NA	21.9837	-1.24096	0.327189	-3.7928	0.000148956	0.00126415
si:dkey-126g1.9	ENSDARG00000093702.2	ZDB-GENE-030131-9862	1919.88	-1.24027	0.186966	-6.63366	3.27e-11	1.37e-09
XLOC_020712	NA	NA	29.8022	-1.23741	0.269411	-4.59302	4.37e-06	6.13e-05
XLOC_025815	NA	NA	10.3471	-1.23727	0.444761	-2.78188	0.00540449	0.0232344
pgfb	ENSDARG00000076767.5	ZDB-GENE-131127-445	20.2735	-1.23573	0.330447	-3.73956	0.000184343	0.00151542
rnf41l	ENSDARG00000073918.6	ZDB-GENE-030131-9441	248.534	-1.23503	0.146427	-8.43446	3.33e-17	3.08e-15
RF01234	ENSDARG00000083424.2	NA	42.2388	-1.22895	0.315526	-3.89492	9.82e-05	0.000892039
XLOC_008420	NA	NA	10.2612	-1.22838	0.468622	-2.62125	0.00876069	0.0339319
unc93a	ENSDARG00000041554.7	ZDB-GENE-041014-304	138.697	-1.2278	0.23909	-5.1353	2.82e-07	5.35e-06
rpia	ENSDARG00000056640.7	ZDB-GENE-041114-24	1405.37	-1.2271	0.123249	-9.95627	2.37e-23	4.04e-21
XLOC_032976	NA	NA	10.3036	-1.22628	0.494841	-2.47814	0.013207	0.0463425
si:dkeyp-81f3.4	ENSDARG00000105458.2	ZDB-GENE-160113-129	21.4517	-1.22541	0.342199	-3.58099	0.000342297	0.00251824
si:dkey-217f16.6	ENSDARG00000076389.5	ZDB-GENE-091117-15	103.093	-1.22442	0.286563	-4.27277	1.93e-05	0.000223001
zgc:193726	ENSDARG00000104301.2	ZDB-GENE-081022-35	41.4523	-1.22179	0.250423	-4.8789	1.07e-06	1.76e-05
gngt2a	ENSDARG00000010680.7	ZDB-GENE-030131-7595	17.219	-1.22156	0.394989	-3.09264	0.00198383	0.0105138
zgc:154142	ENSDARG00000100792.3	ZDB-GENE-070615-2	42.0138	-1.22084	0.255772	-4.77316	1.81e-06	2.8e-05
zgc:194007	ENSDARG00000091860.3	ZDB-GENE-081022-49	13.0931	-1.22064	0.461914	-2.64257	0.00822786	0.0322896
LOC103910311	NA	NA	27.7656	-1.21885	0.278089	-4.38296	1.17e-05	0.000144435
ndufa4l2a	ENSDARG00000103114.2	ZDB-GENE-070912-358	37.4002	-1.21868	0.304689	-3.99976	6.34e-05	0.000616087
fbxl22	ENSDARG00000096995.2	ZDB-GENE-050227-1	372.245	-1.218	0.251093	-4.85079	1.23e-06	1.99e-05
CU660013.4	ENSDARG00000096803.2	NA	739.633	-1.21701	0.104615	-11.6332	2.79e-31	9.12e-29
zgc:173720	ENSDARG00000109366.1	ZDB-GENE-080218-21	15.1352	-1.21684	0.382996	-3.17716	0.00148723	0.00834238
si:dkey-247i3.1	ENSDARG00000076252.4	ZDB-GENE-110913-84	19.2607	-1.21666	0.398626	-3.05213	0.00227223	0.0117196
adgrf3b	ENSDARG00000093008.4	ZDB-GENE-041001-207	23.3763	-1.2152	0.323947	-3.75123	0.000175967	0.00145619
smkr1	ENSDARG00000107526.2	NA	105.099	-1.213	0.296006	-4.0979	4.17e-05	0.000430892
CABZ01055306.1	ENSDARG00000100981.2	NA	266.104	-1.21256	0.145338	-8.34306	7.24e-17	6.54e-15
LOC101883999	NA	NA	11.4644	-1.21151	0.429564	-2.82032	0.00479753	0.0210973
cgas	ENSDARG00000021572.8	ZDB-GENE-090313-23	9.01024	-1.21147	0.481276	-2.5172	0.0118292	0.0426737
zgc:136870	ENSDARG00000054837.7	ZDB-GENE-060312-1	18.8557	-1.21116	0.40109	-3.01967	0.00253051	0.0127772
CU074419.2	ENSDARG00000093688.2	NA	16.7605	-1.21113	0.370329	-3.27042	0.00107387	0.00639158
morc3b	ENSDARG00000043271.8	ZDB-GENE-040801-98	14.2172	-1.20948	0.382456	-3.16241	0.00156467	0.0086853
zgc:101744	ENSDARG00000038694.6	ZDB-GENE-050320-111	1435.35	-1.20821	0.164601	-7.34026	2.13e-13	1.25e-11
slc22a13b	ENSDARG00000059166.10	ZDB-GENE-061013-532	24.064	-1.20591	0.32693	-3.68859	0.000225499	0.00179015
eif4ebp3l	ENSDARG00000041607.5	ZDB-GENE-030826-26	3643.97	-1.20536	0.137657	-8.75627	2.02e-18	2.2e-16
HACD4	ENSDARG00000102221.3	ZDB-GENE-030131-3627	472.371	-1.20478	0.125595	-9.59259	8.59e-22	1.26e-19
fgf19	ENSDARG00000098663.2	ZDB-GENE-030729-32	12.6611	-1.20468	0.425864	-2.8288	0.00467233	0.0206616
uts2d	ENSDARG00000098149.2	ZDB-GENE-120530-1	46.2102	-1.20404	0.297449	-4.04787	5.17e-05	0.000516789
soul5	ENSDARG00000075015.5	ZDB-GENE-110718-2	45.5889	-1.20369	0.269017	-4.47438	7.66e-06	0.000100584
emilin3a	ENSDARG00000078052.5	ZDB-GENE-080612-2	150.963	-1.20065	0.143379	-8.37394	5.57e-17	5.07e-15
si:ch73-193i22.1	ENSDARG00000101367.2	ZDB-GENE-121214-266	75.7923	-1.20054	0.194149	-6.18362	6.26e-10	2.09e-08
si:dkey-25e12.3	ENSDARG00000055365.7	ZDB-GENE-041001-132	45.0419	-1.20008	0.278825	-4.30407	1.68e-05	0.000197367
LOC101882642	NA	NA	140.812	-1.19924	0.233077	-5.14526	2.67e-07	5.1e-06
zgc:174314	ENSDARG00000100257.3	ZDB-GENE-080213-5	31.2749	-1.19895	0.262075	-4.57483	4.77e-06	6.62e-05
casp6	ENSDARG00000093405.3	ZDB-GENE-030825-4	621.323	-1.19814	0.167784	-7.14098	9.27e-13	4.96e-11
jac10	ENSDARG00000087318.3	ZDB-GENE-071004-126	76.906	-1.19594	0.183423	-6.52009	7.03e-11	2.78e-09
XLOC_040514	NA	NA	16.6241	-1.19569	0.399009	-2.99666	0.00272953	0.0135424
itm2bb	ENSDARG00000041505.8	ZDB-GENE-040426-2139	2031.05	-1.19548	0.146733	-8.1473	3.72e-16	3.12e-14
tmem177	ENSDARG00000069301.7	ZDB-GENE-030131-993	34.4419	-1.1952	0.355559	-3.36147	0.000775285	0.0049134
si:dkey-126g1.7	ENSDARG00000086703.5	ZDB-GENE-090313-181	44.3957	-1.19417	0.234444	-5.09363	3.51e-07	6.51e-06
ssuh2.3	ENSDARG00000076614.5	ZDB-GENE-080516-4	10.8523	-1.19412	0.430955	-2.77088	0.0055905	0.0238711
si:dkey-238o13.4	ENSDARG00000078847.4	ZDB-GENE-070705-403	570.753	-1.19229	0.142114	-8.38967	4.87e-17	4.47e-15
LOC108191363	NA	NA	8.11553	-1.19189	0.48738	-2.44551	0.0144647	0.0496287
atp10b	ENSDARG00000076230.4	ZDB-GENE-130530-796	103.887	-1.19125	0.16388	-7.26903	3.62e-13	2.07e-11
LOC100330706	ENSDARG00000102694.2.1	NA	22.2349	-1.19092	0.323519	-3.68115	0.000232181	0.00183088
zgc:56585	ENSDARG00000026236.9	ZDB-GENE-040426-1084	1066.31	-1.19076	0.179408	-6.63718	3.2e-11	1.34e-09
rab40b	ENSDARG00000042410.6	ZDB-GENE-040718-257	43.2887	-1.19053	0.252751	-4.71029	2.47e-06	3.69e-05
mfge8b	ENSDARG00000045803.6	ZDB-GENE-070209-137	144.686	-1.18868	0.146931	-8.09007	5.96e-16	4.85e-14
si:ch211-196f5.9	ENSDARG00000096451.2	ZDB-GENE-120709-32	74.8735	-1.18747	0.18323	-6.48077	9.13e-11	3.53e-09
lygl1	ENSDARG00000056874.5	ZDB-GENE-040718-461	178.909	-1.18483	0.258152	-4.58967	4.44e-06	6.22e-05
BX465862.1	ENSDARG00000093427.3	NA	138.274	-1.18426	0.166016	-7.13342	9.79e-13	5.2e-11
rab11fip4b	ENSDARG00000103207.3	ZDB-GENE-080722-8	121.239	-1.18421	0.190079	-6.23011	4.66e-10	1.59e-08
si:ch211-227e10.1	ENSDARG00000104968.2	ZDB-GENE-050420-221	65.8247	-1.18355	0.255708	-4.6285	3.68e-06	5.25e-05
vwa3a	ENSDARG00000087210.4	ZDB-GENE-131121-527	16.8042	-1.18311	0.356078	-3.32262	0.00089176	0.00550723
CT573139.2	ENSDARG00000098015.2	NA	12.3874	-1.17968	0.413044	-2.85607	0.00428927	0.0193143
si:dkey-70b23.2	ENSDARG00000093783.2	ZDB-GENE-100922-241	109.166	-1.17717	0.234869	-5.01204	5.39e-07	9.6e-06
si:dkeyp-93d12.1	ENSDARG00000014039.11	ZDB-GENE-041014-303	85.6734	-1.17611	0.265201	-4.43477	9.22e-06	0.000117595
si:dkey-112e17.1	ENSDARG00000093201.3	ZDB-GENE-060526-193	12.3765	-1.17552	0.426257	-2.75778	0.00581952	0.0246169
znf986	ENSDARG00000110323.1	ZDB-GENE-110913-135	38.1025	-1.17511	0.250253	-4.69567	2.66e-06	3.93e-05
h1fx	ENSDARG00000054058.5	ZDB-GENE-030131-1228	2207.66	-1.17484	0.165478	-7.0997	1.25e-12	6.45e-11
CABZ01020840.1	ENSDARG00000090401.3	NA	124.628	-1.17438	0.237184	-4.95133	7.37e-07	1.27e-05
ucp1	ENSDARG00000023151.11	ZDB-GENE-010503-1	280.05	-1.17433	0.106934	-10.9818	4.68e-28	1.21e-25
tpi1b	ENSDARG00000040988.7	ZDB-GENE-020416-4	4551.33	-1.1737	0.16257	-7.21964	5.21e-13	2.92e-11
steap3	ENSDARG00000075641.6	ZDB-GENE-081104-268	167.437	-1.17337	0.145102	-8.08651	6.14e-16	4.98e-14
cisd1	ENSDARG00000079516.4	ZDB-GENE-040426-1162	263.928	-1.17273	0.143179	-8.19067	2.6e-16	2.21e-14
zgc:173624	ENSDARG00000096141.2	ZDB-GENE-071004-60	59.5055	-1.17219	0.226219	-5.18165	2.2e-07	4.27e-06
fsta	ENSDARG00000052846.7	ZDB-GENE-990714-11	154.589	-1.17098	0.162612	-7.20106	5.97e-13	3.31e-11
si:ch73-267c23.10	ENSDARG00000111669.1	ZDB-GENE-160114-59	11.1939	-1.17058	0.438169	-2.67153	0.00755064	0.0302408
pdxka	ENSDARG00000088959.5	ZDB-GENE-030131-8376	438.516	-1.16985	0.136713	-8.55692	1.16e-17	1.13e-15
si:dkey-84h14.2	ENSDARG00000091013.4	ZDB-GENE-110913-33	35.0041	-1.1691	0.27339	-4.27631	1.9e-05	0.000219814
igfbp1a	ENSDARG00000099351.2	ZDB-GENE-021231-1	599.861	-1.16831	0.123401	-9.46753	2.87e-21	4e-19
spon2a	ENSDARG00000025465.9	ZDB-GENE-990415-160	99.4669	-1.16824	0.174824	-6.68235	2.35e-11	1.02e-09
XLOC_010286	NA	NA	21.4527	-1.16795	0.322677	-3.61957	0.000295088	0.00223386
CU104777.1	ENSDARG00000097886.2	NA	146.044	-1.16778	0.192615	-6.06277	1.34e-09	4.15e-08
zgc:112023	ENSDARG00000103253.2	ZDB-GENE-050417-162	41.5595	-1.16731	0.249057	-4.68692	2.77e-06	4.07e-05
CT583651.1	ENSDARG00000093392.2	NA	14.7538	-1.16717	0.398854	-2.92631	0.00343013	0.016197
rsl24d1	ENSDARG00000040439.5	ZDB-GENE-040426-1925	10896.4	-1.16635	0.212955	-5.47699	4.33e-08	9.85e-07
si:ch211-71n6.4	ENSDARG00000102234.2	ZDB-GENE-091204-213	991.941	-1.16134	0.115326	-10.0701	7.49e-24	1.32e-21
si:dkey-4i23.5	ENSDARG00000092137.2	ZDB-GENE-070912-543	9.97456	-1.16124	0.459783	-2.52563	0.011549	0.0419333
si:ch211-181d7.3	ENSDARG00000068621.6	ZDB-GENE-121214-30	37.635	-1.15919	0.29572	-3.91989	8.86e-05	0.00081814
XLOC_043091	NA	NA	13.1608	-1.15899	0.403452	-2.87267	0.00407014	0.0185224
BX323060.3	ENSDARG00000105651.2	NA	110.08	-1.15784	0.215033	-5.38446	7.27e-08	1.58e-06
c8g	ENSDARG00000032098.9	ZDB-GENE-040426-1898	385.056	-1.1575	0.230448	-5.02282	5.09e-07	9.13e-06
znf999	ENSDARG00000101137.3	ZDB-GENE-110913-39	12.3905	-1.15692	0.443881	-2.60636	0.0091509	0.0350072
si:ch211-68a17.7	ENSDARG00000045797.6	ZDB-GENE-100427-3	278.149	-1.15598	0.273242	-4.23062	2.33e-05	0.000261447
CR812464.1	ENSDARG00000097976.2	NA	59.1358	-1.15515	0.219628	-5.25957	1.44e-07	2.92e-06
ccl39.7	ENSDARG00000099982.2	ZDB-GENE-131127-629	12.3419	-1.1529	0.400653	-2.87754	0.0040079	0.0183125
hdc	ENSDARG00000075454.6	ZDB-GENE-080102-5	35.2404	-1.15153	0.307223	-3.74819	0.000178117	0.00147072
BX004785.3	ENSDARG00000103806.2	NA	141.865	-1.15059	0.170544	-6.74656	1.51e-11	6.79e-10
zgc:113983	ENSDARG00000068941.4	ZDB-GENE-050626-58	82.2803	-1.14997	0.268025	-4.29054	1.78e-05	0.000207928
mettl23	ENSDARG00000099516.2	ZDB-GENE-030131-10056	153.68	-1.14966	0.179519	-6.4041	1.51e-10	5.65e-09
zgc:174931	ENSDARG00000092626.3	ZDB-GENE-070928-43	29.7173	-1.14817	0.259544	-4.42379	9.7e-06	0.0001232
aanat2	ENSDARG00000079802.4	ZDB-GENE-991019-6	35.6281	-1.14771	0.250266	-4.58597	4.52e-06	6.31e-05
ifi30	ENSDARG00000056378.5	ZDB-GENE-030131-8447	610.063	-1.14697	0.20821	-5.50871	3.61e-08	8.33e-07
faah2b	ENSDARG00000054786.5	ZDB-GENE-061027-358	17.3237	-1.14308	0.343773	-3.32511	0.000883842	0.00546998
XLOC_024530	NA	NA	10.5872	-1.14258	0.467359	-2.44475	0.0144952	0.0497007
si:ch211-274p24.2	ENSDARG00000095185.2	ZDB-GENE-050309-265	55.5643	-1.14206	0.292247	-3.90786	9.31e-05	0.000852584
necab1	ENSDARG00000056566.8	ZDB-GENE-050417-395	33.1846	-1.14061	0.252341	-4.52009	6.18e-06	8.32e-05
umad1	ENSDARG00000076008.4	ZDB-GENE-070705-289	352.361	-1.14036	0.131261	-8.6877	3.7e-18	3.88e-16
si:dkey-108k21.24	ENSDARG00000112647.1	ZDB-GENE-131121-40	12.6465	-1.14025	0.418468	-2.72483	0.00643347	0.0266724
rfx6	ENSDARG00000041702.8	ZDB-GENE-041014-299	14.2243	-1.14007	0.418064	-2.72702	0.006391	0.0265153
si:ch211-120k19.1	ENSDARG00000075517.6	ZDB-GENE-100922-282	189.674	-1.13952	0.194362	-5.86287	4.55e-09	1.27e-07
CT573239.1	ENSDARG00000105292.2	NA	188.468	-1.13905	0.210242	-5.41781	6.03e-08	1.33e-06
ccr12b.2	ENSDARG00000026417.7	ZDB-GENE-070301-2	12.6621	-1.13823	0.414275	-2.74751	0.00600493	0.0252383
CU466287.2	ENSDARG00000093473.2.1	NA	150.386	-1.13684	0.235721	-4.82281	1.42e-06	2.26e-05
CABZ01079116.1	ENSDARG00000113433.1	NA	22.6341	-1.13574	0.331232	-3.42885	0.000606148	0.00400818
si:dkey-193p11.2	ENSDARG00000096712.2	ZDB-GENE-030131-8407	506.189	-1.1339	0.240253	-4.71962	2.36e-06	3.54e-05
ankrd6a	ENSDARG00000057790.7	ZDB-GENE-120525-1	27.6052	-1.13307	0.285962	-3.9623	7.42e-05	0.000703994
LOC101886880	NA	NA	33.2109	-1.13222	0.272505	-4.15485	3.25e-05	0.000348115
BX957362.1	ENSDARG00000105682.2	NA	65.0447	-1.13215	0.375538	-3.01474	0.00257203	0.012933
znf395a	ENSDARG00000060113.7	ZDB-GENE-061215-52	4348.94	-1.13015	0.13235	-8.53907	1.35e-17	1.32e-15
XLOC_007246	NA	NA	17.6126	-1.12966	0.394404	-2.86421	0.00418047	0.0189288
si:busm1-160c18.6	ENSDARG00000070206.5	ZDB-GENE-030616-174	9.4297	-1.12916	0.462071	-2.44369	0.0145381	0.049812
clic2	ENSDARG00000010625.8	ZDB-GENE-040718-299	101.338	-1.12751	0.214358	-5.25992	1.44e-07	2.92e-06
CR318601.1	ENSDARG00000105526.2	NA	27.4215	-1.1274	0.283081	-3.9826	6.82e-05	0.000654996
si:ch73-264p11.1	ENSDARG00000091835.4	ZDB-GENE-120703-35	32.6676	-1.12733	0.316369	-3.56335	0.000366152	0.00265781
CR391910.2	ENSDARG00000093592.2	NA	14.8582	-1.12577	0.382128	-2.94604	0.00321872	0.0154251
zgc:174938	ENSDARG00000075622.3	ZDB-GENE-070928-44	2889.69	-1.12547	0.187399	-6.00572	1.9e-09	5.74e-08
mir219.3	ENSDARG00000102905.3	ZDB-MIRNAG-081208-22	977.426	-1.12489	0.181981	-6.18138	6.35e-10	2.11e-08
tmtops2a	ENSDARG00000061515.7	ZDB-GENE-130129-3	18.016	-1.12462	0.36	-3.12394	0.00178447	0.00965308
alpk3b	ENSDARG00000105630.2	ZDB-GENE-121101-3	89.5178	-1.1237	0.177239	-6.34003	2.3e-10	8.34e-09
zgc:153151	ENSDARG00000069563.8	ZDB-GENE-060825-103	85.2515	-1.12365	0.165536	-6.78794	1.14e-11	5.2e-10
tnnc1a	ENSDARG00000011400.6	ZDB-GENE-030523-1	322.774	-1.1228	0.137824	-8.14659	3.74e-16	3.12e-14
LOC108190452	NA	NA	12.1927	-1.12268	0.452245	-2.48247	0.0130476	0.0459376
BX005254.3	ENSDARG00000097150.2	NA	46.78	-1.12203	0.21179	-5.29784	1.17e-07	2.43e-06
si:ch1073-153i20.4	ENSDARG00000105350.2	ZDB-GENE-160113-41	11.7989	-1.12111	0.42738	-2.62321	0.00871053	0.0337577
LOC110438235	NA	NA	122.467	-1.12039	0.255157	-4.391	1.13e-05	0.000139659
si:ch73-91k6.2	ENSDARG00000091598.5	ZDB-GENE-050208-270	384.213	-1.11872	0.0951455	-11.758	6.42e-32	2.18e-29
blk	ENSDARG00000007783.11	ZDB-GENE-040724-106	16.7248	-1.11835	0.378295	-2.9563	0.00311357	0.015037
LOC108181471	NA	NA	13.1902	-1.11667	0.403801	-2.76539	0.00568542	0.0241677
si:ch1073-268j14.1	ENSDARG00000099437.2	ZDB-GENE-141216-172	296.211	-1.11555	0.231352	-4.82186	1.42e-06	2.26e-05
aanat1	ENSDARG00000036567.7	ZDB-GENE-040329-1	29.2026	-1.11483	0.275183	-4.05124	5.09e-05	0.00051059
ppa1a	ENSDARG00000099933.3	ZDB-GENE-040426-1695	25.4579	-1.11435	0.422541	-2.63727	0.00835767	0.0326977
diabloa	ENSDARG00000104172.2	ZDB-GENE-040426-1303	784.7	-1.11412	0.166574	-6.68846	2.26e-11	9.83e-10
cst3	ENSDARG00000007795.10	ZDB-GENE-030131-373	8435.4	-1.11276	0.232433	-4.78747	1.69e-06	2.63e-05
RF00045	ENSDARG00000083400.2	NA	13.5817	-1.11229	0.415646	-2.67606	0.00744929	0.0299312
si:ch211-205a14.1	ENSDARG00000102713.2	ZDB-GENE-050420-271	42.7291	-1.112	0.25029	-4.44282	8.88e-06	0.000114115
hbxb	ENSDARG00000051912.8	ZDB-GENE-060929-800	246.886	-1.11184	0.449478	-2.47364	0.0133746	0.0468048
btd	ENSDARG00000099596.3	ZDB-GENE-060825-186	99.5504	-1.1102	0.175337	-6.33183	2.42e-10	8.75e-09
ccdc3a	ENSDARG00000026052.9	ZDB-GENE-041210-326	38.4852	-1.10939	0.288184	-3.84959	0.000118318	0.00103834
wfdc2	ENSDARG00000089187.3	ZDB-GENE-090313-47	60.4529	-1.10876	0.255316	-4.3427	1.41e-05	0.000169622
efemp2a	ENSDARG00000094324.2	ZDB-GENE-041212-8	2233.26	-1.10812	0.123103	-9.0016	2.22e-19	2.71e-17
cited2	ENSDARG00000030905.6	ZDB-GENE-041010-141	1065.71	-1.10543	0.107219	-10.31	6.35e-25	1.2e-22
FP074902.2	ENSDARG00000105273.2	NA	264.941	-1.10404	0.281513	-3.9218	8.79e-05	0.000812527
rprmb	ENSDARG00000024006.4	ZDB-GENE-040426-1779	46.1569	-1.10397	0.262826	-4.20039	2.66e-05	0.000293502
tnni1c	ENSDARG00000042559.6	ZDB-GENE-060825-192	1398.64	-1.09885	0.264412	-4.15584	3.24e-05	0.000346901
LOC108183930	NA	NA	17.7837	-1.09836	0.331167	-3.31665	0.000911031	0.00559845
ccl25b	ENSDARG00000070873.5	ZDB-GENE-110222-2	93.2503	-1.09757	0.322767	-3.40049	0.000672654	0.00435923
cdh7b	ENSDARG00000017649.10	ZDB-GENE-171002-1	38.797	-1.0974	0.284456	-3.85789	0.00011437	0.00101015
paqr4b	ENSDARG00000074160.3	ZDB-GENE-121214-338	82.9819	-1.09728	0.173004	-6.3425	2.26e-10	8.22e-09
cacna2d4a	ENSDARG00000103810.2	ZDB-GENE-041210-213	14.672	-1.09645	0.395292	-2.77378	0.00554094	0.0237005
LOC110440180	NA	NA	16.6494	-1.09622	0.377254	-2.9058	0.00366318	0.0170537
paplnb	ENSDARG00000042186.9	ZDB-GENE-030131-6023	12.0098	-1.09602	0.436699	-2.50978	0.0120806	0.0433212
LOC796940	NA	NA	57.7369	-1.09472	0.20242	-5.40817	6.37e-08	1.39e-06
spata6l	ENSDARG00000004874.6	ZDB-GENE-040426-1369	52.2979	-1.09444	0.313801	-3.48769	0.000487211	0.00335916
si:dkeyp-73d8.8	ENSDARG00000094045.2	ZDB-GENE-070912-684	17.4845	-1.09409	0.438173	-2.49694	0.0125269	0.0444821
znf1102	ENSDARG00000110787.1	ZDB-GENE-071004-71	31.2714	-1.09403	0.323382	-3.38308	0.000716782	0.00459166
batf3	ENSDARG00000042577.5	ZDB-GENE-041014-356	24.8296	-1.09398	0.392507	-2.78716	0.00531721	0.0229498
mrpl51	ENSDARG00000041340.6	ZDB-GENE-050320-40	234.931	-1.09368	0.186201	-5.87367	4.26e-09	1.2e-07
si:ch211-244a23.1	ENSDARG00000040004.11	ZDB-GENE-060503-789	28.2718	-1.0912	0.310563	-3.51361	0.000442057	0.00310188
sft2d2b	ENSDARG00000071159.5	ZDB-GENE-050522-336	49.0537	-1.08994	0.26099	-4.17616	2.96e-05	0.000321017
smim4	ENSDARG00000089921.4	ZDB-GENE-170130-1	73.7414	-1.08982	0.257458	-4.23302	2.31e-05	0.000258894
zgc:77118	ENSDARG00000093176.4	ZDB-GENE-040426-2211	172.512	-1.08868	0.175467	-6.20446	5.49e-10	1.84e-08
si:ch211-197h24.8	ENSDARG00000094881.3	ZDB-GENE-100922-207	104.245	-1.08742	0.230727	-4.71301	2.44e-06	3.65e-05
ndufa4	ENSDARG00000056108.5	ZDB-GENE-040426-1962	528.523	-1.08181	0.175286	-6.17169	6.76e-10	2.23e-08
mhc1zda	ENSDARG00000086877.4	ZDB-GENE-130206-7	46.7319	-1.0812	0.299325	-3.61212	0.0003037	0.00228727
azi2	ENSDARG00000102419.2	ZDB-GENE-040426-2097	145.345	-1.08097	0.136921	-7.89489	2.91e-15	2.19e-13
XLOC_020232	NA	NA	17.5831	-1.07999	0.422734	-2.55476	0.010626	0.0393136
cplx4c	ENSDARG00000094889.5	ZDB-GENE-101018-1	96.1291	-1.07985	0.23527	-4.58981	4.44e-06	6.22e-05
clul1	ENSDARG00000055595.8	ZDB-GENE-031118-57	49.0174	-1.07939	0.237311	-4.54844	5.4e-06	7.41e-05
XLOC_006295	NA	NA	26.9251	-1.07891	0.406455	-2.65444	0.00794398	0.0314448
il1b	ENSDARG00000098700.2	ZDB-GENE-040702-2	73.5606	-1.07849	0.324122	-3.32742	0.000876531	0.00543503
znf292b	ENSDARG00000043973.6	ZDB-GENE-030131-9559	5129.03	-1.07769	0.180772	-5.96157	2.5e-09	7.33e-08
commd6	ENSDARG00000074204.5	ZDB-GENE-070912-209	281.395	-1.07761	0.193814	-5.56001	2.7e-08	6.42e-07
trim35-39	ENSDARG00000071241.4	ZDB-GENE-080219-13	109.613	-1.07751	0.169965	-6.33956	2.3e-10	8.36e-09
si:dkey-11f4.7	ENSDARG00000099207.2	ZDB-GENE-070912-361	16.3329	-1.07711	0.360889	-2.98459	0.00283958	0.0139848
si:dkey-68o6.8	ENSDARG00000104144.2	ZDB-GENE-141212-374	15.1954	-1.07498	0.384095	-2.79874	0.00513032	0.0222943
si:ch73-281n10.2	ENSDARG00000097102.3	ZDB-GENE-131120-172	12572.4	-1.07447	0.200121	-5.36912	7.91e-08	1.71e-06
cldnc	ENSDARG00000015955.6	ZDB-GENE-010328-3	317.073	-1.074	0.138279	-7.76687	8.04e-15	5.72e-13
CU182823.4	ENSDARG00000114793.1	NA	16.0909	-1.0727	0.35666	-3.00763	0.00263295	0.0131632
mknk2b	ENSDARG00000015164.9	ZDB-GENE-030829-2	4200.74	-1.07015	0.105961	-10.0995	5.55e-24	9.94e-22
LOC100537272	NA	NA	1052.73	-1.07009	0.198156	-5.40024	6.66e-08	1.45e-06
arrdc2	ENSDARG00000020761.11	ZDB-GENE-030131-7146	1160.53	-1.06815	0.0793256	-13.4654	2.5e-41	1.81e-38
sytl1	ENSDARG00000070094.4	ZDB-GENE-060503-439	218.116	-1.06789	0.12842	-8.31565	9.13e-17	8.08e-15
mir203b	ENSDARG00000083357.2	ZDB-MIRNAG-090929-183	60.6905	-1.06788	0.367062	-2.90927	0.00362272	0.0169226
ppap2d	ENSDARG00000069940.6	ZDB-GENE-061201-42	270.506	-1.06676	0.140228	-7.60732	2.8e-14	1.87e-12
XLOC_014155	NA	NA	36.2565	-1.06541	0.275503	-3.86713	0.000110123	0.000977836
f11r.2	ENSDARG00000068114.5	ZDB-GENE-060531-67	152.116	-1.06524	0.239592	-4.44604	8.75e-06	0.00011253
ncf1	ENSDARG00000033735.6	ZDB-GENE-031006-6	144.566	-1.06453	0.183795	-5.7919	6.96e-09	1.86e-07
klf6b	ENSDARG00000038561.6	ZDB-GENE-070912-633	19.3573	-1.06381	0.37051	-2.8712	0.0040892	0.0185832
si:ch73-14h1.2	ENSDARG00000060622.7	ZDB-GENE-070912-263	20.1097	-1.06274	0.380323	-2.7943	0.00520118	0.0225273
psme2	ENSDARG00000033144.4	ZDB-GENE-991110-16	34.7576	-1.0623	0.370461	-2.86752	0.00413705	0.018768
BX537358.1	ENSDARG00000093247.2	NA	60.4593	-1.06165	0.196355	-5.40676	6.42e-08	1.4e-06
si:dkey-102m7.3	ENSDARG00000100366.2	ZDB-GENE-091204-389	764	-1.06016	0.265108	-3.99898	6.36e-05	0.000617806
XLOC_025148	NA	NA	21.2157	-1.05928	0.325047	-3.25884	0.00111868	0.00662058
XLOC_029041	NA	NA	14.0352	-1.05919	0.364984	-2.90203	0.00370754	0.0172183
ap1m3	ENSDARG00000039512.8	ZDB-GENE-040801-159	285.319	-1.05881	0.121036	-8.74783	2.17e-18	2.35e-16
CABZ01064441.1	ENSDARG00000109948.1	NA	32.2985	-1.05868	0.265255	-3.99119	6.57e-05	0.000634974
XLOC_023369	NA	NA	184.035	-1.05782	0.207763	-5.0915	3.55e-07	6.58e-06
CR847994.1	ENSDARG00000097341.2	NA	53.0835	-1.05711	0.338812	-3.12005	0.00180821	0.00975722
BX469885.1	ENSDARG00000091988.3	NA	27.7427	-1.0569	0.300127	-3.5215	0.00042912	0.00302492
rx3	ENSDARG00000052893.5	ZDB-GENE-990415-238	123.129	-1.05687	0.189044	-5.59059	2.26e-08	5.48e-07
LOC103910988	NA	NA	22.0542	-1.05658	0.360547	-2.93049	0.00338432	0.0160298
slco2b1	ENSDARG00000054609.9	ZDB-GENE-051023-6	162.103	-1.05459	0.146838	-7.182	6.87e-13	3.77e-11
fis1	ENSDARG00000114549.1	ZDB-GENE-050506-92	902.489	-1.05224	0.220401	-4.77422	1.8e-06	2.79e-05
CU928129.1	ENSDARG00000097815.2	NA	330.814	-1.0509	0.284182	-3.698	0.000217309	0.0017372
znf1089	ENSDARG00000114908.1	ZDB-GENE-110913-116	33.2911	-1.05047	0.27677	-3.79547	0.000147363	0.00125481
ms4a17a.17	ENSDARG00000116378.1	ZDB-GENE-070424-27	34.6358	-1.05038	0.259538	-4.04713	5.18e-05	0.000517638
vwf	ENSDARG00000077231.5	ZDB-GENE-070103-1	20.3999	-1.04864	0.31686	-3.30946	0.000934761	0.00570401
CT990625.1	ENSDARG00000100816.2	NA	17.9128	-1.04772	0.40914	-2.56078	0.0104439	0.0388054
XLOC_020730	NA	NA	145.585	-1.04765	0.249234	-4.20347	2.63e-05	0.00029015
si:dkeyp-13d11.2	ENSDARG00000077519.5	ZDB-GENE-090311-21	19.2136	-1.0476	0.314956	-3.32618	0.000880463	0.00545294
CR589947.2	ENSDARG00000101189.2	NA	186.962	-1.04679	0.139297	-7.51479	5.7e-14	3.62e-12
lingo4b	ENSDARG00000078527.5	ZDB-GENE-091214-3	89.5231	-1.04573	0.180505	-5.79334	6.9e-09	1.85e-07
faub	ENSDARG00000043663.6	ZDB-GENE-050417-416	239.295	-1.04533	0.248302	-4.20993	2.55e-05	0.000283656
vsig8a	ENSDARG00000054050.8	ZDB-GENE-050417-338	63.255	-1.0435	0.187479	-5.56598	2.61e-08	6.22e-07
XLOC_005272	NA	NA	16.1454	-1.043	0.357786	-2.91514	0.00355532	0.0166734
slc2a1a	ENSDARG00000001437.11	ZDB-GENE-030131-3158	657.948	-1.04288	0.121464	-8.58593	9.01e-18	9.02e-16
pax10	ENSDARG00000053364.9	ZDB-GENE-081022-10	11.6242	-1.04236	0.422511	-2.46707	0.0136223	0.0474301
cd247l	ENSDARG00000077240.5	ZDB-GENE-070508-2	19.5428	-1.04224	0.348528	-2.9904	0.00278611	0.0137604
znf1087	ENSDARG00000099090.2	ZDB-GENE-110913-106	18.0613	-1.04152	0.33453	-3.11338	0.00184955	0.00992905
LOC101887156	NA	NA	15.4026	-1.04098	0.374419	-2.78026	0.00543158	0.0233212
tspan36	ENSDARG00000024540.8	ZDB-GENE-040718-248	1515.62	-1.04018	0.137837	-7.54647	4.47e-14	2.88e-12
BX649411.1	ENSDARG00000101254.2	NA	13.991	-1.04001	0.409388	-2.54041	0.0110723	0.0405977
zgc:162171	ENSDARG00000036499.6	ZDB-GENE-070424-24	137.198	-1.03997	0.167877	-6.19485	5.83e-10	1.95e-08
XLOC_015411	NA	NA	16.6979	-1.03962	0.424942	-2.44651	0.0144248	0.0495438
LOC101883807	NA	NA	235.848	-1.03959	0.188365	-5.51905	3.41e-08	7.93e-07
fn1b	ENSDARG00000006526.12	ZDB-GENE-030131-6545	4491.04	-1.03951	0.124643	-8.33988	7.44e-17	6.7e-15
LOC101885577	NA	NA	51.943	-1.0393	0.217554	-4.77723	1.78e-06	2.75e-05
CABZ01069022.2	ENSDARG00000105727.2	NA	354.644	-1.03929	0.202591	-5.13	2.9e-07	5.48e-06
si:ch211-153b23.7	ENSDARG00000088612.3	ZDB-GENE-141216-14	17.256	-1.03849	0.336005	-3.09071	0.00199678	0.0105759
ftr56	ENSDARG00000030954.9	ZDB-GENE-030131-2801	19.5426	-1.03833	0.347841	-2.98508	0.00283504	0.0139677
ccdc39	NA	ZDB-GENE-110603-1	77.9245	-1.03818	0.2066	-5.02506	5.03e-07	9.05e-06
LOC101884857	NA	NA	167.342	-1.03556	0.137035	-7.55687	4.13e-14	2.69e-12
g6pca.2	ENSDARG00000013721.10	ZDB-GENE-050309-17	3633.33	-1.03544	0.144423	-7.16955	7.52e-13	4.09e-11
gdf3	ENSDARG00000037995.7	ZDB-GENE-980526-389	30.8751	-1.03484	0.360249	-2.87258	0.00407138	0.0185233
rps6ka3b	ENSDARG00000057927.7	ZDB-GENE-070209-74	151.602	-1.03079	0.154628	-6.66628	2.62e-11	1.12e-09
si:ch211-147m6.1	ENSDARG00000109648.1	ZDB-GENE-131120-57	171.08	-1.03078	0.182441	-5.64992	1.61e-08	4.02e-07
im:6904045	ENSDARG00000115174.1	ZDB-GENE-050506-75	203.079	-1.03021	0.279385	-3.68741	0.000226547	0.00179468
zgc:162509	ENSDARG00000095688.2	ZDB-GENE-050809-100	31.2371	-1.02896	0.281776	-3.65168	0.000260529	0.00201607
si:dkey-16l2.20	ENSDARG00000098191.2	ZDB-GENE-141212-380	106.112	-1.02873	0.241514	-4.25951	2.05e-05	0.000234477
CR589944.1	ENSDARG00000096988.2	NA	49.0222	-1.0287	0.235124	-4.37512	1.21e-05	0.000148881
mmp13a	ENSDARG00000114451.1	ZDB-GENE-031202-2	340.965	-1.02861	0.160926	-6.39186	1.64e-10	6.07e-09
LOC103912007	NA	NA	16.4453	-1.02846	0.348809	-2.9485	0.00319321	0.0153428
LOC100007686	NA	NA	131.519	-1.02748	0.191021	-5.37888	7.5e-08	1.62e-06
XLOC_017471	NA	NA	25.9349	-1.02732	0.339861	-3.02278	0.00250464	0.0126869
si:ch211-202f5.3	ENSDARG00000092998.4	ZDB-GENE-030131-1042	131.092	-1.02727	0.171743	-5.98142	2.21e-09	6.54e-08
rnasel2	ENSDARG00000043196.5	ZDB-GENE-050208-420	38.5044	-1.02669	0.2629	-3.90526	9.41e-05	0.000859541
si:dkey-195m11.11	ENSDARG00000097909.2	ZDB-GENE-131127-648	15.7326	-1.02659	0.377413	-2.72007	0.00652682	0.0269505
efhd1	ENSDARG00000043446.4	ZDB-GENE-030131-7461	372.788	-1.02431	0.216201	-4.73776	2.16e-06	3.27e-05
ugt5f1	ENSDARG00000054835.6	ZDB-GENE-100406-6	70.1956	-1.02356	0.178939	-5.72017	1.06e-08	2.73e-07
zmp:0000000951	ENSDARG00000089112.3	ZDB-GENE-130530-954	47.7768	-1.02352	0.232905	-4.39458	1.11e-05	0.000137701
b2m	ENSDARG00000053136.7	ZDB-GENE-980526-88	71.3492	-1.02195	0.271575	-3.76305	0.000167855	0.00139925
mir375-2	ENSDARG00000080708.2	ZDB-MIRNAG-071107-2	19.4422	-1.02166	0.362322	-2.81975	0.00480612	0.0211245
rgs4	ENSDARG00000070047.5	ZDB-GENE-030131-9839	1111.31	-1.02002	0.172606	-5.90953	3.43e-09	9.8e-08
LOC110439528	NA	NA	19.45	-1.01945	0.356293	-2.86127	0.00421947	0.0190837
nppb	ENSDARG00000052958.6	ZDB-GENE-130530-642	60.8808	-1.01862	0.29225	-3.48543	0.000491355	0.00337912
pfkfb3	ENSDARG00000001953.13	ZDB-GENE-040426-2724	480.31	-1.0186	0.11088	-9.18656	4.06e-20	5.3e-18
nr6a1a	ENSDARG00000101508.2	ZDB-GENE-991207-19	1506.59	-1.01787	0.0966957	-10.5265	6.52e-26	1.42e-23
vrtn	ENSDARG00000061963.6	ZDB-GENE-060929-700	14.8792	-1.01668	0.38435	-2.6452	0.00816428	0.0321341
LOC100149234	NA	NA	24.9779	-1.01632	0.3225	-3.15139	0.00162494	0.00896421
prom1b	ENSDARG00000034007.10	ZDB-GENE-031003-1	22.5894	-1.01616	0.306842	-3.31166	0.000927431	0.00567519
XLOC_028299	NA	NA	185.654	-1.01492	0.134109	-7.56786	3.79e-14	2.48e-12
CR381686.5	ENSDARG00000112015.1	NA	1405.36	-1.01489	0.142848	-7.10466	1.21e-12	6.28e-11
wnk4b	ENSDARG00000088967.4	ZDB-GENE-131120-119	581.683	-1.01447	0.134345	-7.55126	4.31e-14	2.8e-12
vps72b	ENSDARG00000088567.6	ZDB-GENE-100922-13	35.9244	-1.01436	0.247571	-4.09723	4.18e-05	0.000431803
ctss2.1	ENSDARG00000074656.4	ZDB-GENE-050522-559	8179.46	-1.0142	0.160199	-6.3309	2.44e-10	8.78e-09
filip1a	ENSDARG00000078419.5	ZDB-GENE-030131-4110	198.752	-1.01091	0.147797	-6.83988	7.93e-12	3.7e-10
FAM163B (1 of many)	ENSDARG00000107989.2	NA	62.1266	-1.01084	0.208366	-4.8513	1.23e-06	1.99e-05
mir206-1	ENSDARG00000082396.2	ZDB-MIRNAG-050609-28	35.0391	-1.01063	0.354408	-2.85161	0.0043498	0.0195397
CABZ01090361.1	ENSDARG00000113284.1	NA	73.3286	-1.00964	0.198514	-5.086	3.66e-07	6.76e-06
rxfp2a	ENSDARG00000032820.10	ZDB-GENE-040426-1225	180.511	-1.00886	0.13515	-7.46475	8.35e-14	5.23e-12
mhc1zfa	ENSDARG00000088022.4	ZDB-GENE-130206-9	24.8149	-1.00843	0.334931	-3.01086	0.00260507	0.0130566
si:ch73-299h12.8	ENSDARG00000103237.2	ZDB-GENE-081031-66	36.6951	-1.00829	0.265777	-3.79374	0.000148394	0.00126118
XLOC_016049	NA	NA	17.8181	-1.00799	0.337551	-2.98618	0.00282486	0.0139228
si:ch211-149l1.2	ENSDARG00000079501.5	ZDB-GENE-090313-40	629.926	-1.0077	0.12373	-8.14435	3.81e-16	3.15e-14
atoh8	ENSDARG00000037555.7	ZDB-GENE-061215-7	179.169	-1.00712	0.166117	-6.06272	1.34e-09	4.15e-08
ppp1r8b	ENSDARG00000022430.6	ZDB-GENE-040426-1271	401.398	-1.00576	0.101459	-9.91304	3.65e-23	6.12e-21
sp5l	ENSDARG00000115868.1	ZDB-GENE-030131-2981	115.026	-1.00337	0.192473	-5.21304	1.86e-07	3.65e-06
TMEM196 (1 of many)	ENSDARG00000114159.1	NA	153.209	-1.00253	0.154449	-6.49102	8.53e-11	3.31e-09
FO704909.1	ENSDARG00000117638.1	NA	38.7803	-1.00191	0.247458	-4.04882	5.15e-05	0.000514908
CT573429.2	ENSDARG00000096250.2	NA	21.537	-1.00179	0.408838	-2.45034	0.0142722	0.0491685
her5	ENSDARG00000008796.11	ZDB-GENE-990415-90	56.3817	-1.00133	0.29764	-3.36423	0.000767568	0.00487395
slc22a7b.1	ENSDARG00000056643.7	ZDB-GENE-040426-1311	18.8029	-1.00127	0.325038	-3.08048	0.0020667	0.0108713
CABZ01044746.1	ENSDARG00000117312.1	NA	674.844	-1.00106	0.184137	-5.43648	5.43e-08	1.21e-06
zgc:136410	ENSDARG00000102241.2	ZDB-GENE-060421-6071	8557.32	-1.00082	0.212634	-4.70676	2.52e-06	3.75e-05
ctps1b	ENSDARG00000098386.2	ZDB-GENE-040801-160	206.924	-1.00005	0.149991	-6.66741	2.6e-11	1.11e-09
limd1b	NA	ZDB-GENE-060810-174	442.635	-0.999882	0.224271	-4.45836	8.26e-06	0.000107152
XLOC_042229	NA	NA	79.5689	-0.998164	0.192519	-5.18474	2.16e-07	4.21e-06
mir135b	ENSDARG00000082598.2	ZDB-MIRNAG-090929-291	73.1616	-0.993353	0.235169	-4.224	2.4e-05	0.00026821
si:ch211-157b11.8	ENSDARG00000060413.6	ZDB-GENE-131127-436	101.124	-0.992872	0.158061	-6.28157	3.35e-10	1.17e-08
si:dkey-222f8.3	ENSDARG00000058366.8	ZDB-GENE-030131-3658	1203.91	-0.992074	0.150438	-6.59457	4.26e-11	1.75e-09
si:ch211-163l21.7	ENSDARG00000034457.7	ZDB-GENE-081105-176	37.3537	-0.991926	0.377798	-2.62555	0.00865095	0.0335766
LOC100534765	NA	NA	55.6337	-0.990949	0.217772	-4.55039	5.35e-06	7.36e-05
rdh1	ENSDARG00000017882.10	ZDB-GENE-030912-15	79.9144	-0.99026	0.243815	-4.06151	4.88e-05	0.000492222
itgb7	ENSDARG00000044318.8	ZDB-GENE-100728-2	26.7507	-0.989053	0.278719	-3.54856	0.000387338	0.00278011
CABZ01039863.1	ENSDARG00000089903.3	NA	164.655	-0.988988	0.147678	-6.69692	2.13e-11	9.31e-10
NPC2 (1 of many)	ENSDARG00000096979.2	ZDB-GENE-080723-11	134.114	-0.988606	0.257541	-3.83863	0.000123721	0.00107851
usb1	ENSDARG00000003841.11	ZDB-GENE-040801-197	313.722	-0.988014	0.18044	-5.47558	4.36e-08	9.9e-07
mir205	ENSDARG00000081646.2	ZDB-MIRNAG-041217-13	468.879	-0.987696	0.284567	-3.47087	0.000518773	0.00352466
XLOC_019069	NA	NA	14.2375	-0.987656	0.395056	-2.50004	0.012418	0.0442094
sst1.2	ENSDARG00000033161.5	ZDB-GENE-100910-2	264.257	-0.987252	0.284173	-3.47412	0.000512531	0.00348951
CABZ01007816.1	ENSDARG00000102537.3	ZDB-GENE-160728-31	17.5761	-0.986077	0.395323	-2.49436	0.0126185	0.0447647
rnf152	ENSDARG00000087782.3	ZDB-GENE-050327-84	122.121	-0.985569	0.164558	-5.98919	2.11e-09	6.27e-08
nots	ENSDARG00000099824.2	ZDB-GENE-010620-1	46.8212	-0.985448	0.215359	-4.57584	4.74e-06	6.59e-05
si:zfos-741a10.3	ENSDARG00000098774.2	ZDB-GENE-141216-452	19.5116	-0.985301	0.347217	-2.83771	0.00454385	0.0202063
LOC101883154	NA	NA	50.2782	-0.985212	0.219017	-4.49833	6.85e-06	9.1e-05
si:dkey-12l12.1	ENSDARG00000094422.3	ZDB-GENE-091204-232	54.195	-0.983774	0.29771	-3.30447	0.000951569	0.00577822
ctsc	ENSDARG00000101334.3	ZDB-GENE-030619-9	2443.11	-0.983695	0.125641	-7.82942	4.9e-15	3.61e-13
si:dkey-30c15.13	ENSDARG00000114258.1	ZDB-GENE-060503-73	73.762	-0.982597	0.24712	-3.9762	7e-05	0.000670637
tmem106a	ENSDARG00000045075.6	ZDB-GENE-030131-5129	896.359	-0.982273	0.2037	-4.82216	1.42e-06	2.26e-05
CR352310.1	ENSDARG00000116789.1	NA	24.2017	-0.982176	0.331038	-2.96696	0.00300763	0.0146249
NC_002333.4	ENSDARG00000080337.3	NA	195870	-0.982112	0.180941	-5.42781	5.7e-08	1.26e-06
ponzr3	ENSDARG00000088589.5	ZDB-GENE-050506-38	69.3927	-0.981681	0.288919	-3.39778	0.000679357	0.00438743
bmf2	ENSDARG00000041414.7	ZDB-GENE-041210-319	23.0816	-0.981625	0.301246	-3.25855	0.00111984	0.00662444
apela	ENSDARG00000094729.2	ZDB-GENE-090313-116	99.6009	-0.98085	0.260985	-3.75825	0.000171103	0.00142225
casp6l1	ENSDARG00000025608.10	ZDB-GENE-041010-48	15.4316	-0.980277	0.3835	-2.55613	0.0105842	0.0391986
adh8b	ENSDARG00000024278.9	ZDB-GENE-030529-2	1997.82	-0.980148	0.149196	-6.56951	5.05e-11	2.05e-09
zgc:64002	ENSDARG00000086998.4	ZDB-GENE-040426-1329	33.2344	-0.979904	0.264466	-3.70522	0.000211209	0.00169937
stap2b	ENSDARG00000043281.6	ZDB-GENE-040426-2540	194.333	-0.9796	0.137733	-7.1123	1.14e-12	5.96e-11
XLOC_043694	NA	NA	281.108	-0.979361	0.134588	-7.27673	3.42e-13	1.96e-11
CABZ01030107.1	ENSDARG00000058631.6	NA	41.6087	-0.978621	0.222222	-4.4038	1.06e-05	0.000132861
si:dkey-21c1.8	ENSDARG00000100121.2	ZDB-GENE-141216-126	300.672	-0.978614	0.245567	-3.98513	6.74e-05	0.000649493
CR931813.2	ENSDARG00000104899.2	NA	394.705	-0.978318	0.143147	-6.83435	8.24e-12	3.84e-10
tfpt	ENSDARG00000089572.3	ZDB-GENE-140106-241	121.554	-0.978316	0.199745	-4.89783	9.69e-07	1.62e-05
si:ch211-149e23.4	ENSDARG00000097726.2	ZDB-GENE-131121-606	176.499	-0.978069	0.144533	-6.76712	1.31e-11	5.95e-10
cacnb2b	ENSDARG00000055565.8	ZDB-GENE-050208-129	61.981	-0.977874	0.195957	-4.99024	6.03e-07	1.06e-05
kcnj1a.2	ENSDARG00000090866.4	ZDB-GENE-050327-22	128.498	-0.977038	0.138833	-7.0375	1.96e-12	9.87e-11
LOC108191709	NA	NA	49.3727	-0.976754	0.308037	-3.1709	0.00151966	0.0084969
LOC110438093	NA	NA	31.842	-0.976278	0.297684	-3.27957	0.00103964	0.00620409
si:ch73-238c9.1	ENSDARG00000103619.2	ZDB-GENE-131121-81	675.988	-0.975963	0.211567	-4.61302	3.97e-06	5.61e-05
mpdu1b	ENSDARG00000040265.4	ZDB-GENE-040625-135	1645.39	-0.97534	0.166935	-5.84262	5.14e-09	1.42e-07
si:dkey-11f4.20	ENSDARG00000100887.2	ZDB-GENE-070912-359	36.3601	-0.97525	0.239683	-4.06891	4.72e-05	0.000479069
CU468915.1	ENSDARG00000097044.3	NA	90.8798	-0.975085	0.223191	-4.36884	1.25e-05	0.000152724
leg1.1	ENSDARG00000090722.5	ZDB-GENE-030131-1178	459.572	-0.975055	0.119712	-8.14502	3.79e-16	3.15e-14
sult5a1	ENSDARG00000007769.11	ZDB-GENE-060929-978	23.7533	-0.974706	0.373716	-2.60814	0.00910345	0.0348716
wnt16	ENSDARG00000094973.3	ZDB-GENE-040426-2330	78.3858	-0.972593	0.170726	-5.69682	1.22e-08	3.11e-07
mxtx1	ENSDARG00000069382.6	ZDB-GENE-000710-7	89.0734	-0.972511	0.217511	-4.47108	7.78e-06	0.000101781
armt1	ENSDARG00000055676.6	ZDB-GENE-050327-51	290.641	-0.972501	0.125512	-7.7483	9.31e-15	6.59e-13
nceh1a	ENSDARG00000020427.9	ZDB-GENE-040711-2	20.7858	-0.971777	0.358732	-2.70892	0.00675022	0.0276369
map3k19	ENSDARG00000094272.2	ZDB-GENE-081104-140	53.2157	-0.971719	0.204227	-4.75803	1.95e-06	3e-05
si:ch211-76m11.8	ENSDARG00000104341.2	ZDB-GENE-041210-280	23.7793	-0.970891	0.300661	-3.22918	0.00124144	0.00722912
CT033825.1	ENSDARG00000096889.2	NA	29.4902	-0.969382	0.322516	-3.00569	0.00264983	0.0132223
si:dkey-238d18.4	ENSDARG00000088972.3	ZDB-GENE-131121-307	206.618	-0.969325	0.147561	-6.56897	5.07e-11	2.06e-09
rps27l	ENSDARG00000100513.3	ZDB-GENE-060331-65	1275.89	-0.968558	0.252961	-3.82888	0.000128729	0.00111399
LOC100149931	NA	NA	48.078	-0.96854	0.215116	-4.50241	6.72e-06	8.95e-05
XLOC_001964	NA	NA	1591.98	-0.968109	0.100474	-9.63544	5.66e-22	8.45e-20
mhc1zka	ENSDARG00000104293.3	ZDB-GENE-130206-5	29.1289	-0.967721	0.307984	-3.14211	0.00167733	0.00919137
si:ch211-147d7.5	ENSDARG00000095457.3	ZDB-GENE-041014-353	59.2194	-0.966942	0.322153	-3.0015	0.00268652	0.0133671
p4ha1b	ENSDARG00000071082.5	ZDB-GENE-030131-4089	1877.17	-0.966352	0.162658	-5.94101	2.83e-09	8.24e-08
ccl44	ENSDARG00000074772.5	ZDB-GENE-131121-642	28.4399	-0.965856	0.280679	-3.44114	0.000579274	0.00386434
LOC101886111	NA	NA	222.936	-0.965852	0.195947	-4.92915	8.26e-07	1.4e-05
leng8	ENSDARG00000076805.4	ZDB-GENE-070410-6	1513.95	-0.965686	0.114963	-8.39998	4.47e-17	4.11e-15
glipr2l	ENSDARG00000016837.9	ZDB-GENE-041010-53	255.475	-0.965166	0.127356	-7.57848	3.5e-14	2.3e-12
si:ch211-152c8.4	ENSDARG00000101110.3	ZDB-GENE-091204-235	131.375	-0.964674	0.231292	-4.17082	3.04e-05	0.000327554
her2	ENSDARG00000038205.7	ZDB-GENE-980526-274	1997.13	-0.964234	0.251556	-3.83308	0.000126548	0.00109844
si:ch211-155k24.9	ENSDARG00000096834.2	ZDB-GENE-131127-51	506.286	-0.963767	0.117138	-8.22759	1.91e-16	1.65e-14
tbxtb	ENSDARG00000039806.10	ZDB-GENE-081028-48	37.0333	-0.963354	0.299982	-3.21137	0.00132103	0.00760389
si:ch211-268b14.2	ENSDARG00000102542.2	ZDB-GENE-131121-648	37.8415	-0.962867	0.276129	-3.48702	0.000488435	0.00336582
XLOC_020099	NA	NA	89.3814	-0.961486	0.310654	-3.09504	0.00196786	0.0104503
aldob	ENSDARG00000053684.8	ZDB-GENE-030131-383	27896.8	-0.960163	0.142029	-6.76035	1.38e-11	6.22e-10
cnstb	ENSDARG00000042759.5	ZDB-GENE-041001-189	79.0277	-0.959728	0.171	-5.61243	2e-08	4.89e-07
znrf2a	ENSDARG00000077855.5	ZDB-GENE-070820-15	456.644	-0.959531	0.166949	-5.74745	9.06e-09	2.36e-07
kcnk5a	ENSDARG00000023587.8	ZDB-GENE-051113-112	104.744	-0.958918	0.217471	-4.40941	1.04e-05	0.000129899
mcl1b	ENSDARG00000008363.10	ZDB-GENE-030825-1	2929.58	-0.958461	0.178357	-5.37384	7.71e-08	1.67e-06
gamt	ENSDARG00000070844.4	ZDB-GENE-051030-97	11294.6	-0.957698	0.179746	-5.32805	9.93e-08	2.09e-06
si:dkey-69o16.5	ENSDARG00000070057.6	ZDB-GENE-081104-432	275.384	-0.957517	0.268115	-3.5713	0.000355218	0.00259358
zmp:0000001316	ENSDARG00000092407.3	ZDB-GENE-140106-276	87.2092	-0.956927	0.194928	-4.90914	9.15e-07	1.54e-05
stpg2	ENSDARG00000061060.6	ZDB-GENE-061013-667	26.7121	-0.9568	0.290969	-3.28832	0.00100786	0.00604968
si:dkey-87o1.2	ENSDARG00000095796.3	ZDB-GENE-110411-217	1535.54	-0.956242	0.247347	-3.86599	0.000110641	0.000981524
si:dkey-147f3.8	ENSDARG00000092166.3	ZDB-GENE-061009-32	150.932	-0.956127	0.158399	-6.0362	1.58e-09	4.81e-08
si:ch73-334d15.4	ENSDARG00000056502.8	ZDB-GENE-091204-184	130.415	-0.955777	0.143068	-6.68057	2.38e-11	1.03e-09
snx10b	ENSDARG00000040474.4	ZDB-GENE-070628-1	17.8402	-0.955314	0.378596	-2.52331	0.0116256	0.0421352
exo5	ENSDARG00000042727.8	ZDB-GENE-051113-108	70.292	-0.953719	0.198355	-4.80813	1.52e-06	2.4e-05
LOC110439813	NA	NA	24.4685	-0.953208	0.294091	-3.2412	0.00119029	0.00697171
cox6b1	ENSDARG00000045230.5	ZDB-GENE-040718-448	1086.58	-0.95272	0.203459	-4.68262	2.83e-06	4.14e-05
pet100	ENSDARG00000098017.2	ZDB-GENE-131121-608	362.012	-0.952433	0.321038	-2.96673	0.00300984	0.0146275
si:dkeyp-80c12.7	ENSDARG00000052468.4	ZDB-GENE-090312-2	360.023	-0.950722	0.156774	-6.06429	1.33e-09	4.12e-08
XLOC_027844	NA	NA	154.088	-0.950173	0.231757	-4.09987	4.13e-05	0.000428078
anxa1c	ENSDARG00000104359.2	ZDB-GENE-030131-5274	16819.9	-0.949984	0.173694	-5.4693	4.52e-08	1.02e-06
si:ch73-30l9.1	ENSDARG00000095891.2	ZDB-GENE-110411-132	33.3178	-0.949743	0.333527	-2.84758	0.00440533	0.0197355
abcc6b.2	ENSDARG00000094901.4	ZDB-GENE-110208-2	423.138	-0.949226	0.149114	-6.36579	1.94e-10	7.16e-09
CABZ01039096.1	ENSDARG00000116302.1	NA	141.906	-0.948221	0.176675	-5.36705	8e-08	1.72e-06
zgc:173570	ENSDARG00000037645.6	ZDB-GENE-080218-15	24.3178	-0.9476	0.384511	-2.46443	0.0137233	0.0476802
gpr137	ENSDARG00000037244.3	ZDB-GENE-040718-443	590.416	-0.947409	0.155661	-6.08637	1.16e-09	3.64e-08
angptl2a	ENSDARG00000024030.9	ZDB-GENE-080721-15	345.084	-0.947194	0.145297	-6.51902	7.08e-11	2.79e-09
BX322530.1	ENSDARG00000088741.4	NA	123.469	-0.946697	0.197616	-4.79058	1.66e-06	2.59e-05
tmsb1	ENSDARG00000104181.2	ZDB-GENE-030131-8575	4118.26	-0.946585	0.274951	-3.44274	0.000575862	0.00384649
fbp1b	ENSDARG00000020364.12	ZDB-GENE-021206-11	2236.17	-0.946277	0.138376	-6.83847	8e-12	3.73e-10
XLOC_031109	NA	NA	163.626	-0.94598	0.152738	-6.19349	5.88e-10	1.97e-08
eloca	ENSDARG00000045355.6	ZDB-GENE-040912-120	187.118	-0.945881	0.2692	-3.51367	0.000441955	0.00310188
XLOC_018876	NA	NA	157.949	-0.945217	0.191118	-4.94573	7.59e-07	1.3e-05
adgrg3	ENSDARG00000074782.4	ZDB-GENE-140106-110	13.973	-0.942666	0.384942	-2.44885	0.0143312	0.0493263
CABZ01078607.1	ENSDARG00000117552.1	NA	115.165	-0.942263	0.220071	-4.28163	1.86e-05	0.000215356
smim19	ENSDARG00000037423.8	ZDB-GENE-050913-125	307.611	-0.941779	0.198357	-4.7479	2.06e-06	3.13e-05
btr04	ENSDARG00000060962.9	ZDB-GENE-060825-109	398.795	-0.941495	0.126666	-7.43289	1.06e-13	6.53e-12
LOC110439424	NA	NA	28.4871	-0.941428	0.273723	-3.43935	0.000583122	0.0038834
si:ch211-223a21.1	ENSDARG00000098892.2	ZDB-GENE-110913-137	62.4786	-0.940731	0.221901	-4.23941	2.24e-05	0.000252396
gpr39	ENSDARG00000102888.3	ZDB-GENE-040426-1395	83.0036	-0.937057	0.188323	-4.9758	6.5e-07	1.13e-05
si:dkeyp-55f12.3	ENSDARG00000042345.6	ZDB-GENE-041001-118	651.042	-0.936157	0.284965	-3.28516	0.00101924	0.00610424
caps2	ENSDARG00000058486.8	ZDB-GENE-091204-449	75.2493	-0.936125	0.178522	-5.24376	1.57e-07	3.14e-06
si:ch211-9d9.1	ENSDARG00000099839.2	ZDB-GENE-030131-2657	45.6892	-0.934907	0.256574	-3.64382	0.000268625	0.0020683
crema	ENSDARG00000023217.9	ZDB-GENE-030131-7031	783.064	-0.933815	0.120861	-7.72634	1.11e-14	7.75e-13
BX950855.1	ENSDARG00000103815.2	NA	19.3028	-0.932446	0.326235	-2.8582	0.00426045	0.019211
si:ch73-160h15.3	ENSDARG00000094160.3	ZDB-GENE-100922-213	196.654	-0.932269	0.144066	-6.47114	9.73e-11	3.74e-09
slc12a1	ENSDARG00000098096.3	ZDB-GENE-080130-3	331.131	-0.93178	0.121061	-7.6968	1.4e-14	9.61e-13
ddx43	ENSDARG00000022614.9	ZDB-GENE-080204-77	100.366	-0.930757	0.195917	-4.75076	2.03e-06	3.09e-05
lamc2	ENSDARG00000068288.6	ZDB-GENE-110222-3	53.8155	-0.930585	0.209858	-4.43436	9.23e-06	0.000117766
zgc:111986	ENSDARG00000093406.3	ZDB-GENE-050522-304	1330.39	-0.929868	0.0919367	-10.1142	4.78e-24	8.61e-22
CR356236.1	ENSDARG00000102040.2	NA	113.887	-0.929855	0.295191	-3.15001	0.00163266	0.00899579
ppp1r3b	ENSDARG00000044691.8	ZDB-GENE-030131-5496	143.384	-0.929101	0.223152	-4.16354	3.13e-05	0.000337368
si:dkey-63d15.12	ENSDARG00000075480.7	ZDB-GENE-080303-18	24.6264	-0.928304	0.342935	-2.70694	0.00679073	0.0277636
CU929145.2	ENSDARG00000097268.2	NA	189.036	-0.928163	0.14254	-6.51159	7.44e-11	2.91e-09
XLOC_021896	NA	NA	62.0216	-0.927763	0.23548	-3.93988	8.15e-05	0.000762862
si:ch211-193k19.2	ENSDARG00000077572.6	ZDB-GENE-060503-203	24.0039	-0.927657	0.363122	-2.55467	0.0106288	0.0393136
tspan4b	ENSDARG00000070391.5	ZDB-GENE-070410-127	319.497	-0.927373	0.16879	-5.49424	3.92e-08	9e-07
BX569787.1	ENSDARG00000092402.3	NA	337.879	-0.926821	0.217706	-4.25722	2.07e-05	0.000236576
tprkb	ENSDARG00000014941.9	ZDB-GENE-041114-68	596.049	-0.926377	0.228175	-4.05994	4.91e-05	0.000495129
CR848841.1	ENSDARG00000094396.4	NA	42.4631	-0.926172	0.284985	-3.2499	0.00115445	0.00679529
gmnn	ENSDARG00000035957.7	ZDB-GENE-030429-30	724.657	-0.926001	0.198973	-4.6539	3.26e-06	4.71e-05
ier3ip1	ENSDARG00000039601.4	ZDB-GENE-050506-106	1506.98	-0.925665	0.215332	-4.29878	1.72e-05	0.000201514
hbba2	ENSDARG00000069734.5	ZDB-GENE-040801-164	19.3364	-0.925184	0.35855	-2.58035	0.00987012	0.0371391
nxt2	ENSDARG00000061527.7	ZDB-GENE-050521-1	336.412	-0.924231	0.271517	-3.40395	0.000664182	0.00431718
r3hdml	ENSDARG00000030650.9	ZDB-GENE-090313-275	44.0862	-0.923759	0.274288	-3.36785	0.000757578	0.00482111
sult1st5	ENSDARG00000003475.11	ZDB-GENE-050809-2	18.5655	-0.923522	0.330128	-2.79747	0.00515049	0.0223708
s100t	ENSDARG00000055589.7	ZDB-GENE-050320-61	221.028	-0.922475	0.241849	-3.81427	0.000136587	0.00117228
bloc1s3	ENSDARG00000068828.7	ZDB-GENE-050913-10	61.9712	-0.921162	0.221962	-4.15008	3.32e-05	0.000353747
ralyl	ENSDARG00000090292.3	ZDB-GENE-060607-5	28.6119	-0.919716	0.355568	-2.58661	0.00969256	0.0366977
XLOC_013344	NA	NA	15.6697	-0.919248	0.35449	-2.59316	0.00950989	0.0361318
s1pr5a	ENSDARG00000040526.5	ZDB-GENE-041114-188	578.628	-0.919018	0.194577	-4.72315	2.32e-06	3.49e-05
cdaa	ENSDARG00000111188.1	ZDB-GENE-170609-2	102.404	-0.918629	0.211282	-4.34788	1.37e-05	0.00016613
asah2	ENSDARG00000012829.9	ZDB-GENE-041112-1	23.4011	-0.918332	0.31421	-2.92267	0.00347039	0.0163485
XLOC_032276	NA	NA	19.2729	-0.917811	0.347892	-2.6382	0.00833468	0.0326205
rgn	ENSDARG00000098645.2	ZDB-GENE-040718-68	563.058	-0.917118	0.16009	-5.72877	1.01e-08	2.61e-07
pir	ENSDARG00000056638.6	ZDB-GENE-040718-288	801.022	-0.91672	0.141878	-6.46132	1.04e-10	3.98e-09
si:dkey-31f5.8	ENSDARG00000094428.3	ZDB-GENE-041210-182	90.3307	-0.916128	0.365957	-2.50337	0.0123015	0.0438906
hoxd13a	ENSDARG00000059256.4	ZDB-GENE-990415-119	101.207	-0.915317	0.163381	-5.60236	2.11e-08	5.15e-07
nudt5	ENSDARG00000078073.4	ZDB-GENE-040625-63	898.203	-0.914632	0.163135	-5.60661	2.06e-08	5.04e-07
rgra	ENSDARG00000054890.5	ZDB-GENE-040924-6	213.706	-0.914402	0.151882	-6.02046	1.74e-09	5.26e-08
fgl2a	ENSDARG00000019861.8	ZDB-GENE-030131-9506	26.3188	-0.914014	0.296206	-3.08574	0.0020305	0.0107184
ctsh	ENSDARG00000041108.4	ZDB-GENE-030131-3539	3295.9	-0.913675	0.196726	-4.64441	3.41e-06	4.9e-05
CR846087.1	ENSDARG00000086615.5	NA	36.1152	-0.913423	0.253279	-3.60639	0.000310482	0.00232479
si:ch211-213a13.1	ENSDARG00000090600.5	ZDB-GENE-050208-471	113.773	-0.912783	0.229664	-3.97443	7.05e-05	0.000674379
zgc:171497	ENSDARG00000100614.3	ZDB-GENE-080220-58	17.6455	-0.912498	0.360644	-2.53019	0.0114	0.041554
irf3	ENSDARG00000076251.6	ZDB-GENE-071120-7	35.8044	-0.91242	0.252488	-3.61372	0.000301838	0.00227638
pde9al	ENSDARG00000076650.4	ZDB-GENE-130530-807	46.386	-0.911421	0.213298	-4.273	1.93e-05	0.000222872
LOC101882330	NA	NA	66.2506	-0.911214	0.293693	-3.10261	0.00191821	0.0102345
rpl22	ENSDARG00000070437.6	ZDB-GENE-051113-276	23884.6	-0.911112	0.264165	-3.44903	0.000562597	0.0037743
msmo1	ENSDARG00000055876.7	ZDB-GENE-040426-2670	31.6153	-0.910789	0.272844	-3.33813	0.000843429	0.00526101
XLOC_036510	NA	NA	131.983	-0.909859	0.188929	-4.81587	1.47e-06	2.32e-05
sat1a.1	ENSDARG00000035652.9	ZDB-GENE-050913-41	409.249	-0.909718	0.100211	-9.07801	1.11e-19	1.42e-17
agt	ENSDARG00000016412.5	ZDB-GENE-030131-1205	16.6564	-0.907905	0.37118	-2.446	0.0144453	0.0495793
si:dkey-105i14.1	ENSDARG00000077697.6	ZDB-GENE-081103-64	27.1288	-0.906715	0.2823	-3.21189	0.00131867	0.00759587
CABZ01074397.1	ENSDARG00000104672.2	NA	49.9501	-0.906539	0.235181	-3.85464	0.0001159	0.00102193
XLOC_003625	NA	NA	42.4419	-0.90636	0.254746	-3.55789	0.000373848	0.0027054
NDUFAF8	ENSDARG00000096749.2	ZDB-GENE-031118-158	180.744	-0.906051	0.25576	-3.54258	0.000396235	0.00283442
kif16bb	ENSDARG00000080018.5	ZDB-GENE-070424-241	28.2505	-0.905474	0.267888	-3.38004	0.000724754	0.00463704
mydgf	ENSDARG00000071679.5	ZDB-GENE-040718-183	1615.44	-0.905391	0.19474	-4.64923	3.33e-06	4.8e-05
si:dkey-159a18.1	ENSDARG00000056145.7	ZDB-GENE-041210-204	38.9396	-0.905385	0.231335	-3.91374	9.09e-05	0.00083513
AL831745.1	ENSDARG00000039423.6	NA	39.2865	-0.905367	0.24282	-3.72856	0.000192579	0.00157273
si:dkey-269i1.3	NA	NA	4253.46	-0.904232	0.168765	-5.35794	8.42e-08	1.8e-06
fkbp1b	ENSDARG00000052625.6	ZDB-GENE-040426-1785	601.042	-0.903621	0.21599	-4.18362	2.87e-05	0.000312575
LOC108190923	NA	NA	53.6706	-0.903597	0.219003	-4.12596	3.69e-05	0.000387555
ntd5	ENSDARG00000040944.10	ZDB-GENE-031030-7	921.785	-0.902932	0.150531	-5.99832	1.99e-09	5.98e-08
mir16b	ENSDARG00000081252.2	ZDB-MIRNAG-041228-16	42.7781	-0.902777	0.259307	-3.4815	0.00049862	0.00342156
si:dkey-19b23.14	ENSDARG00000105530.2	ZDB-GENE-160728-109	40.3483	-0.902775	0.253786	-3.55723	0.000374788	0.00270867
zgc:193742	ENSDARG00000092387.3	ZDB-GENE-081022-37	58.4678	-0.902686	0.272556	-3.31193	0.000926544	0.00567109
si:dkey-42i9.4	ENSDARG00000008049.8	ZDB-GENE-030131-8398	5863.24	-0.901844	0.21683	-4.15922	3.19e-05	0.000342773
XLOC_016099	NA	NA	39.4622	-0.901326	0.269169	-3.34856	0.000812336	0.00509995
atg12	ENSDARG00000069545.5	ZDB-GENE-071205-7	129.108	-0.900607	0.201839	-4.46201	8.12e-06	0.000105553
FP102170.1	ENSDARG00000097123.2	NA	52.6231	-0.900362	0.210766	-4.27185	1.94e-05	0.000223831
si:dkey-30f3.2	ENSDARG00000098087.3	ZDB-GENE-110913-70	75.2932	-0.900012	0.201535	-4.46579	7.98e-06	0.000104069
pllp	ENSDARG00000062756.6	ZDB-GENE-050419-195	47.626	-0.898836	0.308321	-2.91526	0.00355397	0.0166731
LOC101882097	NA	NA	26.6105	-0.898571	0.34203	-2.62717	0.00860989	0.033452
mgst3b	ENSDARG00000033364.6	ZDB-GENE-061215-48	4232.29	-0.897473	0.221807	-4.04619	5.21e-05	0.000519336
olah	ENSDARG00000058502.6	ZDB-GENE-060312-17	100.132	-0.897429	0.186814	-4.80386	1.56e-06	2.44e-05
cyp7b1	ENSDARG00000008858.10	ZDB-GENE-070912-293	471.261	-0.896705	0.0979733	-9.15255	5.56e-20	7.22e-18
si:ch73-380l10.2	ENSDARG00000104297.2	ZDB-GENE-141216-416	617.777	-0.896223	0.24152	-3.71077	0.000206632	0.00166768
fitm2	ENSDARG00000034568.6	ZDB-GENE-050508-5	248.366	-0.895308	0.146284	-6.12035	9.34e-10	2.99e-08
BX927404.1	ENSDARG00000105193.2	NA	16.4966	-0.894643	0.356433	-2.50999	0.0120735	0.0433043
stra6l	ENSDARG00000062467.7	ZDB-GENE-070410-116	48.3096	-0.894326	0.242823	-3.68303	0.000230479	0.00181856
si:dkey-165e24.1	ENSDARG00000100311.2	ZDB-GENE-081103-19	173.886	-0.894266	0.138849	-6.44055	1.19e-10	4.53e-09
cd164l2	ENSDARG00000096327.2	ZDB-GENE-120215-174	21.5567	-0.893436	0.328217	-2.72209	0.00648701	0.0268279
ftr64	ENSDARG00000101514.2	ZDB-GENE-090508-8	31.3247	-0.89274	0.270601	-3.2991	0.000969938	0.00586929
pomcb	ENSDARG00000069307.4	ZDB-GENE-041014-294	15.1178	-0.892597	0.353939	-2.5219	0.0116724	0.0422638
si:dkey-27n14.1	ENSDARG00000040816.8	ZDB-GENE-100922-123	116.775	-0.892474	0.158341	-5.63641	1.74e-08	4.31e-07
si:ch73-18b11.2	ENSDARG00000094978.2	ZDB-GENE-070912-333	85.2631	-0.891789	0.228403	-3.90446	9.44e-05	0.000861645
supt3h	ENSDARG00000098141.2	ZDB-GENE-040718-370	549.507	-0.891322	0.139196	-6.40335	1.52e-10	5.67e-09
TIMM21	ENSDARG00000071594.5	ZDB-GENE-120709-89	301.768	-0.890592	0.258355	-3.44717	0.00056649	0.00379513
si:dkey-79d12.5	ENSDARG00000040284.6	ZDB-GENE-131127-429	290.342	-0.890328	0.126148	-7.05778	1.69e-12	8.6e-11
CR548622.2	ENSDARG00000105448.2	NA	114.478	-0.889964	0.33855	-2.62876	0.00856978	0.0333557
atraid	ENSDARG00000043388.7	ZDB-GENE-040724-177	267.35	-0.889926	0.181772	-4.89584	9.79e-07	1.63e-05
BX649453.1	ENSDARG00000104407.2	NA	186.219	-0.889719	0.223173	-3.98668	6.7e-05	0.000645745
si:dkeyp-69c1.9	ENSDARG00000091888.2	ZDB-GENE-030131-1774	24.9745	-0.889537	0.302116	-2.94436	0.00323623	0.01548
rpl39	ENSDARG00000036316.5	ZDB-GENE-040625-51	28931.3	-0.888985	0.268741	-3.30796	0.000939766	0.00572863
LOC110439915	NA	NA	50.3878	-0.887958	0.223474	-3.97342	7.08e-05	0.000676539
cmc1	ENSDARG00000103670.2	ZDB-GENE-040426-2626	1375.96	-0.887738	0.221561	-4.00675	6.16e-05	0.000601928
ms4a17a.11	ENSDARG00000094809.5	ZDB-GENE-050417-157	215.614	-0.887684	0.143939	-6.1671	6.96e-10	2.29e-08
FP101887.1	ENSDARG00000095427.4	NA	653.457	-0.886676	0.26002	-3.41003	0.000649546	0.00423893
CABZ01077217.1	ENSDARG00000079145.5	NA	227.097	-0.885644	0.203997	-4.34146	1.42e-05	0.000170274
myct1b	ENSDARG00000088546.3	ZDB-GENE-131127-631	52.2492	-0.884367	0.238108	-3.71414	0.000203897	0.0016502
nupr1a	ENSDARG00000094300.4	ZDB-GENE-070705-255	1828.56	-0.883458	0.245402	-3.60004	0.000318166	0.00237076
atr	ENSDARG00000079625.6	ZDB-GENE-070912-458	2497.36	-0.88341	0.106127	-8.32408	8.5e-17	7.6e-15
XLOC_043397	NA	NA	34.3361	-0.883347	0.263389	-3.35377	0.000797191	0.00502783
XLOC_014955	NA	NA	27.9265	-0.882986	0.290095	-3.04378	0.00233623	0.0119991
ccdc157	ENSDARG00000056279.7	ZDB-GENE-030616-155	135.44	-0.88219	0.163842	-5.3844	7.27e-08	1.58e-06
rpl22l1	ENSDARG00000010244.12	ZDB-GENE-060804-3	13764	-0.882055	0.259677	-3.39674	0.000681936	0.00440082
XLOC_018367	NA	NA	37.5057	-0.880778	0.285354	-3.08661	0.0020245	0.0106967
kcnt1	ENSDARG00000079484.5	ZDB-GENE-091231-1	39.7579	-0.880293	0.24966	-3.52597	0.000421929	0.00298389
CR848667.1	ENSDARG00000097712.3	NA	18.2275	-0.88015	0.351999	-2.50043	0.0124043	0.0441666
mlc1	ENSDARG00000063026.8	ZDB-GENE-050419-145	76.4363	-0.878521	0.184361	-4.76523	1.89e-06	2.9e-05
BX901957.1	ENSDARG00000098363.2	NA	292.195	-0.878348	0.227226	-3.86553	0.00011085	0.000982049
znf973	ENSDARG00000100896.2	ZDB-GENE-080218-9	57.6366	-0.878332	0.272833	-3.2193	0.00128502	0.00743155
pigbos1	ENSDARG00000115717.1	NA	363.996	-0.877345	0.261619	-3.35353	0.000797886	0.005031
si:dkey-9c18.3	ENSDARG00000096579.3	ZDB-GENE-121214-321	71.3166	-0.877172	0.269304	-3.25718	0.00112527	0.00665352
LOC110438236	NA	NA	194.949	-0.876946	0.24696	-3.55096	0.000383825	0.00276001
BX548024.1	ENSDARG00000097593.2	NA	49.8341	-0.876883	0.294793	-2.97457	0.002934	0.0143641
rpl37	ENSDARG00000034291.9	ZDB-GENE-040625-39	47655.5	-0.876163	0.260272	-3.36634	0.00076174	0.00484048
zgc:153760	ENSDARG00000074666.4	ZDB-GENE-060929-528	59.6735	-0.875683	0.189235	-4.62749	3.7e-06	5.27e-05
il4r.2	ENSDARG00000116052.1	ZDB-GENE-140107-1	134.098	-0.875643	0.166995	-5.24352	1.58e-07	3.14e-06
plppr2a	ENSDARG00000101478.2	ZDB-GENE-040426-1171	108.995	-0.874367	0.181267	-4.82363	1.41e-06	2.25e-05
aqp9b	ENSDARG00000053480.7	ZDB-GENE-070911-1	24.4514	-0.873224	0.288756	-3.02409	0.0024938	0.0126446
XLOC_027692	NA	NA	18.1514	-0.872747	0.33206	-2.62829	0.00858165	0.033387
si:dkey-244a7.1	ENSDARG00000097368.3	ZDB-GENE-131121-581	366.838	-0.871647	0.271556	-3.20982	0.00132818	0.00763503
ugt5a4	ENSDARG00000097397.2	ZDB-GENE-100406-1	50.9302	-0.871427	0.229452	-3.79786	0.000145954	0.00124368
rps15a	ENSDARG00000010160.9	ZDB-GENE-030131-8708	38933.2	-0.870479	0.267171	-3.25813	0.00112148	0.00663264
ssr3	ENSDARG00000014165.8	ZDB-GENE-030131-9134	3427.98	-0.870304	0.211656	-4.11188	3.92e-05	0.000409337
mest	ENSDARG00000032319.9	ZDB-GENE-991111-5	143.205	-0.870049	0.199675	-4.35733	1.32e-05	0.000160006
barx2	ENSDARG00000041098.7	ZDB-GENE-081120-4	232.613	-0.86877	0.116235	-7.47428	7.76e-14	4.9e-12
stx11b.2	ENSDARG00000042231.7	ZDB-GENE-050417-148	68.5001	-0.868673	0.199681	-4.3503	1.36e-05	0.000164535
si:ch73-185c24.2	ENSDARG00000096908.2	ZDB-GENE-131121-189	100.723	-0.868615	0.179943	-4.82716	1.38e-06	2.21e-05
camkva	ENSDARG00000027963.8	ZDB-GENE-100819-2	51.4271	-0.868029	0.205676	-4.22037	2.44e-05	0.000271986
si:ch211-150o23.2	ENSDARG00000092746.4	ZDB-GENE-060503-386	394.135	-0.867745	0.236555	-3.66825	0.000244214	0.00191077
tapt1b	ENSDARG00000061143.6	ZDB-GENE-030131-4025	161.272	-0.866877	0.155017	-5.59215	2.24e-08	5.44e-07
si:ch211-71m22.1	ENSDARG00000058638.7	ZDB-GENE-070705-193	85.786	-0.866782	0.224613	-3.859	0.000113852	0.00100659
XLOC_043020	NA	NA	78.2727	-0.866653	0.207577	-4.1751	2.98e-05	0.000322253
akt1s1	ENSDARG00000074667.5	ZDB-GENE-030131-482	4367.82	-0.866454	0.0896233	-9.66773	4.13e-22	6.28e-20
si:ch211-202h22.8	ENSDARG00000078138.5	ZDB-GENE-090313-78	341.943	-0.866149	0.217405	-3.98404	6.78e-05	0.000652004
ethe1	ENSDARG00000005713.8	ZDB-GENE-040426-2503	500.326	-0.865763	0.153495	-5.64032	1.7e-08	4.22e-07
CR848812.1	ENSDARG00000096951.2	NA	234.957	-0.865108	0.182516	-4.7399	2.14e-06	3.24e-05
dnase2	ENSDARG00000073893.6	ZDB-GENE-010724-16	128.747	-0.864689	0.172547	-5.01133	5.41e-07	9.62e-06
CABZ01092746.1	ENSDARG00000117319.1	NA	34.065	-0.864517	0.274491	-3.14953	0.00163532	0.00900396
slc20a2	ENSDARG00000060796.8	ZDB-GENE-060929-828	710.598	-0.864416	0.138827	-6.22655	4.77e-10	1.62e-08
blf	ENSDARG00000043126.8	ZDB-GENE-050721-1	409.803	-0.864168	0.170005	-5.0832	3.71e-07	6.83e-06
LOC101887160	NA	NA	28.765	-0.863752	0.28508	-3.02986	0.0024467	0.0124441
hbae5	ENSDARG00000045142.7	ZDB-GENE-101028-1	95.4008	-0.863746	0.237926	-3.63031	0.000283081	0.00215924
si:ch73-103b9.2	ENSDARG00000092489.3	ZDB-GENE-070705-199	42.376	-0.863722	0.275767	-3.13207	0.00173576	0.00945221
cacul1	ENSDARG00000021885.7	ZDB-GENE-170113-2	26.0595	-0.863602	0.310047	-2.78539	0.00534626	0.023041
akap12b	ENSDARG00000055678.8	ZDB-GENE-030131-9753	8908.61	-0.863441	0.0988086	-8.73852	2.36e-18	2.52e-16
LO018128.1	ENSDARG00000111040.1	NA	34.0917	-0.862882	0.273395	-3.15617	0.00159853	0.00884509
si:dkey-98f17.3	ENSDARG00000076137.2	ZDB-GENE-060526-352	40.9872	-0.862616	0.300157	-2.87389	0.00405457	0.0184697
si:ch211-261n11.7	ENSDARG00000068966.6	ZDB-GENE-081105-144	26.3357	-0.862181	0.298449	-2.88887	0.00386632	0.0178152
eif4ebp1	ENSDARG00000043608.5	ZDB-GENE-030131-2332	1039.22	-0.861967	0.13802	-6.24522	4.23e-10	1.46e-08
rab8b	ENSDARG00000068628.6	ZDB-GENE-070620-16	133.768	-0.861934	0.138721	-6.21343	5.18e-10	1.75e-08
BX936342.2	ENSDARG00000097724.2	NA	116.615	-0.861917	0.209177	-4.12052	3.78e-05	0.000395545
zgc:65997	ENSDARG00000043562.6	ZDB-GENE-040426-1502	36.8745	-0.86188	0.27949	-3.08376	0.00204399	0.0107735
col8a1a	ENSDARG00000077403.4	ZDB-GENE-070912-274	240.446	-0.86187	0.154805	-5.56745	2.58e-08	6.18e-07
cox14	ENSDARG00000092124.3	ZDB-GENE-060503-626	431.647	-0.860927	0.269915	-3.18963	0.00142457	0.00806014
c1d	ENSDARG00000021112.7	ZDB-GENE-041024-8	1193.24	-0.860663	0.25979	-3.31292	0.000923288	0.00565514
si:dkey-111k8.3	ENSDARG00000097501.3	ZDB-GENE-131119-82	494.37	-0.860135	0.153228	-5.61344	1.98e-08	4.87e-07
hoxa11a	ENSDARG00000104162.2	ZDB-GENE-000823-8	81.4712	-0.85988	0.183668	-4.68171	2.84e-06	4.16e-05
si:dkey-102g19.3	ENSDARG00000086337.4	ZDB-GENE-091204-230	58.1904	-0.858926	0.210108	-4.08802	4.35e-05	0.000447343
rps24	ENSDARG00000039347.8	ZDB-GENE-040109-5	48955.6	-0.858575	0.25238	-3.40191	0.000669164	0.00434308
CT025897.1	ENSDARG00000093577.2	NA	67.5526	-0.858535	0.338195	-2.53858	0.0111304	0.040759
si:ch211-255f4.9	ENSDARG00000099317.2	ZDB-GENE-050208-790	175.141	-0.857668	0.135731	-6.3189	2.63e-10	9.44e-09
aamdc	ENSDARG00000103957.2	ZDB-GENE-050522-64	210.367	-0.857315	0.249683	-3.43361	0.000595598	0.00395304
adob	ENSDARG00000053571.5	ZDB-GENE-040426-2267	562.721	-0.856973	0.126501	-6.77446	1.25e-11	5.66e-10
soat1	ENSDARG00000062297.8	ZDB-GENE-081105-177	172.851	-0.856931	0.147375	-5.81461	6.08e-09	1.64e-07
cfap300	ENSDARG00000000349.8	ZDB-GENE-040724-203	96.3896	-0.856418	0.231557	-3.69852	0.000216856	0.00173465
si:dkey-108k21.13	ENSDARG00000111934.1	ZDB-GENE-131121-71	28.1208	-0.856382	0.327996	-2.61095	0.00902898	0.0346779
si:dkey-14d8.22	ENSDARG00000096986.3	ZDB-GENE-041210-148	33.7484	-0.855954	0.324983	-2.63384	0.00844258	0.0329342
rps17	ENSDARG00000104011.2	ZDB-GENE-040426-1852	21584.2	-0.855209	0.241838	-3.5363	0.000405781	0.00289241
tmem234	ENSDARG00000078333.6	ZDB-GENE-090313-326	136.548	-0.854664	0.175583	-4.86758	1.13e-06	1.85e-05
immp1l	ENSDARG00000045935.6	ZDB-GENE-070522-4	51.5619	-0.854176	0.204791	-4.17097	3.03e-05	0.000327466
layna	ENSDARG00000035169.6	ZDB-GENE-070705-452	20.3482	-0.853811	0.326861	-2.61215	0.00899743	0.0346026
pfkpb	ENSDARG00000012801.11	ZDB-GENE-070912-634	96.3519	-0.853686	0.173876	-4.90975	9.12e-07	1.53e-05
rpl30	ENSDARG00000035871.7	ZDB-GENE-030131-8657	29972.1	-0.853498	0.244615	-3.48915	0.000484562	0.00334531
si:ch211-202p1.5	ENSDARG00000096755.4	ZDB-GENE-080917-41	56.5346	-0.852178	0.271199	-3.14226	0.00167646	0.0091887
zgc:112185	ENSDARG00000038556.4	ZDB-GENE-050320-14	282.329	-0.851988	0.188834	-4.51184	6.43e-06	8.61e-05
si:dkey-90l23.1	ENSDARG00000092057.2	ZDB-GENE-030131-5242	56.606	-0.851388	0.338296	-2.5167	0.0118461	0.0427267
gng8	ENSDARG00000042970.7	ZDB-GENE-050522-312	30.0697	-0.850852	0.31037	-2.74141	0.00611754	0.0256089
rbp7b	ENSDARG00000070486.5	ZDB-GENE-081022-134	177.412	-0.850301	0.265096	-3.20751	0.00133888	0.00768345
tomm5	ENSDARG00000068265.6	ZDB-GENE-040724-90	2614.94	-0.849984	0.243785	-3.48661	0.000489185	0.00336921
LOC101882771	NA	NA	29.2908	-0.849674	0.280416	-3.03005	0.00244513	0.0124391
ripply1	ENSDARG00000054103.5	ZDB-GENE-060113-1	183.523	-0.849519	0.219413	-3.87178	0.000108043	0.000961087
slc38a8b	ENSDARG00000054196.7	ZDB-GENE-121005-6	63.1427	-0.84919	0.235087	-3.61224	0.000303564	0.00228727
nucb2b	ENSDARG00000036291.6	ZDB-GENE-030131-4775	788.336	-0.848457	0.170418	-4.97867	6.4e-07	1.12e-05
trpm4a	ENSDARG00000059993.7	ZDB-GENE-090302-3	1066.46	-0.848345	0.0822514	-10.314	6.09e-25	1.17e-22
ednrab	ENSDARG00000062262.9	ZDB-GENE-040426-2364	452.842	-0.848012	0.0996501	-8.5099	1.74e-17	1.65e-15
arhgap4a	ENSDARG00000039265.8	ZDB-GENE-040426-1229	59.2648	-0.847968	0.199738	-4.2454	2.18e-05	0.000247345
krt1-19d	ENSDARG00000023082.9	ZDB-GENE-060316-1	692.691	-0.84754	0.129632	-6.53803	6.23e-11	2.49e-09
zgc:103438	ENSDARG00000035663.9	ZDB-GENE-041010-131	39.7285	-0.847483	0.284169	-2.98232	0.0028607	0.0140702
trappc2l	ENSDARG00000111785.1	ZDB-GENE-040801-249	236.935	-0.847421	0.230547	-3.6757	0.000237195	0.00186366
megf10	ENSDARG00000017229.13	ZDB-GENE-080506-1	171.641	-0.846385	0.175115	-4.8333	1.34e-06	2.16e-05
si:ch211-131k2.3	ENSDARG00000079462.6	ZDB-GENE-121214-210	1213.92	-0.845877	0.247972	-3.41118	0.000646828	0.00422331
CU462980.1	ENSDARG00000096879.2	NA	22.3979	-0.844822	0.344298	-2.45375	0.0141374	0.048833
rxfp3.3a1	ENSDARG00000069028.6	ZDB-GENE-121030-1	37.7873	-0.844708	0.244507	-3.45475	0.00055081	0.0037076
wdr4	ENSDARG00000090581.3	ZDB-GENE-060810-10	414.52	-0.844083	0.14382	-5.86901	4.38e-09	1.23e-07
zgc:171673	ENSDARG00000102473.3	ZDB-GENE-071004-20	193.58	-0.843323	0.125588	-6.71501	1.88e-11	8.3e-10
znf989	ENSDARG00000075470.6	ZDB-GENE-050522-337	57.756	-0.843024	0.280247	-3.00815	0.00262846	0.0131484
pkdccb	ENSDARG00000038235.5	ZDB-GENE-130530-599	131.67	-0.842635	0.168368	-5.00471	5.59e-07	9.91e-06
echdc3	ENSDARG00000099787.2	ZDB-GENE-061201-12	50.7291	-0.84262	0.220386	-3.82338	0.000131632	0.0011361
gstm.3	ENSDARG00000088116.5	ZDB-GENE-050309-24	487.11	-0.842536	0.221637	-3.80142	0.00014387	0.00122752
LOC110439438	NA	NA	30.5399	-0.842312	0.266555	-3.15999	0.00157772	0.00875219
efcab1	ENSDARG00000061377.8	ZDB-GENE-040914-40	168.397	-0.840799	0.247722	-3.39412	0.000688489	0.00443653
zgc:174863	ENSDARG00000099476.2	ZDB-GENE-080204-87	183.167	-0.840783	0.241951	-3.47501	0.000510827	0.00348245
ak3	ENSDARG00000058226.6	ZDB-GENE-040426-2142	1493.53	-0.840702	0.121899	-6.8967	5.32e-12	2.55e-10
insb	ENSDARG00000034610.7	ZDB-GENE-040113-2	17.8246	-0.839851	0.334174	-2.51321	0.0119637	0.0430084
si:ch211-218o21.4	ENSDARG00000079869.5	ZDB-GENE-081104-178	19.5741	-0.838626	0.338466	-2.47772	0.0132224	0.046384
wdyhv1	ENSDARG00000070403.5	ZDB-GENE-060503-848	164.388	-0.838439	0.217417	-3.85637	0.000115085	0.00101508
si:ch73-380l3.2	ENSDARG00000077745.5	ZDB-GENE-080303-1	61.0539	-0.838053	0.215789	-3.88366	0.000102894	0.000926651
CCDC134	ENSDARG00000103285.2	ZDB-GENE-091204-218	315.661	-0.837852	0.115282	-7.26785	3.65e-13	2.09e-11
cenpx	ENSDARG00000089291.4	ZDB-GENE-110411-78	833.18	-0.837391	0.265461	-3.15448	0.00160786	0.00889106
rsl1d1	ENSDARG00000055868.5	ZDB-GENE-130603-67	1615.76	-0.836717	0.188655	-4.43517	9.2e-06	0.000117437
hif1an	ENSDARG00000031915.5	ZDB-GENE-030826-19	1670.52	-0.836515	0.141458	-5.91351	3.35e-09	9.58e-08
gpx4a	ENSDARG00000068478.6	ZDB-GENE-030410-2	14801.2	-0.836254	0.209458	-3.99246	6.54e-05	0.000632296
CU457778.3	ENSDARG00000114529.1	NA	226.923	-0.836165	0.148397	-5.63466	1.75e-08	4.35e-07
kcng4b	ENSDARG00000051892.5	ZDB-GENE-130530-634	22.8708	-0.835643	0.291257	-2.86909	0.00411657	0.0186913
chchd4b	ENSDARG00000040707.5	ZDB-GENE-041010-149	119.814	-0.834902	0.278893	-2.99363	0.00275678	0.0136413
hsbp1l1	ENSDARG00000075984.4	NA	54.3765	-0.834156	0.321324	-2.59599	0.00943178	0.0358663
atp1b2b	ENSDARG00000034424.8	ZDB-GENE-010718-1	41.7187	-0.834142	0.230306	-3.62189	0.000292461	0.00221654
si:dkey-3h3.3	ENSDARG00000067718.6	ZDB-GENE-060526-299	79.821	-0.833495	0.178972	-4.65714	3.21e-06	4.64e-05
dusp28	ENSDARG00000059695.6	ZDB-GENE-131127-257	175.158	-0.833145	0.153255	-5.43634	5.44e-08	1.21e-06
p4hb	ENSDARG00000105116.2	ZDB-GENE-080610-1	2366.43	-0.832765	0.0930328	-8.95131	3.51e-19	4.17e-17
si:dkey-114c15.5	ENSDARG00000095150.3	ZDB-GENE-060531-72	74.145	-0.830975	0.28157	-2.95122	0.00316517	0.0152335
cacng4a	ENSDARG00000115540.1	ZDB-GENE-120215-100	20.4598	-0.829314	0.304842	-2.72047	0.00651893	0.0269263
ccdc146	ENSDARG00000004794.10	ZDB-GENE-041210-217	97.206	-0.829147	0.159822	-5.18794	2.13e-07	4.14e-06
srpx2	ENSDARG00000034559.8	ZDB-GENE-110411-231	183.265	-0.828738	0.152173	-5.44603	5.15e-08	1.15e-06
tlr5b	ENSDARG00000052322.9	ZDB-GENE-040219-15	287.137	-0.82838	0.180497	-4.58945	4.44e-06	6.22e-05
ak4	ENSDARG00000006546.9	ZDB-GENE-040426-2505	589.387	-0.827978	0.158584	-5.22108	1.78e-07	3.52e-06
ddt	ENSDARG00000044751.5	ZDB-GENE-040625-160	817.983	-0.827693	0.255291	-3.24215	0.00118631	0.00695465
CABZ01044235.1	ENSDARG00000110105.1	NA	104.069	-0.826906	0.20324	-4.06862	4.73e-05	0.00047947
kcnk2a	ENSDARG00000055123.7	ZDB-GENE-061226-2	27.6154	-0.826749	0.261793	-3.15803	0.00158841	0.00879844
polr3k	ENSDARG00000037835.4	ZDB-GENE-040718-291	582.106	-0.826633	0.263849	-3.13298	0.00173044	0.00943309
si:ch211-248e11.2	ENSDARG00000058940.5	ZDB-GENE-081104-197	181.98	-0.826594	0.302065	-2.73648	0.00621004	0.0259251
zgc:162608	ENSDARG00000069375.6	ZDB-GENE-070410-86	220.46	-0.826038	0.204564	-4.03805	5.39e-05	0.000536046
si:dkey-18j18.3	ENSDARG00000078140.6	ZDB-GENE-090313-214	73.1473	-0.825817	0.214384	-3.85205	0.000117133	0.00102968
LOC110438496	NA	NA	50.1308	-0.825282	0.280277	-2.94452	0.00323457	0.0154796
acana	ENSDARG00000035891.8	ZDB-GENE-050208-221	126.021	-0.824685	0.14815	-5.56655	2.6e-08	6.2e-07
XLOC_026756	NA	NA	72.8954	-0.824338	0.208786	-3.94825	7.87e-05	0.000739843
ptpmt1	ENSDARG00000013860.11	ZDB-GENE-070112-272	372.354	-0.823558	0.231698	-3.55445	0.000378766	0.0027304
ugt1b7	ENSDARG00000101176.2	ZDB-GENE-080227-15	334.952	-0.822972	0.108839	-7.56137	3.99e-14	2.6e-12
loxl1	ENSDARG00000054451.8	ZDB-GENE-060503-693	705.356	-0.822911	0.104404	-7.88198	3.22e-15	2.41e-13
lin52	ENSDARG00000070833.6	ZDB-GENE-061110-82	540.336	-0.822873	0.234803	-3.50453	0.000457419	0.00318401
BX005309.1	ENSDARG00000093535.4	NA	241.94	-0.821786	0.177291	-4.63525	3.57e-06	5.09e-05
agrp	ENSDARG00000069089.8	ZDB-GENE-040817-1	73.6106	-0.821634	0.274161	-2.9969	0.00272737	0.0135368
si:dkey-5i3.5	ENSDARG00000058345.7	ZDB-GENE-070424-162	49.1652	-0.821528	0.227871	-3.60524	0.000311868	0.00233316
hmox2b	ENSDARG00000078452.6	ZDB-GENE-091118-52	589.085	-0.8213	0.141924	-5.78691	7.17e-09	1.91e-07
LOC103910736	NA	NA	30.6495	-0.820059	0.286897	-2.85837	0.00425824	0.019211
penkb	ENSDARG00000036045.5	ZDB-GENE-030729-3	134.037	-0.819558	0.244659	-3.3498	0.000808706	0.00508454
flj11011l	ENSDARG00000045360.9	ZDB-GENE-050113-1	187.602	-0.819531	0.17187	-4.76832	1.86e-06	2.86e-05
pacs2	ENSDARG00000078185.5	ZDB-GENE-081218-1	249.119	-0.819508	0.144875	-5.65666	1.54e-08	3.87e-07
ndufs6	ENSDARG00000056583.7	ZDB-GENE-040912-86	1968.8	-0.819464	0.251018	-3.26456	0.00109635	0.00650612
cptp	ENSDARG00000052537.5	ZDB-GENE-040801-240	270.338	-0.819215	0.169837	-4.82353	1.41e-06	2.25e-05
rpl32	ENSDARG00000054818.5	ZDB-GENE-060331-105	16696.2	-0.817976	0.210664	-3.88285	0.000103238	0.00092943
BX323824.1	ENSDARG00000097879.2	NA	49.9199	-0.817672	0.205901	-3.97118	7.15e-05	0.000681929
cyp2k16	ENSDARG00000102981.2	ZDB-GENE-041010-37	485.014	-0.817298	0.168735	-4.84367	1.27e-06	2.06e-05
CR381686.1	ENSDARG00000091249.4	NA	29.3553	-0.816339	0.277161	-2.94536	0.00322583	0.0154493
CT030144.1	ENSDARG00000084639.2	NA	98.4426	-0.815884	0.175449	-4.65026	3.32e-06	4.78e-05
CABZ01085195.1	ENSDARG00000101753.2	NA	22.511	-0.815533	0.316883	-2.57361	0.0100644	0.0376794
itih6	ENSDARG00000056037.7	ZDB-GENE-050603-1	32.155	-0.81519	0.268345	-3.03785	0.00238276	0.0121806
sec61b	ENSDARG00000076568.4	ZDB-GENE-040718-260	6637.65	-0.814752	0.188812	-4.31515	1.59e-05	0.000189512
ppp1r14ab	ENSDARG00000017710.9	ZDB-GENE-040426-1783	107.497	-0.814172	0.149704	-5.43853	5.37e-08	1.2e-06
mad2l2	ENSDARG00000042456.6	ZDB-GENE-050417-61	448.211	-0.814096	0.249829	-3.25861	0.00111959	0.00662444
cfhl4	ENSDARG00000102456.2	ZDB-GENE-030131-251	1155.39	-0.813153	0.155765	-5.22037	1.79e-07	3.53e-06
col28a1b	ENSDARG00000087087.3	ZDB-GENE-160503-1	34.4562	-0.813106	0.285785	-2.84517	0.00443873	0.01983
arhgap31	ENSDARG00000059472.8	ZDB-GENE-100922-256	744.898	-0.813061	0.150577	-5.39962	6.68e-08	1.45e-06
trappc6b	ENSDARG00000016463.6	ZDB-GENE-041010-122	457.666	-0.812885	0.204838	-3.96843	7.23e-05	0.000688347
ctbs	ENSDARG00000100002.3	ZDB-GENE-050522-422	324.098	-0.812585	0.165416	-4.91237	9e-07	1.52e-05
si:ch73-222h13.1	ENSDARG00000087107.4	ZDB-GENE-090313-144	41.6304	-0.812272	0.233255	-3.48233	0.000497066	0.00341269
nkx3-1	ENSDARG00000078280.5	ZDB-GENE-081104-238	245.535	-0.811729	0.209467	-3.87521	0.000106531	0.000951531
rlbp1a	ENSDARG00000012504.11	ZDB-GENE-040426-1662	52.5076	-0.811033	0.228245	-3.55334	0.000380367	0.00273967
BX465862.2	ENSDARG00000093427.3.1	NA	30.4681	-0.810838	0.269338	-3.01049	0.00260828	0.0130649
slc30a1b	ENSDARG00000053896.6	ZDB-GENE-070424-43	778.03	-0.810776	0.131935	-6.14524	7.98e-10	2.6e-08
igfbp5a	ENSDARG00000039264.7	ZDB-GENE-070620-8	27.146	-0.810117	0.3081	-2.6294	0.00855366	0.0333079
slc41a1	ENSDARG00000070214.5	ZDB-GENE-030131-4700	130.495	-0.809037	0.211639	-3.82272	0.00013199	0.00113881
si:ch211-130m23.2	ENSDARG00000095136.3	ZDB-GENE-060531-13	252.939	-0.807383	0.147013	-5.49193	3.98e-08	9.11e-07
tpt1	ENSDARG00000092693.4	ZDB-GENE-990603-10	88836.9	-0.807183	0.222917	-3.621	0.00029347	0.0022229
uqcr10	ENSDARG00000104517.3	ZDB-GENE-170406-3	4131.93	-0.806874	0.254858	-3.16597	0.00154564	0.00860533
tmem141	ENSDARG00000101963.2	ZDB-GENE-060929-272	220.043	-0.806761	0.294333	-2.74098	0.00612555	0.025638
LOC100007100	NA	NA	101.909	-0.80645	0.202947	-3.97369	7.08e-05	0.000676021
si:dkey-9i23.6	ENSDARG00000094678.3	ZDB-GENE-090313-365	58.3012	-0.806228	0.212888	-3.7871	0.000152417	0.00128783
her3	ENSDARG00000076857.4	ZDB-GENE-980526-204	281.016	-0.806009	0.250031	-3.22364	0.00126572	0.00733778
si:dkey-50i6.5	ENSDARG00000101320.2	ZDB-GENE-081031-53	30.0625	-0.805447	0.277378	-2.90379	0.00368681	0.0171423
wu:fi37e09	NA	ZDB-GENE-030131-6179	191.97	-0.805262	0.198347	-4.05986	4.91e-05	0.000495129
XLOC_012572	NA	NA	187.406	-0.805033	0.156666	-5.13854	2.77e-07	5.27e-06
fkbp11	ENSDARG00000037000.6	ZDB-GENE-030616-357	849.78	-0.804771	0.203693	-3.95089	7.79e-05	0.000733053
im:7160594	ENSDARG00000070957.5	ZDB-GENE-080917-43	1348.74	-0.804661	0.0940347	-8.55707	1.16e-17	1.13e-15
slc2a3b	ENSDARG00000037861.10	ZDB-GENE-121031-5	72.6181	-0.804316	0.179897	-4.47097	7.79e-06	0.000101781
si:dkey-220f10.4	ENSDARG00000062902.8	ZDB-GENE-030131-9651	35.5072	-0.803885	0.239984	-3.34974	0.000808866	0.00508454
BX322657.3	ENSDARG00000113365.1	NA	22.6709	-0.803862	0.298092	-2.69669	0.00700328	0.028481
RAC1	ENSDARG00000099506.2	NA	871.332	-0.803812	0.13205	-6.08717	1.15e-09	3.63e-08
si:dkey-172h23.2	ENSDARG00000023868.9	ZDB-GENE-141212-258	66.7128	-0.803498	0.219585	-3.65917	0.000253038	0.00196451
eif4ebp3	ENSDARG00000054916.5	ZDB-GENE-041114-44	224.092	-0.803441	0.206017	-3.89989	9.62e-05	0.000876072
mrpl53	ENSDARG00000008920.9	ZDB-GENE-040912-93	555.381	-0.801858	0.268736	-2.98382	0.00284678	0.014007
irak1bp1	ENSDARG00000036903.5	ZDB-GENE-050522-272	71.9483	-0.801749	0.255435	-3.13876	0.00169664	0.00927188
arl3l1	ENSDARG00000111106.1	ZDB-GENE-040426-1649	52.3048	-0.800346	0.213851	-3.74253	0.000182173	0.00149947
rhocb	ENSDARG00000018328.10	ZDB-GENE-040718-144	1236.29	-0.800177	0.158492	-5.04869	4.45e-07	8.07e-06
atp6v1f	ENSDARG00000045543.5	ZDB-GENE-040718-259	1518.95	-0.799774	0.204829	-3.9046	9.44e-05	0.000861571
rpz2	ENSDARG00000091215.3	ZDB-GENE-030131-9071	375.07	-0.799766	0.17972	-4.45008	8.58e-06	0.000110765
si:dkey-226l10.6	ENSDARG00000087483.3	ZDB-GENE-030131-1550	266.254	-0.799763	0.114169	-7.00508	2.47e-12	1.23e-10
zgc:109986	ENSDARG00000102608.2	ZDB-GENE-050522-136	169.91	-0.799543	0.15729	-5.08326	3.71e-07	6.83e-06
zgc:66388	NA	ZDB-GENE-040426-1629	116.232	-0.799258	0.253549	-3.15229	0.00161996	0.00894093
tfpi2	ENSDARG00000061351.6	ZDB-GENE-060503-38	48.3037	-0.799068	0.280799	-2.84569	0.00443147	0.0198112
adora2b	ENSDARG00000002533.10	ZDB-GENE-060511-1	494.036	-0.798863	0.104689	-7.6308	2.33e-14	1.56e-12
fstb	ENSDARG00000057992.7	ZDB-GENE-031118-139	56.7758	-0.798377	0.238946	-3.34125	0.00083402	0.00521602
si:dkey-31n13.4	ENSDARG00000101312.2	ZDB-GENE-071008-3	49.5816	-0.798367	0.207917	-3.83984	0.000123115	0.00107394
si:ch211-114m9.1	ENSDARG00000102424.2	ZDB-GENE-120215-49	32.679	-0.797706	0.257075	-3.10301	0.00191565	0.0102292
pla1a	ENSDARG00000069922.7	ZDB-GENE-030131-5949	480.382	-0.796969	0.122286	-6.51723	7.16e-11	2.82e-09
LOC101884692	NA	NA	102.772	-0.796886	0.161577	-4.93191	8.14e-07	1.39e-05
si:dkey-72l14.3	ENSDARG00000061044.7	ZDB-GENE-060526-332	68.976	-0.79649	0.181892	-4.37893	1.19e-05	0.000146513
XLOC_030218	NA	NA	27.2785	-0.795982	0.270159	-2.94634	0.00321555	0.0154206
znf569l	ENSDARG00000093254.4	ZDB-GENE-110914-7	87.6982	-0.795863	0.175546	-4.53365	5.8e-06	7.89e-05
ufsp1	ENSDARG00000061610.6	ZDB-GENE-070410-124	114.661	-0.795475	0.18445	-4.31268	1.61e-05	0.000191122
b3gnt3.2	ENSDARG00000054373.9	ZDB-GENE-081104-528	30.3934	-0.794944	0.270387	-2.94003	0.00328186	0.0156495
pck2	ENSDARG00000020956.7	ZDB-GENE-040426-2266	1799.7	-0.794238	0.0796255	-9.97466	1.97e-23	3.4e-21
si:dkey-192g7.3	ENSDARG00000094012.2	ZDB-GENE-070912-411	55.2605	-0.794193	0.214377	-3.70466	0.000211674	0.00170153
CABZ01035279.1	ENSDARG00000116774.1	NA	113.853	-0.794174	0.221702	-3.58217	0.000340753	0.00251042
pik3ip1	ENSDARG00000003281.7	ZDB-GENE-031030-14	428.08	-0.792826	0.101424	-7.81698	5.41e-15	3.97e-13
si:dkey-207m2.4	ENSDARG00000100654.2	ZDB-GENE-081103-58	24.8127	-0.792779	0.312787	-2.53457	0.0112587	0.0411019
sft2d2a	ENSDARG00000070746.4	ZDB-GENE-050227-13	270.893	-0.792557	0.210088	-3.77251	0.000161616	0.00135416
slc10a1	ENSDARG00000030588.9	ZDB-GENE-041001-190	358.36	-0.792208	0.103014	-7.6903	1.47e-14	1e-12
mrpl42	ENSDARG00000079391.4	ZDB-GENE-101014-1	635.89	-0.791918	0.218401	-3.62598	0.000287863	0.00218995
lamtor4	ENSDARG00000045542.6	ZDB-GENE-030131-7438	832.263	-0.790964	0.22304	-3.54629	0.000390689	0.00280166
rps20	ENSDARG00000036044.7	ZDB-GENE-040426-2284	80424.2	-0.789928	0.250101	-3.15843	0.00158621	0.00878808
mknk2a	ENSDARG00000011373.10	ZDB-GENE-030131-6099	397.122	-0.789849	0.105823	-7.46384	8.4e-14	5.25e-12
LOC103910198	NA	NA	36.7191	-0.789375	0.288156	-2.7394	0.00615506	0.0257244
rbp2a	ENSDARG00000070038.5	ZDB-GENE-020320-2	254.973	-0.788752	0.202402	-3.89696	9.74e-05	0.00088518
tmem220	ENSDARG00000088981.3	ZDB-GENE-131121-194	61.5683	-0.788452	0.213177	-3.69858	0.000216811	0.00173465
zgc:172106	ENSDARG00000017984.11	ZDB-GENE-080204-42	103.127	-0.787964	0.18584	-4.24002	2.23e-05	0.000252073
CABZ01075068.1	ENSDARG00000117538.1	NA	3392.29	-0.787924	0.116002	-6.79232	1.1e-11	5.06e-10
rnaseka	ENSDARG00000069461.4	ZDB-GENE-060825-301	1312.04	-0.78711	0.196141	-4.01298	6e-05	0.000588456
arnt	ENSDARG00000021855.10	ZDB-GENE-060126-7	170.723	-0.78684	0.171852	-4.5786	4.68e-06	6.52e-05
eif1ad	ENSDARG00000016280.7	ZDB-GENE-040426-1199	339.553	-0.786073	0.228685	-3.43736	0.000587412	0.00390765
lamtor3	ENSDARG00000057075.7	ZDB-GENE-050522-345	598.647	-0.786068	0.224287	-3.50475	0.000457043	0.00318285
si:ch211-63p21.8	ENSDARG00000105443.2	ZDB-GENE-130530-652	33.59	-0.785984	0.251925	-3.11992	0.00180902	0.00975769
akr1a1b	ENSDARG00000052030.7	ZDB-GENE-050417-118	831.117	-0.785674	0.180904	-4.34304	1.41e-05	0.000169439
si:dkey-16l2.17	ENSDARG00000027196.8	ZDB-GENE-141212-262	34.8214	-0.785564	0.237632	-3.3058	0.000947055	0.00575616
CABZ01045617.1	ENSDARG00000109164.1	NA	28.5617	-0.784158	0.285644	-2.74523	0.00604689	0.0253861
BX001023.2	ENSDARG00000101163.2	NA	115.649	-0.784044	0.277289	-2.82753	0.00469086	0.0207365
LOC100149991	NA	NA	30.7829	-0.783662	0.259163	-3.02382	0.00249603	0.0126531
il15l	ENSDARG00000007743.10	ZDB-GENE-041111-173	36.6466	-0.783202	0.271442	-2.88533	0.00391	0.0179721
gpr52	ENSDARG00000093460.2	ZDB-GENE-050208-696	28.1242	-0.782498	0.261982	-2.98684	0.00281875	0.0139032
si:ch1073-358c10.1	ENSDARG00000055270.7	ZDB-GENE-050309-123	90.8521	-0.781717	0.171739	-4.55176	5.32e-06	7.31e-05
si:ch211-226l4.6	ENSDARG00000105573.2	ZDB-GENE-160728-64	42.6854	-0.781524	0.282456	-2.76689	0.00565934	0.0240764
zgc:163077	ENSDARG00000101593.2	ZDB-GENE-070521-6	212.86	-0.78075	0.164056	-4.75905	1.95e-06	2.98e-05
si:ch211-194b1.1	ENSDARG00000102436.2	ZDB-GENE-131126-2	265.24	-0.780484	0.211595	-3.68858	0.000225508	0.00179015
si:ch211-103a14.5	ENSDARG00000100747.2	ZDB-GENE-091204-414	30.4717	-0.780178	0.253946	-3.07222	0.00212472	0.0110938
si:dkey-172k15.5	NA	ZDB-GENE-131127-219	620.236	-0.779678	0.115733	-6.73684	1.62e-11	7.23e-10
nme4	ENSDARG00000088390.5	ZDB-GENE-040426-1043	105.847	-0.779202	0.170324	-4.57481	4.77e-06	6.62e-05
icn2	ENSDARG00000055514.7	ZDB-GENE-070822-9	5680.72	-0.779052	0.284113	-2.74205	0.00610571	0.0255795
rpl35a	ENSDARG00000088030.6	ZDB-GENE-040718-190	45786.2	-0.778991	0.26678	-2.91997	0.00350064	0.0164672
cers2b	ENSDARG00000058992.6	ZDB-GENE-110408-40	2617.01	-0.778576	0.0936237	-8.31602	9.1e-17	8.08e-15
lrguk	ENSDARG00000069698.5	ZDB-GENE-050419-232	67.5338	-0.777868	0.195064	-3.98775	6.67e-05	0.000643301
fam207a	ENSDARG00000071500.4	ZDB-GENE-060825-113	390.667	-0.777226	0.185545	-4.18888	2.8e-05	0.000306865
hsp70.2	ENSDARG00000092362.4	ZDB-GENE-110405-1	55.5901	-0.777054	0.257829	-3.01384	0.00257968	0.012963
rpl36	ENSDARG00000100588.2	ZDB-GENE-040622-2	30461.3	-0.777053	0.268063	-2.89877	0.00374625	0.0173569
f2r	ENSDARG00000060012.4	ZDB-GENE-060526-30	38.0272	-0.776845	0.23906	-3.24958	0.00115574	0.00680138
cfbl	ENSDARG00000090730.4	ZDB-GENE-030131-2319	40.1066	-0.775708	0.248009	-3.12774	0.00176159	0.00955701
lft2	ENSDARG00000044059.6	ZDB-GENE-990630-11	40.0594	-0.77506	0.238188	-3.25398	0.00113799	0.00671315
cfap161	ENSDARG00000018281.8	ZDB-GENE-050417-296	51.2056	-0.775038	0.238049	-3.25579	0.00113075	0.00668117
stx11b.1	ENSDARG00000029290.5	ZDB-GENE-040426-1893	204.981	-0.775031	0.20565	-3.76868	0.000164111	0.00137286
CR626907.2	ENSDARG00000095315.3	NA	65.9007	-0.774858	0.19021	-4.0737	4.63e-05	0.000471143
cideb	ENSDARG00000012640.10	ZDB-GENE-080514-2	373.424	-0.774243	0.122713	-6.30937	2.8e-10	9.96e-09
lrata	ENSDARG00000037278.6	ZDB-GENE-060720-1	123.203	-0.774138	0.173018	-4.47431	7.67e-06	0.000100584
ppp1r42	ENSDARG00000057632.4	ZDB-GENE-040704-43	36.4719	-0.773912	0.275969	-2.80434	0.00504199	0.0219872
rps23	ENSDARG00000021838.6	ZDB-GENE-080220-50	58245.6	-0.773686	0.245832	-3.14721	0.00164834	0.00905928
npc2	ENSDARG00000090912.6	ZDB-GENE-021206-13	14540.3	-0.773252	0.196379	-3.93755	8.23e-05	0.000768641
LOC101886926	NA	NA	186.872	-0.772898	0.172624	-4.47735	7.56e-06	9.94e-05
abhd2a	ENSDARG00000025797.8	ZDB-GENE-040426-784	53.6249	-0.772563	0.207689	-3.71981	0.000199371	0.00161858
lyrm5a	ENSDARG00000099560.2	ZDB-GENE-050522-203	438.795	-0.772366	0.172528	-4.47675	7.58e-06	9.96e-05
rps11	ENSDARG00000053058.6	ZDB-GENE-040426-2701	43239.5	-0.772194	0.227949	-3.38757	0.000705141	0.0045303
LOC108179070	ENSDARG00000100044.2	ZDB-GENE-061204-4	101.153	-0.772099	0.272775	-2.83053	0.00464704	0.0205776
ncs1a	ENSDARG00000055229.9	ZDB-GENE-021220-1	348.614	-0.771413	0.132381	-5.82722	5.64e-09	1.53e-07
nanp	ENSDARG00000075143.4	ZDB-GENE-050522-94	56.2168	-0.771264	0.276502	-2.78936	0.00528126	0.0228211
bokb	ENSDARG00000008807.11	ZDB-GENE-040426-1346	34.3443	-0.770547	0.276552	-2.78626	0.005332	0.0229909
esr2b	ENSDARG00000034181.9	ZDB-GENE-030116-1	39.224	-0.770421	0.245761	-3.13484	0.0017195	0.00938913
znf1094	ENSDARG00000102370.2	ZDB-GENE-120703-39	25.3335	-0.770195	0.303291	-2.53946	0.0111024	0.0406823
adgrl1.1	NA	ZDB-GENE-130116-2	147.989	-0.770039	0.150715	-5.10923	3.23e-07	6.03e-06
eef1akmt1	ENSDARG00000040584.7	ZDB-GENE-040426-2551	197.987	-0.768932	0.23261	-3.30568	0.000947476	0.0057572
XLOC_033651	NA	NA	127.72	-0.768874	0.228916	-3.35876	0.000782925	0.0049558
CR735104.1	ENSDARG00000094924.2	NA	24.2083	-0.768791	0.287833	-2.67096	0.00756342	0.0302826
CABZ01109081.1	ENSDARG00000100598.2	NA	383.98	-0.768784	0.18015	-4.26747	1.98e-05	0.000227562
si:ch211-282b22.1	ENSDARG00000097630.3	ZDB-GENE-030219-148	626.285	-0.767434	0.261467	-2.93511	0.00333432	0.0158591
fap	ENSDARG00000078468.5	ZDB-GENE-081104-439	709.178	-0.767249	0.104624	-7.33339	2.24e-13	1.31e-11
fhl1a	ENSDARG00000071498.7	ZDB-GENE-040206-1	57.8341	-0.767105	0.231376	-3.3154	0.00091512	0.00561428
fetub	ENSDARG00000053973.6	ZDB-GENE-050208-4	31179.8	-0.767002	0.144153	-5.32076	1.03e-07	2.16e-06
si:ch1073-464p5.5	ENSDARG00000079544.6	ZDB-GENE-091116-35	55.327	-0.765806	0.287551	-2.66321	0.00774002	0.0308098
zgc:112970	ENSDARG00000098332.2	ZDB-GENE-050327-83	204.732	-0.765542	0.230284	-3.32434	0.000886273	0.00548113
XLOC_043245	NA	NA	221.461	-0.765347	0.150482	-5.08596	3.66e-07	6.76e-06
plod2	ENSDARG00000011821.10	ZDB-GENE-070326-1	875.336	-0.765129	0.105012	-7.28613	3.19e-13	1.83e-11
hal	ENSDARG00000017444.11	ZDB-GENE-070410-5	24.511	-0.76431	0.310389	-2.46242	0.0138002	0.0478898
npm1a	ENSDARG00000014329.11	ZDB-GENE-021028-1	6285.14	-0.764242	0.185257	-4.1253	3.7e-05	0.000388198
znf1065	ENSDARG00000090366.5	ZDB-GENE-071004-94	149.483	-0.764061	0.180626	-4.23007	2.34e-05	0.000261858
plod1a	ENSDARG00000059746.7	ZDB-GENE-030131-3165	2762.19	-0.763421	0.106545	-7.16525	7.76e-13	4.22e-11
casp7	ENSDARG00000091836.4	ZDB-GENE-050522-506	250.586	-0.76273	0.153712	-4.96208	6.97e-07	1.2e-05
CABZ01046954.1	ENSDARG00000116445.1	NA	241.496	-0.76251	0.156202	-4.88157	1.05e-06	1.74e-05
si:ch211-117c9.2	ENSDARG00000058738.6	ZDB-GENE-110408-11	80.3568	-0.762012	0.175497	-4.34201	1.41e-05	0.000170076
LOC103908679	NA	NA	35.8066	-0.761617	0.248205	-3.06849	0.00215142	0.0112086
qrfpr4	ENSDARG00000092652.3	ZDB-GENE-091204-354	73.5051	-0.761079	0.177386	-4.29052	1.78e-05	0.000207928
cmn	ENSDARG00000055527.7	ZDB-GENE-000208-9	7358.08	-0.760802	0.0842264	-9.03283	1.67e-19	2.07e-17
got1l1	ENSDARG00000053644.7	ZDB-GENE-060929-556	28.7956	-0.760698	0.288584	-2.63597	0.00838983	0.0327627
trpc2b	ENSDARG00000003344.9	ZDB-GENE-050712-3	67.214	-0.760695	0.193671	-3.92776	8.57e-05	0.000796892
LOC103909465	NA	NA	29.5054	-0.760659	0.286296	-2.6569	0.00788634	0.031264
fam32a	ENSDARG00000042660.7	ZDB-GENE-040704-44	1394.01	-0.760249	0.27225	-2.79247	0.00523077	0.0226404
lman2la	ENSDARG00000102657.2	ZDB-GENE-040715-4	272.289	-0.75927	0.130922	-5.79939	6.66e-09	1.79e-07
cfd	ENSDARG00000039579.6	ZDB-GENE-050522-411	136.785	-0.75923	0.205165	-3.70059	0.000215099	0.00172418
XLOC_019649	NA	NA	158.896	-0.75882	0.21782	-3.48369	0.000494546	0.00339718
smdt1b	ENSDARG00000098852.2	ZDB-GENE-141212-9	2447.77	-0.758782	0.25706	-2.95176	0.00315963	0.0152139
sc:d0202	ENSDARG00000095312.3	ZDB-GENE-080226-9	442.026	-0.757925	0.125179	-6.05471	1.41e-09	4.34e-08
tpte	ENSDARG00000056985.4	ZDB-GENE-030131-5503	1641.9	-0.757209	0.118288	-6.40141	1.54e-10	5.74e-09
gss	ENSDARG00000037706.7	ZDB-GENE-041010-208	192.735	-0.757084	0.126223	-5.99797	2e-09	5.98e-08
fabp10b	ENSDARG00000091101.4	ZDB-GENE-100217-2	71.0186	-0.756872	0.205101	-3.69024	0.000224039	0.00178228
si:ch211-40k21.9	ENSDARG00000097546.2	ZDB-GENE-131122-64	139.031	-0.756854	0.157906	-4.79306	1.64e-06	2.56e-05
LOC796314	NA	NA	36.4634	-0.756823	0.237345	-3.18871	0.00142909	0.00808393
si:ch211-274f20.2	ENSDARG00000058579.7	ZDB-GENE-091204-91	23.556	-0.756628	0.306759	-2.46653	0.013643	0.0474803
si:ch211-165b10.3	ENSDARG00000076970.6	ZDB-GENE-131121-6	81.3793	-0.755947	0.174991	-4.31992	1.56e-05	0.000185968
pfdn6	ENSDARG00000037108.7	ZDB-GENE-040426-1589	1376.77	-0.755862	0.242579	-3.11594	0.00183359	0.00985755
cdx4	ENSDARG00000036292.7	ZDB-GENE-980526-330	142.821	-0.75471	0.189483	-3.983	6.81e-05	0.000654382
dhrs13b	ENSDARG00000097019.3	ZDB-GENE-040801-253	280.661	-0.754676	0.165878	-4.54959	5.38e-06	7.38e-05
anapc13	ENSDARG00000078435.5	ZDB-GENE-091204-298	359.521	-0.754328	0.266351	-2.83208	0.00462459	0.0204956
si:ch211-175m2.5	ENSDARG00000089019.3	ZDB-GENE-130530-947	78.526	-0.753348	0.235294	-3.20173	0.00136604	0.00779653
si:ch211-106f21.1	ENSDARG00000102792.2	ZDB-GENE-141216-345	164.576	-0.753305	0.130968	-5.75182	8.83e-09	2.31e-07
gstt1b	ENSDARG00000017388.9	ZDB-GENE-040426-1491	365.681	-0.753013	0.188722	-3.99006	6.61e-05	0.00063778
XLOC_042512	NA	NA	68.2381	-0.752834	0.227651	-3.30697	0.000943117	0.00573757
en2a	ENSDARG00000026599.7	ZDB-GENE-980526-167	81.1567	-0.752582	0.181736	-4.14108	3.46e-05	0.000365649
lyrm7	ENSDARG00000079815.4	ZDB-GENE-070615-32	334.928	-0.7525	0.267983	-2.80801	0.00498485	0.0217672
BX005254.2	ENSDARG00000096956.2	NA	48.6554	-0.752487	0.237372	-3.17008	0.00152397	0.00851549
zcchc4	ENSDARG00000104531.2	ZDB-GENE-080204-65	89.52	-0.752299	0.168177	-4.47326	7.7e-06	0.000100949
lacc1	ENSDARG00000076914.6	ZDB-GENE-081104-155	67.0387	-0.752005	0.184251	-4.08141	4.48e-05	0.000458104
bmp16	ENSDARG00000103679.3	ZDB-GENE-100115-1	113.03	-0.751824	0.159293	-4.71975	2.36e-06	3.54e-05
bbc3	ENSDARG00000069282.6	ZDB-GENE-070119-4	132.466	-0.751644	0.193264	-3.88921	0.000100569	0.000909237
XLOC_004482	NA	NA	119.456	-0.751583	0.184234	-4.07951	4.51e-05	0.000461503
nepro	ENSDARG00000043566.6	ZDB-GENE-030131-5651	70.7977	-0.750791	0.194024	-3.86959	0.000109019	0.000969441
XLOC_026937	NA	NA	554.726	-0.750416	0.0975391	-7.69348	1.43e-14	9.81e-13
hsd11b1la	ENSDARG00000071377.7	ZDB-GENE-040426-1002	155.749	-0.750046	0.150447	-4.98544	6.18e-07	1.08e-05
hprt1	ENSDARG00000008884.11	ZDB-GENE-040426-1918	334.231	-0.75003	0.184598	-4.06304	4.84e-05	0.000489568
dnal4b	ENSDARG00000088841.5	ZDB-GENE-050208-510	71.4727	-0.749805	0.222238	-3.37388	0.000741174	0.00473051
tcap	ENSDARG00000007344.8	ZDB-GENE-070501-5	135.976	-0.747357	0.285929	-2.61379	0.00895443	0.034488
si:dkey-12j5.1	ENSDARG00000089480.4	ZDB-GENE-100922-71	1222.48	-0.746533	0.164098	-4.54932	5.38e-06	7.38e-05
hbl4	ENSDARG00000054202.6	ZDB-GENE-070912-287	126.357	-0.745583	0.191906	-3.88515	0.000102268	0.000921966
lsm5	ENSDARG00000071573.5	ZDB-GENE-070822-23	1556.8	-0.744917	0.284712	-2.61639	0.00888648	0.034292
fhit	ENSDARG00000078195.3	ZDB-GENE-040426-1703	286.748	-0.744676	0.213055	-3.49523	0.000473662	0.00327786
lipt2	ENSDARG00000069852.4	ZDB-GENE-060312-18	48.0186	-0.744563	0.210589	-3.53561	0.00040683	0.00289672
CR759845.1	ENSDARG00000097039.2	NA	56.3137	-0.743539	0.199921	-3.71917	0.000199882	0.00162222
zgc:114045	ENSDARG00000069334.9	ZDB-GENE-050913-119	161.398	-0.743465	0.145485	-5.11026	3.22e-07	6.01e-06
zgc:173443	ENSDARG00000034403.8	ZDB-GENE-071004-101	208.841	-0.743442	0.19746	-3.76502	0.000166536	0.00139048
znf1160	ENSDARG00000100196.2	ZDB-GENE-050208-624	96.0056	-0.7433	0.196776	-3.7774	0.000158473	0.00133296
ece2a	ENSDARG00000068021.6	ZDB-GENE-070912-214	112.301	-0.743213	0.165262	-4.49717	6.89e-06	9.13e-05
si:ch211-23l10.3	ENSDARG00000073998.5	ZDB-GENE-091204-25	36.4584	-0.74317	0.246955	-3.00933	0.00261823	0.0131097
meig1	ENSDARG00000045705.8	ZDB-GENE-050320-33	90.7877	-0.743059	0.299026	-2.48493	0.0129577	0.0457011
tep1	ENSDARG00000038713.7	ZDB-GENE-030131-6153	89.2322	-0.742345	0.202711	-3.66209	0.000250162	0.00194564
si:ch211-262i1.6	ENSDARG00000101341.2	ZDB-GENE-030131-6242	88.4474	-0.74186	0.217312	-3.41381	0.000640623	0.00419012
znf1064	ENSDARG00000087645.6	ZDB-GENE-110913-175	33.599	-0.741815	0.260399	-2.84876	0.00438895	0.0196885
tmem18	ENSDARG00000036704.3	ZDB-GENE-040927-26	725.829	-0.741053	0.191109	-3.87764	0.000105475	0.000944826
setd6	ENSDARG00000043986.5	ZDB-GENE-030131-1067	119.456	-0.74062	0.170183	-4.35191	1.35e-05	0.000163479
commd7	ENSDARG00000036784.5	ZDB-GENE-040801-96	530.907	-0.740564	0.24029	-3.08196	0.00205639	0.0108283
rpl23	ENSDARG00000053457.4	ZDB-GENE-030131-8756	49027	-0.740453	0.260026	-2.84761	0.00440491	0.0197355
zgc:153665	ENSDARG00000043442.8	ZDB-GENE-061027-365	1257.44	-0.74043	0.240465	-3.07916	0.00207588	0.010902
tdgf1	ENSDARG00000035095.9	ZDB-GENE-990415-198	99.4856	-0.740352	0.187422	-3.95018	7.81e-05	0.000734977
optc	ENSDARG00000014358.9	ZDB-GENE-030131-1798	1339.54	-0.74033	0.132483	-5.5881	2.3e-08	5.55e-07
snu13b	ENSDARG00000023299.7	ZDB-GENE-030131-9670	4256.36	-0.739718	0.23287	-3.17653	0.00149049	0.00835703
p4ha2	ENSDARG00000010085.12	ZDB-GENE-030827-1	1526.75	-0.739157	0.122991	-6.00983	1.86e-09	5.6e-08
gb:bc139872	ENSDARG00000086753.3	ZDB-GENE-111013-4	321.526	-0.738903	0.243568	-3.03366	0.00241608	0.0123124
ccdc173	ENSDARG00000077928.6	ZDB-GENE-081104-457	171.344	-0.738274	0.166424	-4.4361	9.16e-06	0.000116986
fank1	ENSDARG00000039657.8	ZDB-GENE-130613-3	75.845	-0.73781	0.190237	-3.87838	0.000105154	0.000943392
exosc3	ENSDARG00000098334.2	ZDB-GENE-050706-140	256.127	-0.737554	0.13577	-5.43239	5.56e-08	1.24e-06
hspb11	ENSDARG00000002204.6	ZDB-GENE-030131-5148	398.242	-0.737144	0.242962	-3.03399	0.0024134	0.0123083
tmem14ca	ENSDARG00000110836.1	ZDB-GENE-060825-156	966.417	-0.736345	0.213447	-3.44978	0.000561041	0.0037658
msra	ENSDARG00000029587.8	ZDB-GENE-041014-344	78.1938	-0.735666	0.242728	-3.03083	0.00243885	0.0124163
CABZ01081777.1	ENSDARG00000105782.2	NA	36.5106	-0.735549	0.28139	-2.61399	0.00894929	0.0344783
si:dkey-196j8.2	ENSDARG00000093874.4	ZDB-GENE-081107-58	199.361	-0.734959	0.247559	-2.96883	0.00298939	0.014566
BX323074.2	ENSDARG00000095432.2	NA	67.3247	-0.734765	0.241408	-3.04367	0.00233711	0.0120012
rpl27	ENSDARG00000015128.9	ZDB-GENE-030131-4343	41588.2	-0.73474	0.237738	-3.09055	0.00199789	0.0105796
bnip3lb	ENSDARG00000028067.7	ZDB-GENE-040325-1	1156.33	-0.73442	0.109969	-6.67841	2.42e-11	1.04e-09
sb:cb470	ENSDARG00000111983.1	ZDB-GENE-030131-9856	311.291	-0.734322	0.159944	-4.59111	4.41e-06	6.18e-05
XLOC_029463	NA	NA	44.6101	-0.733582	0.232622	-3.15353	0.00161307	0.00891061
noto	ENSDARG00000021201.8	ZDB-GENE-990415-75	36.4826	-0.733379	0.297513	-2.46503	0.0137	0.0476305
si:ch211-149b19.4	ENSDARG00000095911.2	ZDB-GENE-110411-90	38.6031	-0.733272	0.281398	-2.60582	0.0091654	0.0350464
zgc:101783	ENSDARG00000045824.6.1	ZDB-GENE-040912-48-1	563.883	-0.732974	0.211456	-3.46631	0.000527646	0.00357286
klhl41a	ENSDARG00000068888.5	ZDB-GENE-081105-22	432.355	-0.732949	0.0879062	-8.33785	7.57e-17	6.79e-15
CU984600.1	ENSDARG00000078172.5	NA	39.9008	-0.732829	0.229063	-3.19925	0.00137788	0.00785838
cnpy4	ENSDARG00000055797.5	ZDB-GENE-060315-5	522.699	-0.732778	0.204111	-3.5901	0.000330547	0.00244766
si:ch211-152c8.5	ENSDARG00000104576.2	ZDB-GENE-030131-5764	347.755	-0.732422	0.125498	-5.83614	5.34e-09	1.47e-07
dnase1l4.1	ENSDARG00000015123.12	ZDB-GENE-040808-35	3333.77	-0.731647	0.197366	-3.70706	0.000209683	0.00168917
gas2a	ENSDARG00000001259.11	ZDB-GENE-091013-1	117.157	-0.731126	0.171413	-4.26529	2e-05	0.000229496
rpl36a	ENSDARG00000058105.5	ZDB-GENE-020423-1	30726.4	-0.729882	0.25091	-2.90894	0.00362658	0.0169316
XLOC_043762	NA	NA	47.3195	-0.729316	0.229256	-3.18123	0.0014665	0.00825444
hsd3b2	ENSDARG00000019747.12	ZDB-GENE-030828-2	152.078	-0.729259	0.168774	-4.32091	1.55e-05	0.000185223
susd5	ENSDARG00000088277.3	ZDB-GENE-120215-196	292.927	-0.72898	0.124736	-5.84418	5.09e-09	1.41e-07
XLOC_011450	NA	NA	73.1944	-0.728673	0.230332	-3.16358	0.00155843	0.0086544
abcg4b	ENSDARG00000078068.3	ZDB-GENE-080215-10	77.9152	-0.728114	0.194982	-3.73426	0.000188267	0.0015433
zdhhc23b	ENSDARG00000003899.9	ZDB-GENE-040808-13	35.0186	-0.72765	0.261506	-2.78253	0.00539365	0.0232031
rps13	ENSDARG00000036298.6	ZDB-GENE-040625-52	29192.4	-0.727285	0.208823	-3.48278	0.000496244	0.00340794
mettl2a	ENSDARG00000008105.7	ZDB-GENE-050417-462	449.2	-0.727213	0.163324	-4.45258	8.48e-06	0.000109589
LOC108183728	NA	NA	91.1402	-0.726796	0.202638	-3.58668	0.000334921	0.00247513
gtpbp4	ENSDARG00000018961.5	ZDB-GENE-030131-5982	6575	-0.726601	0.0974353	-7.45726	8.83e-14	5.48e-12
tmem186	ENSDARG00000109974.1	ZDB-GENE-081022-122	87.2213	-0.726163	0.228724	-3.17485	0.00149915	0.00839838
eef2a.2	ENSDARG00000042065.8	ZDB-GENE-050208-348	37.4834	-0.725942	0.252312	-2.87716	0.00401277	0.0183252
cmbl	ENSDARG00000073786.4	ZDB-GENE-071004-21	1045.21	-0.725796	0.189236	-3.83541	0.000125357	0.00109095
thbs4b	ENSDARG00000020072.9	ZDB-GENE-020708-4	1777.94	-0.725634	0.0671737	-10.8024	3.35e-27	8.27e-25
btf3	ENSDARG00000035400.9	ZDB-GENE-030131-8731	14412.7	-0.725175	0.209372	-3.46358	0.000533036	0.00360189
si:ch211-161c3.6	ENSDARG00000078781.5	ZDB-GENE-131126-51	307.521	-0.724845	0.110503	-6.55952	5.4e-11	2.18e-09
LOC103910448	NA	NA	60.4827	-0.724436	0.243136	-2.97955	0.00288671	0.0141768
MCUR1	ENSDARG00000016964.7	ZDB-GENE-050417-213	523.607	-0.724117	0.206942	-3.49913	0.000466775	0.0032395
STMP1	ENSDARG00000093058.3	ZDB-GENE-041210-156	1143.11	-0.724111	0.266757	-2.7145	0.00663766	0.0272829
sc:d217	ENSDARG00000079645.4	ZDB-GENE-080303-15	65.556	-0.723829	0.260592	-2.77764	0.00547553	0.0234703
zgc:92518	ENSDARG00000016343.10	ZDB-GENE-040718-53	1996.67	-0.723385	0.152599	-4.74043	2.13e-06	3.23e-05
irf9	ENSDARG00000016457.11	ZDB-GENE-040912-165	179.322	-0.723214	0.171115	-4.22648	2.37e-05	0.00026573
mia	ENSDARG00000052437.4	ZDB-GENE-081022-66	408.653	-0.722792	0.249852	-2.89288	0.00381733	0.0176237
tram1	ENSDARG00000019137.8	ZDB-GENE-021011-1	2227.41	-0.722627	0.131351	-5.50151	3.77e-08	8.65e-07
ldha	ENSDARG00000101251.2	ZDB-GENE-991026-5	5136.12	-0.722064	0.108598	-6.64899	2.95e-11	1.25e-09
cd9b	ENSDARG00000016691.9	ZDB-GENE-040426-2768	3294.73	-0.721845	0.182179	-3.96229	7.42e-05	0.000703994
cox20	ENSDARG00000099997.2	ZDB-GENE-040718-467	387.346	-0.721604	0.240883	-2.99566	0.00273848	0.0135765
si:ch211-157b11.12	ENSDARG00000086336.4	ZDB-GENE-041111-80	352.443	-0.721421	0.140918	-5.11944	3.06e-07	5.76e-06
zgc:152938	ENSDARG00000102586.3	ZDB-GENE-061013-458	464.411	-0.721282	0.107854	-6.68758	2.27e-11	9.88e-10
sec16b	ENSDARG00000099554.2	ZDB-GENE-050208-274	135.787	-0.72111	0.151216	-4.76875	1.85e-06	2.86e-05
pim2	ENSDARG00000059001.5	ZDB-GENE-000831-6	1266.5	-0.72062	0.13277	-5.42758	5.71e-08	1.26e-06
si:dkeyp-13a3.10	ENSDARG00000092225.3	ZDB-GENE-070912-636	470.671	-0.720382	0.187524	-3.84156	0.000122257	0.00106825
mrps21	ENSDARG00000070985.4	ZDB-GENE-070615-13	777.326	-0.71989	0.278927	-2.58092	0.00985373	0.0371035
si:ch211-140b10.6	ENSDARG00000045342.7	ZDB-GENE-091204-382	46.1212	-0.718522	0.271809	-2.64348	0.00820578	0.0322297
myod1	ENSDARG00000030110.5	ZDB-GENE-980526-561	621.007	-0.718231	0.145482	-4.93692	7.94e-07	1.35e-05
ppp1r3ca	ENSDARG00000071005.5	ZDB-GENE-040718-70	32.5274	-0.718121	0.266511	-2.69452	0.00704891	0.028629
mmp30	ENSDARG00000045887.8	ZDB-GENE-060421-5765	688.734	-0.718028	0.143471	-5.0047	5.59e-07	9.91e-06
crb3b	ENSDARG00000068182.5	ZDB-GENE-060610-3	400.627	-0.717894	0.19977	-3.59361	0.000326125	0.0024197
rcvrnb	ENSDARG00000111827.1	ZDB-GENE-120815-1	135.393	-0.717409	0.185981	-3.85744	0.000114583	0.00101134
LOC103910269	NA	NA	264.388	-0.717351	0.258215	-2.77811	0.00546757	0.02344
smim1	ENSDARG00000075500.5	ZDB-GENE-081022-87	1183.38	-0.717096	0.130827	-5.48126	4.22e-08	9.62e-07
atp6v1b2	ENSDARG00000043465.7	ZDB-GENE-030711-4	411.641	-0.717042	0.121744	-5.88975	3.87e-09	1.09e-07
si:dkey-93m18.6	ENSDARG00000093173.3	ZDB-GENE-091204-133	32.6871	-0.716725	0.279711	-2.56237	0.0103959	0.0386546
zbtb8os	ENSDARG00000016368.8	ZDB-GENE-050417-176	768.469	-0.716467	0.22391	-3.19981	0.00137519	0.00784534
mkrn2os.1	ENSDARG00000086655.4	ZDB-GENE-160114-86	51.9284	-0.716297	0.256102	-2.79693	0.00515912	0.0223933
isca1	ENSDARG00000051956.5	ZDB-GENE-050626-94	1242.11	-0.715687	0.168453	-4.24859	2.15e-05	0.000244274
tmc5	ENSDARG00000013252.8	ZDB-GENE-120411-6	47.8536	-0.715635	0.210221	-3.40421	0.000663559	0.00431421
gemin2	ENSDARG00000015638.10	ZDB-GENE-030131-3756	904.842	-0.71558	0.218822	-3.27014	0.00107495	0.00639655
si:ch73-233k15.2	ENSDARG00000073718.5	ZDB-GENE-120215-22	37.4674	-0.715352	0.261666	-2.73383	0.00626017	0.0260969
BX323557.1	ENSDARG00000097931.2	NA	97.0145	-0.715256	0.262124	-2.72869	0.00635866	0.0264147
LO017954.1	ENSDARG00000117380.1	NA	588.651	-0.714994	0.11798	-6.06032	1.36e-09	4.2e-08
rpl11	ENSDARG00000043509.7	ZDB-GENE-040625-147	52957.4	-0.714959	0.209456	-3.41341	0.000641545	0.0041951
si:ch1073-443f11.2	ENSDARG00000105068.2	ZDB-GENE-120215-185	223.175	-0.714439	0.255587	-2.79529	0.00518529	0.0224696
vamp8	ENSDARG00000024116.5	ZDB-GENE-030131-5215	561.543	-0.714285	0.187677	-3.80592	0.000141277	0.00120935
gabarapb	ENSDARG00000052082.6	ZDB-GENE-101102-9	3434.88	-0.714099	0.202647	-3.52386	0.000425316	0.0030054
BX537137.3	ENSDARG00000103473.3	NA	75.4319	-0.713752	0.248206	-2.87564	0.0040321	0.0184006
hspe1	ENSDARG00000056167.7	ZDB-GENE-000906-2	4684.55	-0.713588	0.224333	-3.18093	0.00146803	0.00826128
tefm	ENSDARG00000100548.2	ZDB-GENE-060825-345	47.1454	-0.713581	0.272844	-2.61535	0.00891363	0.0343714
si:ch211-235e9.6	ENSDARG00000103101.2	ZDB-GENE-141216-417	1383.09	-0.713282	0.275391	-2.59007	0.00959567	0.0363994
si:dkey-184p18.2	ENSDARG00000077407.4	ZDB-GENE-060503-55	1099.44	-0.713232	0.209358	-3.40676	0.000657396	0.00428266
dcxr	ENSDARG00000079271.4	ZDB-GENE-030131-7002	366.66	-0.713063	0.172873	-4.12478	3.71e-05	0.000388859
qdpra	ENSDARG00000040190.7	ZDB-GENE-070705-197	1044.46	-0.712674	0.0839706	-8.48719	2.12e-17	2e-15
wu:fc75a09	ENSDARG00000111625.1	ZDB-GENE-030131-4139	307.112	-0.712446	0.114778	-6.20718	5.39e-10	1.81e-08
plin2	ENSDARG00000042332.10	ZDB-GENE-050913-12	233.571	-0.711973	0.139253	-5.11282	3.17e-07	5.94e-06
rpl5a	ENSDARG00000020197.8	ZDB-GENE-030131-5161	52710.8	-0.711868	0.183778	-3.87353	0.000107272	0.00095651
rpl13a	ENSDARG00000044093.6	ZDB-GENE-030131-168	42178.5	-0.711006	0.207114	-3.43292	0.000597117	0.00396011
lmo7b	ENSDARG00000053535.8	ZDB-GENE-060825-242	134.298	-0.710756	0.165609	-4.29177	1.77e-05	0.000207033
si:dkey-151g10.6	ENSDARG00000092807.2	ZDB-GENE-030131-7528	58215.4	-0.710556	0.259783	-2.73519	0.00623448	0.0260147
tnni2b.1	ENSDARG00000035958.9	ZDB-GENE-050417-49	21873.1	-0.710471	0.198611	-3.5772	0.000347288	0.00254493
cybc1	ENSDARG00000071414.5	ZDB-GENE-040718-418	112.551	-0.709103	0.243756	-2.90907	0.00362503	0.0169293
loxl5b	ENSDARG00000076904.5	ZDB-GENE-070818-3	335.677	-0.709077	0.115554	-6.1363	8.45e-10	2.73e-08
selenoj	ENSDARG00000087277.5	ZDB-GENE-030131-4163	697.452	-0.708504	0.159351	-4.44619	8.74e-06	0.000112508
ifit11	ENSDARG00000090537.3	ZDB-GENE-121214-302	64.7196	-0.708033	0.205796	-3.44047	0.00058071	0.00387096
ube2w	ENSDARG00000044923.8	ZDB-GENE-050506-94	338.613	-0.707764	0.203029	-3.48603	0.000490241	0.0033756
hnrnph3	ENSDARG00000039466.9	ZDB-GENE-060421-3878	181.817	-0.707549	0.16784	-4.21562	2.49e-05	0.000277073
tomm7	ENSDARG00000067717.5	ZDB-GENE-060825-115	1274.47	-0.706687	0.248395	-2.84502	0.0044409	0.0198363
gde1	ENSDARG00000055108.5	ZDB-GENE-040426-881	899.039	-0.706401	0.141414	-4.99528	5.87e-07	1.04e-05
ufc1	ENSDARG00000022340.6	ZDB-GENE-040801-268	1131.54	-0.706105	0.243093	-2.90467	0.00367635	0.0171116
hnmt	ENSDARG00000012796.9	ZDB-GENE-040801-157	765.985	-0.705908	0.207105	-3.40846	0.000653304	0.00426026
si:ch211-217k17.7	ENSDARG00000059908.6	ZDB-GENE-061009-11	1797.85	-0.705777	0.170897	-4.12985	3.63e-05	0.000382129
cnn1b	ENSDARG00000102398.3	ZDB-GENE-091118-54	58.0894	-0.704695	0.196942	-3.57819	0.000345988	0.00253896
imp3	ENSDARG00000115266.1	ZDB-GENE-040426-1062	1052.79	-0.704378	0.195038	-3.61148	0.00030445	0.00228919
wsb1	ENSDARG00000021343.5	ZDB-GENE-030131-1946	5664.78	-0.704139	0.111876	-6.29389	3.1e-10	1.08e-08
zgc:174680	ENSDARG00000100702.3	ZDB-GENE-080204-24	74.9568	-0.703991	0.213774	-3.29316	0.000990676	0.00596477
bin3	ENSDARG00000099651.2	ZDB-GENE-030131-2696	1324.65	-0.703968	0.156496	-4.49831	6.85e-06	9.1e-05
isg20	ENSDARG00000079783.5	ZDB-GENE-100422-17	152.913	-0.703534	0.202493	-3.47436	0.000512072	0.00348821
si:dkeyp-110a12.4	ENSDARG00000087784.3	ZDB-GENE-131121-498	791.754	-0.703347	0.150909	-4.66073	3.15e-06	4.56e-05
fam206a	ENSDARG00000070407.4	ZDB-GENE-060503-602	346.377	-0.703292	0.242344	-2.90205	0.00370735	0.0172183
si:dkey-33i11.1	ENSDARG00000053027.7	ZDB-GENE-030131-4630	52.4955	-0.702431	0.260561	-2.69584	0.00702112	0.0285346
rpl34	ENSDARG00000029500.8	ZDB-GENE-040426-1033	33897.8	-0.70197	0.261528	-2.68411	0.00727237	0.0293803
chka	ENSDARG00000041078.8	ZDB-GENE-050208-149	90.4808	-0.701927	0.186754	-3.75857	0.000170886	0.0014209
COX7A2 (1 of many)	ENSDARG00000110700.1	NA	1392.93	-0.701416	0.253462	-2.76735	0.00565146	0.024065
atox1	ENSDARG00000087693.4	ZDB-GENE-120720-2	1617.17	-0.701282	0.283664	-2.47223	0.0134274	0.046952
trmt12	ENSDARG00000060338.6	ZDB-GENE-060825-182	137.452	-0.700802	0.155679	-4.50157	6.75e-06	8.98e-05
gbp	ENSDARG00000040059.5	ZDB-GENE-990714-7	564.86	-0.700437	0.0985979	-7.10398	1.21e-12	6.29e-11
si:dkeyp-11e3.1	ENSDARG00000102058.2	ZDB-GENE-141222-55	216.69	-0.700153	0.198159	-3.53328	0.000410438	0.00291923
thrap3a	ENSDARG00000101989.2	ZDB-GENE-030219-79	477.078	-0.69996	0.0959287	-7.29667	2.95e-13	1.7e-11
ssr4	ENSDARG00000019444.7	ZDB-GENE-030131-4900	8025.56	-0.699835	0.206082	-3.3959	0.000684031	0.00441107
znf593	ENSDARG00000044102.8	ZDB-GENE-040426-1789	651.277	-0.699526	0.231643	-3.01985	0.00252903	0.0127757
prdm2a	ENSDARG00000090721.4	ZDB-GENE-081104-139	27.7715	-0.699245	0.27907	-2.50562	0.0122235	0.0436839
XLOC_012946	NA	NA	72.8297	-0.698478	0.211898	-3.29629	0.000979704	0.00591094
hsd17b2	ENSDARG00000045553.7	ZDB-GENE-040928-1	172.925	-0.698195	0.122415	-5.70349	1.17e-08	2.99e-07
si:dkey-274m17.3	ENSDARG00000086324.3	ZDB-GENE-110621-3	90.1019	-0.69814	0.24395	-2.86181	0.00421223	0.0190594
si:dkey-92i17.2	ENSDARG00000093612.4	ZDB-GENE-030131-6759	202.841	-0.698114	0.179705	-3.88478	0.000102421	0.000922704
gcnt3	ENSDARG00000060471.7	ZDB-GENE-110411-253	32.6463	-0.697368	0.271861	-2.56516	0.0103128	0.0384112
cdh15	ENSDARG00000068191.6	ZDB-GENE-030131-780	375.639	-0.697335	0.14355	-4.85777	1.19e-06	1.93e-05
FO904898.4	ENSDARG00000090869.3	NA	54.7665	-0.697255	0.230615	-3.02346	0.002499	0.0126657
znf1130	ENSDARG00000105144.2	ZDB-GENE-131122-51	54.7467	-0.696793	0.282282	-2.46843	0.0135709	0.0473204
retreg1	ENSDARG00000079059.4	ZDB-GENE-130221-1	181.73	-0.696289	0.124171	-5.60748	2.05e-08	5.02e-07
naca	ENSDARG00000005513.8	ZDB-GENE-020423-4	41623.4	-0.695029	0.204438	-3.3997	0.000674591	0.00436996
tpmt.1	ENSDARG00000055974.7	ZDB-GENE-050522-141	170.869	-0.694365	0.195326	-3.5549	0.000378122	0.00272651
[truncated: 5,632 more rows]
