# Supplementary material for: The development of brain pericytes requires expression of the transcription factor nkx3.1 in intermediate precursors
Source: PLoS Biol. 2024 Apr 29;22(4):e3002590. doi: 10.1371/journal.pbio.3002590 (PMC11081496; doi:10.1371/journal.pbio.3002590)
Supplement: S3 Table — (XLSX) [file pbio.3002590.s004.xlsx]

## Sheet: Fig 2C
MZ 75 hpf hemorrhage
Column1	Embryo count	Hemorrhage count	%
nkx3.1+/-	24	3	12.5
nkx3.1+/-	43	5	11.6279
nkx3.1+/-	30	4	13.3333
nkx3.1-/-	12	8	66.6667
nkx3.1-/-	22	9	40.9091
nkx3.1-/-	15	8	53.3333

## Sheet: Fig 2D
nkx3.1+/-	nkx3.1-/-		MZ 75 hpf CtA diameter
6.51001	6.19704
6.41608	6.55215
5.60636	6.37792
5.38449	5.90763
5.80392	6.16608
6.38681	5.23886
6.05085	5.48566
6.2225	5.42501
6.48868	5.49801
6.03324	6.00095
6.21399	5.98913
4.6749	5.42772
5.41592	5.97407
5.65962	5.22373
5.65285	4.45322
5.73635	4.59412
6.18853	4.67554
	4.82888
	4.59362
	4.5266
	4.15859
	4.75492
	4.69812

## Sheet: Fig 2G
nkx3.1+/-	nkx3.1-/-		MZ 75 hpf pericyte number
19	7
8	3
10	8
10	3
8	18
10	12
6	10
4	5
3	10
14	5
13	1
25	1
19	4
11	0
20	6
15	9
6	8
	7
	12
	6
	4
	5
	6

## Sheet: Fig 2H
nkx3.1+/-	nkx3.1-/-		MZ 75 hpf pericyte density
3.71	1.15
1.58	0.65
2.2	2.14
2.05	0.6
1.82	3.39
2.22	2.63
1.41	2.15
0.91	1.14
0.78	2.17
3.82	1.24
3.17	0.22
4.32	0.26
3.93	0.93
2.98	0
4.41	1.59
3.1	2.25
1.3	1.69
	1.76
	2.72
	1.4
	0.96
	1.15
	1.51

## Sheet: Fig 2K
control	nkx3.1 GOF		GOF pericyte count
21	27
26	24
16	24
15	16
22	27
21	20
15	20
15	28
14	29
16	39
20	19
21	23
20	36
22	25
16	29
17	28
22	25
13	31
17	21
21
23

## Sheet: Fig 2L
control	nkx3.1 GOF		GOF 75 hpf pericyte density
5.57834	6.86139
5.5219	6.69774
3.49265	5.55256
3.99194	4.16273
5.23914	7.32068
4.61499	5.01736
3.39349	4.82904
4.00341	5.55928
3.03681	5.58024
3.95465	9.6729
4.40408	4.78003
4.66127	5.70377
4.18829	8.31332
4.55428	6.13591
3.65846	7.5302
4.10896	7.16349
5.08289	6.06624
3.20506	7.17295
4.2339	4.59598
4.44831
5.85769

## Sheet: Fig 2Q
Control	Mtz Ablated		Ablation 75 hpf pericyte number
22	2
20	0
17	1
19	0
18	0
	0
	0
	1
	0
	0
	0

## Sheet: Fig 4C
nkx3.1+/+	nkx3.1-/-		cxcl12 fluorescent intensity
4.4992	0.309
3.18797	2.26071
3.1449	2.43357
4.09127	1.51043
6.02862	2.79285
7.75883	3.03075
4.94975	2.25364
4.95453	4.4435
6.16461	6.43017
7.32651	3.36301
	3.4952

## Sheet: Fig 4F
control	AMD3100		AMD3100 75 hpf pericyte number
23	14
24	6
16	14
19	16
17	15
21	17
25	12
23	13
27	15
20	10

## Sheet: Fig 4G
control	AMD3100		AMD3100 75 hpf pericyte density
5.73741	3.96912
5.99306	1.74979
3.95371	3.46839
4.78919	3.88072
4.91608	3.61392
4.59598	3.72733
6.28622	2.53715
5.00691	2.92122
4.91463	3.07211
4.39176	2.32517

[truncated: 10 more sheets: Fig 5C, Fig 5D, Fig 5G, S3 Fig C, S4 fig, S5 Fig C, S5 Fig D, S12 Fig C, S12Fig F, S12 Fig G]
