# Supplementary material for: The development of brain pericytes requires expression of the transcription factor nkx3.1 in intermediate precursors
Source: PLoS Biol. 2024 Apr 29;22(4):e3002590. doi: 10.1371/journal.pbio.3002590 (PMC11081496; doi:10.1371/journal.pbio.3002590)
Supplement: S4 Table — (XLSX) [file pbio.3002590.s005.xlsx]

## Sheet: S4 Table
S4 Table: Primers, guides, HCR probes
Name	Sequence
Nkx3.1-gtp-f	cacagATTCAGCGGATACTTGTCG
Nkx3.1-gtp-r	aatacCTGCAGGTGCGTGAA
Nkx3.1 guide	GGGGAGGCGGGAAAAAGAAGCGG
UAS_Cxcl12bFw	GGGGACAAGTTTGTACAAAAAAGCAGGCTGCCACCATGGATAGCAAAGTAGTAGCG
UAS_Cxcl12bRv	GGGGACCACTTTGTACAAGAAAGCTGGGTTTACTCTGAGCGTTTCTTCTTT
attb1-Kozak-BFP F	GGGGACAAGTTTGTACAAAAAAGCAGGCTTCACCATGGTGTCTAAAGGAGAG
2A-BFP R	AGGACCAGGATTTTCTTCAACATCACCAGCTTGTTTTAATAAAGAAAAATTAGTAGCACCAGAACCATTCAGCTTGTGTCCCAGTT
2A-nkx3.1 F	GCTGGTGATGTTGAAGAAAATCCTGGTCCTAGTCGAGCTGTGCAGAGTGA
attb2-nkx3.1 R	GGGGACCACTTTGTACAAGAAAGCTGGGTTTCACAGTGCTGGTCTCCACA
Nkx3.1 HCR probe	Molecular Instruments
Cxcl12b HCR probe	Molecular Instruments
Tbx18 HCR probe	Molecular Instruments
FoxF2a HCR probe	Molecular Instruments
