# Supplementary material for: The development of brain pericytes requires expression of the transcription factor nkx3.1 in intermediate precursors
Source: PLoS Biol. 2024 Apr 29;22(4):e3002590. doi: 10.1371/journal.pbio.3002590 (PMC11081496; doi:10.1371/journal.pbio.3002590)
Supplement: S5 Table — (XLSX) [file pbio.3002590.s006.xlsx]

## Sheet: Sheet1
S5 Table: Reagent Table
Chemical name	Source	Catalog number	Concentration
Metronidazole	Sigma	M3761	5mM
AMD 3100	Sigma	A5602	100 µM
Chromium Single Cell Chip A kit	10X Genomics	120236
Chromium Next GEM Single Cell 3’ GEM, Library & Gel Bead Kit v3.1	10X Genomics	1000075/ 1000128
